# Supplementary material for: Molecular Evidence for Two Domestication Events in the Pea Crop
Source: Genes (Basel). 2018 Nov 6;9(11):535. doi: 10.3390/genes9110535 (PMC6265838; doi:10.3390/genes9110535)
Supplement: Supplementary file 1 [file genes-09-00535-s001.zip]

Archive with 2 entries (2 files):
- Table S2.xlsx
- Table- S1.xlsx
