# Supplementary material for: Molecular Evidence for Two Domestication Events in the Pea Crop
Source: Genes (Basel). 2018 Nov 6;9(11):535. doi: 10.3390/genes9110535 (PMC6265838; doi:10.3390/genes9110535)
Supplement: Supplementary file 1 [file genes-09-00535-s001.zip › Table S2.xlsx]

## Sheet: List1
*	GENOME		PeaATLAS rna	13.2 SNP array	Position
CloneID	mapped to genome 95.9%	unique mapped 57.05%	RNAseq Pea atlas 61.9%	13.2k SNP Tayeh 33.1%	LG	cM	CallRate	OneRatioRef	OneRatioSnp	FreqHomRef	FreqHomSnp	FreqHets	PICRef	PICSnp	AvgPIC	AvgCountRef	AvgCountSnp	RepAvg	la_IPK476	la_ATC1044	la_PI181958	la_VIR1541	la_JI1594	la_PI357292	la_JI103	la_PI347422	la_PI181799	la_JI267	la_JI2602	la_CGN3277	la_JI2019	la_JI1071	la_JI1525	la_WT23	la_JI1597	la_JI86	la_ATC6926	la_JI1837	la_ARI00989	la_PI124478	la_ATC7106	la_VIR1587	la_JI3554	la_BGJ22	la_ATC7021	la_VIR2098	la_PI193835	la_ATC7061	la_L0200201
19178670	1	PUCA014366869.1	PsCam029268	PsCam029268_17448_2425	-	-	1	0.995798	0.004202	0.995798	0.004202	0	0.008368	0.008368	0.008368	39.4676	44	1	0	0	0	0	0	0	0	0	0	0	0	0	0	0	0	0	0	0	0	0	0	0	0	0	0	0	0	0	0	0	0
19178675	1	PUCA010170298.1	PsCam035997	NA	NA	NA	0.995614	0.991701	0.008299	0.991701	0.008299	0	0.01646	0.01646	0.01646	58.0644	73.5	1	0	0	0	0	0	0	0	0	0	0	0	0	0	0	0	0	0	0	0	0	0	0	0	0	0	0	0	0	0	0	0
19178726	1	PUCA015129105.1	PsCam057269	PsCam057269_37899_3448	7	117.1	0.995614	0.995781	0.004219	0.995781	0.004219	0	0.008403	0.008403	0.008403	62.2055	67	1	0	0	0	0	0	0	0	0	0	0	0	0	0	0	0	0	0	0	0	0	0	0	0	0	0	0	0	0	0	0	0
19178803	1	PUCA012396889.1	PsCam056820	PsCam056820_37547_780	1	70.5	1	0.995868	0.004132	0.995868	0.004132	0	0.00823	0.00823	0.00823	12.4595	12	1	0	0	0	0	0	0	0	0	0	0	0	0	0	0	0	0	0	0	0	0	0	0	0	0	0	0	0	0	0	0	0
19178823	1	PUCA012796142.1	PsCam057269	PsCam057269_37899_3448	7	117.1	0.986842	0.991489	0.008511	0.991489	0.008511	0	0.016876	0.016876	0.016876	31.3671	52	1	0	0	0	0	0	0	0	0	0	0	0	0	0	0	0	0	0	0	0	0	0	0	0	0	0	0	0	0	0	0	0
19178876	1	PUCA010448300.1	PsCam057269	PsCam057269_37899_3448	7	117.1	1	0.995798	0.004202	0.995798	0.004202	0	0.008368	0.008368	0.008368	41.4744	72	1	0	0	0	0	0	0	0	0	0	0	0	0	0	0	0	0	0	0	0	0	0	0	0	0	0	0	0	0	0	0	0
19178884	1	PUCA013720190.1	PsCam057269	PsCam057269_37899_3448	7	117.1	0.97807	0.987124	0.012876	0.987124	0.012876	0	0.02542	0.02542	0.02542	42.7711	40.6667	1	0	0	0	0	0	0	0	0	0	0	0	0	0	0	0	0	0	0	0	0	0	0	0	0	0	0	0	0	0	0	0
19178888	1	PUCA012065411.1	PsCam059197	NA	NA	NA	0.986842	0.995745	0.004255	0.995745	0.004255	0	0.008474	0.008474	0.008474	33.4325	53	1	0	0	0	0	0	0	0	0	0	0	0	0	0	0	0	0	0	0	0	0	0	0	0	0	0	0	0	0	0	0	0
19178906	1	PUCA010619949.1	PsCam002917	NA	NA	NA	0.991228	0.995763	0.004237	0.995763	0.004237	0	0.008439	0.008439	0.008439	70.11	90	1	0	0	0	0	0	0	0	0	0	0	0	0	0	0	0	0	0	0	0	0	0	0	0	0	0	0	0	0	0	0	0
19179218	1	PUCA012263299.1	PsCam057269	PsCam057269_37899_3448	7	117.1	0.995614	0.995851	0.004149	0.995851	0.004149	0	0.008264	0.008264	0.008264	38.8163	46	1	0	0	0	0	0	0	0	0	0	0	0	0	0	0	0	0	0	0	0	0	0	0	0	0	0	0	0	0	0	0	0
19198406	1	PUCA011563925.1	PsCam043358	PsCam043358_27372_1759	7	61.6	1	0.008403	0.991597	0.008403	0.991597	0	0.016665	0.016665	0.016665	7	8.32646	1	1	1	1	1	1	1	1	1	1	1	1	1	1	1	1	1	1	1	1	1	1	1	1	1	1	1	1	1	1	1	1
19198468	1	PUCA014732555.1	PsCam045354	NA	NA	NA	1	0.987603	0.016529	0.983471	0.012397	0.004132	0.024486	0.032511	0.028499	10.9078	4.6	0.990385	0	0	0	0	0	0	0	2	0	0	0	0	0	0	0	0	0	0	0	0	0	0	0	0	0	0	0	0	0	0	0
19198500	1	PUCA010968769.1	PsCam048761	PsCam048761_31416_5957	2	49.4	0.995614	0.008439	0.991561	0.008439	0.991561	0	0.016735	0.016735	0.016735	14	12.09	1	1	1	1	1	1	1	1	1	1	1	1	1	1	1	1	1	1	1	1	1	1	1	1	1	1	1	1	1	1	1	1
19198556	1	PUCA013396094.1	NA	NA	NA	NA	0.960526	0.99569	0.017241	0.982759	0.00431	0.012931	0.008584	0.033888	0.021236	16.7439	7.6	1	0	0	0	0	0	0	0	0	0	0	0	0	0	0	0	0	0	0	0	0	0	0	0	0	0	0	0	0	0	0	0
19198569	1	PUCA014359607.1	PsCam001232	PsCam001232_1039_1456	7	73.4	0.995614	0.016667	0.983333	0.016667	0.983333	0	0.032778	0.032778	0.032778	22.6	23.134	1	1	1	1	1	1	1	1	1	1	1	1	1	1	1	1	1	1	1	1	1	1	1	1	1	1	1	1	1	1	1	1
19198571	1	PUCA011487353.1	NA	NA	NA	NA	0.95614	0.982456	0.02193	0.97807	0.017544	0.004386	0.034472	0.042898	0.038685	51.3262	22.3333	1	0	0	0	0	0	0	0	0	0	0	0	0	0	0	0	0	0	0	0	0	0	0	0	0	0	0	0	0	0	0	0
19198591	1	PUCA010732049.1	PsCam027415	NA	NA	NA	0.986842	0.012552	0.987448	0.012552	0.987448	0	0.024789	0.024789	0.024789	9	12.3973	1	1	1	1	1	1	1	1	1	1	1	1	1	1	1	1	1	1	1	1	1	1	1	1	1	1	1	1	1	1	1	1
19198633	1	PUCA013934851.1	PsCam049290	NA	NA	NA	1	0.995868	0.020661	0.979339	0.004132	0.016529	0.00823	0.040469	0.024349	10.5926	6	0.990385	0	0	0	0	0	0	0	0	0	0	0	0	0	0	0	0	0	0	0	0	0	0	0	0	0	0	0	0	0	0	0
19198664	1	PUCA014505064.1	PsCam043731	NA	NA	NA	0.820175	0.041237	0.963918	0.036082	0.958763	0.005155	0.079073	0.069561	0.074317	5.55556	5.56828	1	1	1	-	1	1	1	1	1	1	-	1	-	1	1	1	-	1	1	1	1	1	1	1	1	1	-	1	1	1	1	1
19198733	1	PUCA013732157.1	PsCam033795	NA	NA	NA	1	0.983264	0.016736	0.983264	0.016736	0	0.032913	0.032913	0.032913	18.8616	27	1	0	0	0	0	0	0	0	0	0	0	0	0	0	0	0	0	0	0	0	0	0	0	0	0	0	0	0	0	0	0	0
19198779	1	PUCA011090567.1	NA	NA	NA	NA	0.828947	0.056122	0.959184	0.040816	0.943878	0.015306	0.105945	0.078301	0.092123	9.38462	10.4635	0.988636	1	1	1	-	1	1	1	1	1	1	1	1	2	1	1	1	1	1	1	1	1	1	1	1	-	-	1	1	1	1	1
19198788	1	PUCA012073667.1	NA	NA	NA	NA	0.991228	0.991525	0.008475	0.991525	0.008475	0	0.016806	0.016806	0.016806	18.7163	17	1	0	0	0	0	0	0	0	0	0	0	0	0	0	0	0	0	0	0	0	0	0	0	0	0	0	0	0	0	0	0	0
19198799	1	PUCA013820472.1	PsCam020906	PsCam020906_11671_747	1	90.4	1	0.004202	0.995798	0.004202	0.995798	0	0.008368	0.008368	0.008368	27	22.4676	1	1	1	1	1	1	1	1	1	1	1	1	1	1	1	1	1	1	1	1	1	1	1	1	1	1	1	1	1	1	1	1
19198850	1	PUCA012489898.1	NA	NA	NA	NA	0.986842	0.004255	0.995745	0.004255	0.995745	0	0.008474	0.008474	0.008474	12	10.3183	1	1	1	1	1	1	1	1	1	1	1	1	1	1	1	1	1	1	1	1	1	1	1	1	1	1	1	1	1	1	1	-
19198915	1	PUCA015327452.1	PsCam045115	NA	NA	NA	0.973684	0.012931	0.987069	0.012931	0.987069	0	0.025528	0.025528	0.025528	7.66667	11.1661	1	1	1	1	1	1	1	1	1	1	1	1	1	1	1	1	1	1	1	1	1	1	1	1	1	1	1	1	1	1	1	1
19198993	1	PUCA013260898.1	PsCam033807	NA	NA	NA	0.969298	0.004274	0.995726	0.004274	0.995726	0	0.00851	0.00851	0.00851	10	13.0764	1	1	1	1	1	1	1	1	1	1	1	1	1	1	1	1	1	1	1	1	1	1	1	1	1	1	1	1	1	1	1	1
19199036	1	PUCA013043506.1	PsCam048313	NA	NA	NA	0.986842	0.004255	0.995745	0.004255	0.995745	0	0.008474	0.008474	0.008474	35	34.7	1	1	1	1	1	1	1	1	1	1	1	1	1	1	1	1	1	1	1	1	1	1	1	1	1	1	1	1	1	1	1	1
19199074	1	PUCA013769530.1	PsCam004593	PsCam004593_3444_1860	5	41.1	1	0.004132	0.995868	0.004132	0.995868	0	0.00823	0.00823	0.00823	38	30.5556	1	1	1	1	1	1	1	1	1	1	1	1	1	1	1	1	1	1	1	1	1	1	1	1	1	1	1	1	1	1	1	1
19199103	1	PUCA015303680.1	PsCam042488	PsCam042488_26544_1156	7	39.2	1	0.979167	0.020833	0.979167	0.020833	0	0.040799	0.040799	0.040799	12.7336	13.1429	1	0	0	0	0	0	0	0	0	0	0	0	0	0	0	0	0	0	0	0	0	0	0	0	0	0	0	0	0	0	0	0
19199107	1	PUCA015280604.1	PsCam000247	NA	NA	NA	0.986842	0.991489	0.017021	0.982979	0.008511	0.008511	0.016876	0.033463	0.02517	25.6181	26.8	1	0	0	0	0	0	0	0	0	0	0	0	0	0	0	0	0	0	0	0	0	0	0	0	0	0	0	0	0	0	0	0
19199201	1	PUCA013450101.1	PsCam045947	PsCam045947_29519_1131	2	112.9	0.973684	0.99569	0.00431	0.99569	0.00431	0	0.008584	0.008584	0.008584	32.6561	37	1	0	0	0	0	0	0	0	0	0	0	0	0	0	0	0	0	0	0	0	0	0	0	0	0	0	0	0	0	0	0	0
19199439	1	PUCA011358045.1	NA	NA	NA	NA	0.820175	0.075758	0.929293	0.070707	0.924242	0.005051	0.140037	0.131415	0.135726	6.6875	7.78355	1	1	1	1	1	1	-	1	1	1	-	1	1	1	1	1	1	1	1	1	1	1	1	1	-	1	1	1	1	1	1	1
19199658	1	PUCA014853108.1	PsCam004706	PsCam004706_3542_83	2	56	0.97807	0.025316	0.974684	0.025316	0.974684	0	0.049351	0.049351	0.049351	6	5.07692	1	1	1	1	1	1	1	1	1	1	1	1	1	1	1	1	1	1	1	1	1	1	1	1	1	1	1	1	1	1	1	1
19199675	1	PUCA014639312.1	PsCam056586	PsCam056586_37376_1736	3	105.7	0.995614	0.016598	0.991701	0.008299	0.983402	0.008299	0.032644	0.01646	0.024552	7.4	9.87415	0.990385	1	1	2	1	1	1	1	1	1	1	1	1	1	1	1	1	1	1	1	1	1	1	1	1	1	1	1	1	1	1	1
19199749	1	PUCA013942396.1	PsCam030826	NA	NA	NA	0.951754	0.986726	0.013274	0.986726	0.013274	0	0.026196	0.026196	0.026196	7.35766	4.66667	1	0	0	0	0	0	0	0	0	0	0	0	0	0	0	0	0	0	0	0	0	0	0	0	0	0	0	0	0	0	0	-
19199905	1	PUCA014087569.1	PsCam034336	PsCam034336_19735_106	2	0.3	0.995614	0.016598	0.983402	0.016598	0.983402	0	0.032644	0.032644	0.032644	38.5	34.529	1	1	1	1	1	1	1	1	1	1	1	1	1	1	1	1	1	1	1	1	1	1	1	1	1	1	1	1	1	1	1	1
19199937	1	PUCA012870994.1	PsCam021634	NA	NA	NA	0.991228	0.9375	0.070833	0.929167	0.0625	0.008333	0.117188	0.131632	0.12441	15.5393	16.8889	1	0	0	0	0	0	0	0	0	0	0	1	0	0	0	0	0	0	0	0	0	0	0	0	0	0	0	0	0	0	0	0
19199977	1	PUCA011196517.1	PsCam023946	PsCam023946_13602_57	-	-	0.986842	0.987234	0.012766	0.987234	0.012766	0	0.025206	0.025206	0.025206	15.9894	18.3333	1	0	0	0	0	0	0	0	0	0	0	0	0	0	0	0	0	0	0	0	0	0	0	0	0	0	0	0	0	0	0	0
19200100	1	PUCA013851920.1	NA	NA	NA	NA	1	0.042017	0.970588	0.029412	0.957983	0.012605	0.080503	0.057093	0.068798	25.3333	15.8281	0.971154	1	1	1	1	1	1	1	1	1	1	1	1	1	1	1	1	1	1	1	1	1	1	1	1	1	1	2	1	1	1	1
19200189	1	PUCA014299340.1	NA	NA	NA	NA	0.903509	0.023148	0.976852	0.023148	0.976852	0	0.045225	0.045225	0.045225	11	10.8783	1	1	1	1	1	1	1	1	1	1	1	1	1	1	1	1	1	1	1	1	1	1	1	1	1	1	1	1	1	1	1	1
19200246	1	PUCA010283585.1	PsCam057302	PsCam057302_37929_1860	5	31.6	0.995614	0.016598	0.983402	0.016598	0.983402	0	0.032644	0.032644	0.032644	8.75	9.35154	1	1	1	1	1	1	1	1	1	1	1	1	1	1	1	1	1	1	1	1	1	1	1	1	1	1	1	1	1	1	1	1
19200325	1	PUCA014914379.1	NA	NA	NA	NA	0.995614	0.029536	0.978903	0.021097	0.970464	0.008439	0.057327	0.041304	0.049315	8.75	7.93007	1	1	1	1	1	1	1	1	1	1	1	1	1	1	1	1	1	1	1	1	1	1	1	1	1	1	1	1	1	1	1	1
19200446	1	PUCA014137351.1	PsCam000553	PsCam000553_483_403	4	113	0.947368	0.048673	0.951327	0.048673	0.951327	0	0.092607	0.092607	0.092607	4.18182	4.8037	1	1	1	1	-	1	1	1	1	1	-	1	1	1	1	1	1	1	1	1	1	1	1	1	1	1	1	1	1	1	1	1
19200510	1	PUCA011301281.1	PsCam037426	NA	NA	NA	0.982456	0.995726	0.004274	0.995726	0.004274	0	0.00851	0.00851	0.00851	4.22535	3	1	0	0	0	0	0	0	0	0	0	0	0	0	0	0	0	-	0	0	0	0	0	0	0	0	0	0	0	0	0	0	0
19207747	1	PUCA012227045.1	NA	NA	NA	NA	0.986842	0.008547	0.991453	0.008547	0.991453	0	0.016948	0.016948	0.016948	6	5.41958	1	1	1	1	1	1	1	1	1	1	1	1	1	1	1	1	1	1	1	1	1	1	1	1	1	1	1	1	1	1	1	1
19207755	1	PUCA010590512.1	PsCam004897	PsCam004897_3703_182	2	112.8	0.995614	0.012605	0.991597	0.008403	0.987395	0.004202	0.024892	0.016665	0.020779	6.6	6.66436	0.990196	1	1	1	1	1	1	1	1	1	1	1	1	1	1	1	1	1	1	1	1	1	1	1	1	1	1	1	1	1	1	1
19207756	1	PUCA013627422.1	PsCam023312	NA	NA	NA	0.877193	0.009615	0.990385	0.009615	0.990385	0	0.019046	0.019046	0.019046	5.5	4.7874	1	1	1	1	1	1	1	1	1	1	-	1	1	1	1	1	1	1	1	1	1	1	1	1	1	1	1	1	1	1	1	1
19207763	1	PUCA014236930.1	NA	NA	NA	NA	0.995614	0.983122	0.021097	0.978903	0.016878	0.004219	0.033186	0.041304	0.037245	8.69792	7.66667	1	0	0	0	0	0	0	0	0	0	0	0	0	0	0	0	0	0	0	0	0	0	0	0	0	0	0	0	0	0	0	0
19207776	1	PUCA012001556.1	PsCam042558	PsCam042558_26612_1570	-	-	1	0.004202	0.995798	0.004202	0.995798	0	0.008368	0.008368	0.008368	19	13.7986	1	1	1	1	1	1	1	1	1	1	1	1	1	1	1	1	1	1	1	1	1	1	1	1	1	1	1	1	1	1	1	1
19207780	1	PUCA012030855.1	PsCam034476	NA	NA	NA	1	0.995798	0.004202	0.995798	0.004202	0	0.008368	0.008368	0.008368	8.89761	4	1	0	0	0	0	0	0	0	0	0	0	0	0	0	0	0	0	0	0	0	0	0	0	0	0	0	0	0	0	0	0	0
19207782	1	PUCA012204054.1	PsCam025012	PsCam025012_14258_667	5	38.6	0.960526	0.965066	0.039301	0.960699	0.034934	0.004367	0.067428	0.075513	0.071471	4.4927	3.4	1	0	0	0	0	0	0	0	0	0	0	0	0	0	0	0	0	0	0	0	0	0	0	0	0	0	0	0	0	0	0	0
19207785	1	PUCA014233196.1	NA	NA	NA	NA	0.964912	0.986957	0.013043	0.986957	0.013043	0	0.025747	0.025747	0.025747	4.53791	4.25	1	0	0	0	0	0	0	0	0	0	0	0	0	0	0	0	0	0	0	0	0	-	0	0	0	0	0	0	0	0	0	0
19207786	1	PUCA010221610.1	PsCam036134	PsCam036134_21282_2817	5	39.7	1	0.004202	0.995798	0.004202	0.995798	0	0.008368	0.008368	0.008368	26	16.0171	1	1	1	1	1	1	1	1	1	1	1	1	1	1	1	1	1	1	1	1	1	1	1	1	1	1	1	1	1	1	1	1
19207813	1	PUCA015108380.1	PsCam042828	PsCam042828_26870_211	2	112.8	1	0.966942	0.03719	0.96281	0.033058	0.004132	0.06393	0.071614	0.067772	10.6493	10	0.990385	0	0	0	0	0	0	0	0	0	0	0	0	0	0	0	0	0	0	0	0	0	0	0	0	0	0	0	0	0	0	0
19207823	1	PUCA015249129.1	NA	NA	NA	NA	0.894737	0.00939	0.99061	0.00939	0.99061	0	0.018603	0.018603	0.018603	7	5.57955	1	1	1	1	1	1	1	1	1	1	1	1	1	1	1	1	1	1	1	1	-	1	1	1	1	1	1	1	1	1	1	1
19207837	1	PUCA010930001.1	NA	NA	NA	NA	0.921053	0.004545	0.995455	0.004545	0.995455	0	0.00905	0.00905	0.00905	4	3.42481	1	1	1	1	-	1	1	1	1	1	1	1	1	1	1	-	1	-	1	1	1	1	1	1	1	1	1	1	1	1	1	1
19207857	1	PUCA011930419.1	PsCam042486	PsCam042486_26542_2945	1	48.3	0.97807	0.004237	0.995763	0.004237	0.995763	0	0.008439	0.008439	0.008439	4	3.82927	1	1	1	1	1	1	1	1	1	1	1	1	1	1	1	1	1	1	1	1	1	1	1	1	1	1	1	1	1	1	1	1
19207860	1	PUCA013177456.1	PsCam051944	NA	NA	NA	0.807018	0.963918	0.051546	0.948454	0.036082	0.015464	0.069561	0.097779	0.08367	4.04721	2.66667	0.988889	0	0	0	0	0	0	0	0	0	0	0	0	0	0	0	0	0	2	0	0	-	0	0	0	0	0	0	0	0	0	0
19207874	1	PUCA011488431.1	PsCam049323	PsCam049323_31960_1586	3	68.45	1	0.012397	0.987603	0.012397	0.987603	0	0.024486	0.024486	0.024486	14.6667	17.278	1	1	1	1	1	1	1	1	1	1	1	1	1	1	1	1	1	1	1	1	1	1	1	1	1	1	1	1	1	1	1	1
19207878	1	PUCA011981396.1	PsCam042403	PsCam042403_26468_2595	3	35.5	1	0.004132	0.995868	0.004132	0.995868	0	0.00823	0.00823	0.00823	16	13.4141	1	1	1	1	1	1	1	1	1	1	1	1	1	1	1	1	1	1	1	1	1	1	1	1	1	1	1	1	1	1	1	1
19207880	1	PUCA012235707.1	PsCam051225	PsCam051225_33747_366	6	74.3	0.947368	0.004386	0.995614	0.004386	0.995614	0	0.008733	0.008733	0.008733	4.5	4.38406	1	1	1	1	1	1	1	1	1	1	1	1	1	1	1	1	1	1	1	1	1	1	1	1	1	1	1	1	1	1	1	1
19207885	1	PUCA012396889.1	NA	NA	NA	NA	0.991228	0.970833	0.0375	0.9625	0.029167	0.008333	0.056632	0.072187	0.06441	6.39161	4.4	0.99	0	0	0	0	0	0	0	0	0	0	0	0	0	0	0	0	0	0	0	0	0	0	0	0	0	0	0	0	0	0	-
19207897	1	PUCA014115953.1	PsCam029030	PsCam029030_17262_1220	5	65.3	1	0.008333	0.991667	0.008333	0.991667	0	0.016528	0.016528	0.016528	39.6667	26.3208	1	1	1	1	1	1	1	1	1	1	1	1	1	1	1	1	1	1	1	1	1	1	1	1	1	1	1	1	1	1	1	1
19207914	1	PUCA015289665.1	NA	NA	NA	NA	0.903509	0.009091	0.990909	0.009091	0.990909	0	0.018017	0.018017	0.018017	4.33333	3.66409	1	1	1	-	1	1	1	1	1	1	1	1	1	1	1	1	-	-	1	1	-	1	1	1	1	1	1	1	1	-	1	1
19207941	1	PUCA012409807.1	PsCam035763	PsCam035763_20932_1988	7	113.3	0.912281	0.96789	0.03211	0.96789	0.03211	0	0.062158	0.062158	0.062158	5.16794	4.71429	1	0	0	0	0	0	0	0	0	0	0	0	0	0	0	0	0	0	0	0	0	0	0	0	0	0	0	0	0	0	0	0
19207944	1	PUCA011710123.1	PsCam001373	PsCam001373_1146_2510	3	19.1	0.951754	0.038961	0.961039	0.038961	0.961039	0	0.074886	0.074886	0.074886	4.1	3.51825	1	1	1	1	1	1	1	1	1	1	1	1	1	1	1	1	1	-	1	1	1	1	1	1	1	1	1	1	1	1	1	1
19207956	1	PUCA012379417.1	NA	NA	NA	NA	0.97807	0.004292	0.995708	0.004292	0.995708	0	0.008547	0.008547	0.008547	13	10.2265	1	1	1	1	1	1	1	1	1	1	1	1	1	1	1	1	1	1	1	1	1	1	1	1	1	1	1	1	1	1	1	1
19207968	1	PUCA015241946.1	PsCam043995	PsCam043995_27937_4584	1	11.1	0.991228	0.995763	0.004237	0.995763	0.004237	0	0.008439	0.008439	0.008439	13.4364	8	1	0	0	0	0	0	0	0	0	0	0	0	0	0	0	0	0	0	0	0	0	0	0	0	0	0	0	0	0	0	0	0
19207973	1	PUCA011026118.1	PsCam033975	PsCam033975_19469_865	-	-	0.97807	0.012876	0.987124	0.012876	0.987124	0	0.02542	0.02542	0.02542	6	5.30742	1	1	1	1	1	1	1	1	1	1	1	1	1	1	1	1	-	1	1	1	1	1	1	1	1	-	-	1	1	1	1	1
19207982	1	PUCA013420780.1	PsCam055679	NA	NA	NA	0.815789	0.005155	0.994845	0.005155	0.994845	0	0.010256	0.010256	0.010256	4	3.28333	1	1	1	1	1	1	-	1	1	1	-	1	1	1	1	1	-	1	1	1	1	1	1	1	1	1	1	1	1	1	-	-
19207989	1	PUCA014754094.1	PsCam006937	PsCam006937_5162_1625	-	-	0.802632	0.989583	0.010417	0.989583	0.010417	0	0.020616	0.020616	0.020616	3.22707	2.66667	1	0	0	0	0	0	0	0	0	0	0	0	0	0	0	-	-	0	0	0	-	0	0	0	0	-	0	0	0	0	0	0
19207994	1	PUCA012884057.1	NA	NA	NA	NA	0.95614	0.995671	0.004329	0.995671	0.004329	0	0.008621	0.008621	0.008621	6.30714	3.5	1	0	0	0	0	0	0	0	0	0	0	0	0	0	0	0	0	0	0	0	0	0	0	0	0	0	0	0	0	0	-	0
19208003	1	PUCA013327300.1	PsCam034054	NA	NA	NA	1	0.995798	0.008403	0.991597	0.004202	0.004202	0.008368	0.016665	0.012517	8.60137	5.66667	1	0	0	0	0	0	0	0	0	0	0	0	0	0	0	0	0	0	0	0	0	0	0	0	0	0	0	0	0	0	0	0
19208010	1	PUCA014693082.1	PsCam020924	NA	NA	NA	1	0.995868	0.016529	0.983471	0.004132	0.012397	0.00823	0.032511	0.020371	15.8514	6.8	0.990385	0	0	0	0	0	0	0	0	0	0	0	0	0	0	0	0	0	0	0	0	0	0	0	0	0	0	0	0	0	0	0
19208020	1	PUCA014693082.1	PsCam020924	NA	NA	NA	0.903509	0.995455	0.004545	0.995455	0.004545	0	0.00905	0.00905	0.00905	5.25556	4	1	0	0	0	0	0	0	0	0	0	0	0	0	0	0	0	0	0	0	0	0	0	0	0	0	0	0	0	0	0	0	0
19208023	1	PUCA012489898.1	NA	NA	NA	NA	0.991228	0.991525	0.016949	0.983051	0.008475	0.008475	0.016806	0.033324	0.025065	10.3183	5.8	1	0	0	0	0	0	0	0	0	0	0	2	0	0	0	0	0	0	0	0	0	0	0	0	0	0	0	0	0	0	0	1
19208027	1	PUCA013236023.1	PsCam049222	PsCam049222_31862_1021	1	75.6	0.969298	0.030303	0.978355	0.021645	0.969697	0.008658	0.05877	0.042353	0.050561	6.7	6.22545	1	1	1	1	1	1	1	1	1	1	1	1	1	1	1	1	1	1	1	1	1	1	1	1	1	1	1	1	1	1	1	1
19208033	1	PUCA011470977.1	PsCam044813	NA	NA	NA	0.986842	0.025105	0.974895	0.025105	0.974895	0	0.048949	0.048949	0.048949	6	5.59091	1	1	1	1	1	1	1	1	1	1	1	1	1	1	1	1	1	1	1	1	1	1	1	1	1	1	1	1	1	1	1	1
19208038	1	PUCA013963992.1	PsCam057620	PsCam057620_38195_653	3	88.9	1	0.004202	0.995798	0.004202	0.995798	0	0.008368	0.008368	0.008368	12	11.3379	1	1	1	1	1	1	1	1	1	1	1	1	1	1	1	1	1	1	1	1	1	1	1	1	1	1	1	1	1	1	1	1
19208044	1	PUCA015084353.1	PsCam059345	PsCam059345_39539_779	4	58.4	0.982456	0.987342	0.012658	0.987342	0.012658	0	0.024996	0.024996	0.024996	5.96528	5.66667	1	0	0	0	0	0	0	0	0	0	0	0	0	0	0	0	0	0	0	0	0	0	0	0	0	0	0	0	0	0	0	0
19208048	1	PUCA010067049.1	PsCam004878	PsCam004878_3684_1559	1	47.5	0.991228	0.995781	0.008439	0.991561	0.004219	0.004219	0.008403	0.016735	0.012569	5.17301	3.66667	0.990196	0	0	0	0	0	0	0	0	0	0	0	0	0	0	0	-	0	0	0	0	0	0	0	0	0	0	0	0	0	0	0
19208071	1	PUCA010102221.1	PsCam038393	PsCam038393_23430_1975	6	7.5	0.995614	0.970464	0.033755	0.966245	0.029536	0.004219	0.057327	0.065232	0.061279	13.1901	12	1	0	0	0	0	0	0	0	0	0	0	0	0	0	0	0	0	0	0	0	0	0	0	0	0	0	0	0	0	0	0	0
19208073	1	PUCA010449599.1	PsCam001056	PsCam001056_899_1144	-	-	0.820175	0.974747	0.025253	0.974747	0.025253	0	0.04923	0.04923	0.04923	8.62185	4	1	0	0	0	0	0	0	0	0	0	0	0	0	0	0	0	0	0	0	0	0	0	0	0	0	0	0	0	0	0	0	0
19208087	1	PUCA011320836.1	PsCam045373	NA	NA	NA	0.995614	0.995781	0.004219	0.995781	0.004219	0	0.008403	0.008403	0.008403	8.92808	6	1	0	0	0	0	-	0	0	0	0	0	0	0	0	0	0	0	0	0	0	0	0	0	0	0	0	0	0	0	0	0	0
19208113	1	PUCA014033124.1	PsCam034168	PsCam034168_19637_1424	6	99.8	0.995614	0.054852	0.945148	0.054852	0.945148	0	0.103687	0.103687	0.103687	14.6429	12.2724	1	1	1	1	1	1	1	1	1	1	1	1	1	1	1	1	1	1	1	1	1	1	1	1	1	1	1	1	1	1	1	1
19208119	1	PUCA014090229.1	PsCam035257	PsCam035257_20452_2156	4	32.3	0.899123	0.986047	0.013953	0.986047	0.013953	0	0.027518	0.027518	0.027518	3.70238	3.25	1	0	0	0	0	0	0	0	0	0	0	0	-	0	0	0	0	0	0	0	0	0	0	0	0	0	0	0	0	0	0	0
19208143	1	PUCA013824818.1	PsCam048768	NA	NA	NA	0.942982	0.004425	0.995575	0.004425	0.995575	0	0.00881	0.00881	0.00881	5	3.19343	1	1	1	1	1	1	1	1	1	1	1	1	1	1	1	1	1	1	1	1	1	1	1	1	1	1	1	1	1	1	1	1
19208146	1	PUCA011222709.1	PsCam023087	PsCam023087_12986_1867	5	44.8	0.807018	0.989529	0.010471	0.989529	0.010471	0	0.020723	0.020723	0.020723	3.08145	2.66667	1	-	0	0	0	0	0	-	0	0	0	0	0	0	0	-	0	0	0	0	0	-	0	0	0	-	0	0	0	0	0	0
19208150	1	PUCA010791614.1	PsCam026746	NA	NA	NA	0.934211	0.022422	0.977578	0.022422	0.977578	0	0.043838	0.043838	0.043838	4	3.21094	1	1	1	1	1	1	1	1	1	1	-	1	1	1	1	1	1	1	1	1	1	1	1	1	1	1	1	1	1	1	1	1
19208162	1	PUCA010865689.1	NA	NA	NA	NA	0.951754	0.004405	0.995595	0.004405	0.995595	0	0.008772	0.008772	0.008772	7	6.09712	1	1	1	1	1	1	1	1	1	1	1	1	1	1	1	1	1	1	1	1	-	1	1	1	1	1	1	1	1	1	1	1
19208176	1	PUCA015366641.1	NA	NA	NA	NA	0.912281	0.004608	0.995392	0.004608	0.995392	0	0.009174	0.009174	0.009174	5	3.57471	1	1	1	1	1	1	1	1	1	1	1	-	1	1	1	1	1	-	1	-	-	1	1	1	1	1	1	1	1	1	-	1
19208180	1	PUCA010853422.1	NA	NA	NA	NA	0.960526	0.043668	0.960699	0.039301	0.956332	0.004367	0.083522	0.075513	0.079518	4.5	3.98148	1	1	1	1	1	1	-	1	1	1	1	1	1	1	1	1	1	1	1	1	1	1	1	1	1	1	1	1	1	1	1	1
19208204	1	PUCA011572007.1	PsCam006792	PsCam006792_5058_2463	5	36.9	0.964912	0.987013	0.012987	0.987013	0.012987	0	0.025637	0.025637	0.025637	4.27915	4.33333	1	0	0	0	0	0	0	0	0	0	0	0	0	0	0	0	0	0	0	0	0	0	0	0	0	0	0	0	0	0	0	0
19208210	1	PUCA015290479.1	PsCam000033	PsCam000033_28_2561	3	72.7	1	0.995798	0.004202	0.995798	0.004202	0	0.008368	0.008368	0.008368	33.3345	30	1	0	0	0	0	0	0	0	0	0	0	0	0	0	0	0	0	0	0	0	0	0	0	0	0	0	0	0	0	0	0	0
19208219	1	PUCA014889560.1	PsCam026817	PsCam026817_15559_1120	5	20.3	0.964912	0.06087	0.93913	0.06087	0.93913	0	0.114329	0.114329	0.114329	7	6.80443	1	1	1	1	1	1	1	1	1	1	1	1	1	1	1	1	1	1	1	1	1	1	1	1	1	1	1	1	1	-	1	1
19208244	1	PUCA011792521.1	PsCam009778	PsCam009778_6555_903	-	-	0.916667	0.004505	0.995495	0.004505	0.995495	0	0.008968	0.008968	0.008968	4	3.0369	1	1	1	1	1	1	1	1	1	1	1	1	1	1	1	1	1	1	1	1	-	1	1	1	1	1	1	1	1	1	1	-
19208260	1	PUCA010140951.1	PsCam009636	PsCam009636_6433_311	3	88.9	1	0.983193	0.016807	0.983193	0.016807	0	0.033049	0.033049	0.033049	11.5276	11.5	1	0	0	0	0	0	0	0	0	0	0	0	0	0	0	0	0	0	0	0	0	0	0	0	0	0	0	0	0	0	0	0
19208268	1	PUCA014016774.1	PsCam042943	NA	NA	NA	0.982456	0.017094	0.987179	0.012821	0.982906	0.004274	0.033604	0.025312	0.029458	6.2	4.95804	1	1	1	1	1	1	1	1	1	1	1	1	1	1	1	1	1	1	1	1	1	1	1	1	1	1	1	1	1	1	1	1
19208280	1	PUCA014089019.1	PsCam034131	PsCam034131_19607_704	1	47.3	0.912281	0.068807	0.940367	0.059633	0.931193	0.009174	0.128146	0.112154	0.12015	3.78947	3.54365	0.989362	1	1	2	-	1	1	1	1	1	-	1	1	1	1	1	1	1	1	1	-	-	1	1	1	-	1	1	1	1	1	1
19208281	1	PUCA013898712.1	PsCam035787	PsCam035787_20954_2660	6	26.9	0.986842	0.965812	0.034188	0.965812	0.034188	0	0.066038	0.066038	0.066038	4.41219	3.66667	1	0	0	0	0	0	0	0	0	0	0	0	0	0	0	0	0	0	0	0	0	0	0	0	0	0	0	0	0	0	0	0
19208287	1	PUCA011910284.1	PsCam004933	PsCam004933_3736_4341	7	78.7	1	0.991597	0.008403	0.991597	0.008403	0	0.016665	0.016665	0.016665	37.8459	26.5	1	0	0	0	0	0	0	0	0	0	0	0	0	0	0	0	0	0	0	0	0	0	0	0	0	0	0	0	0	0	0	0
19208292	1	PUCA013078132.1	PsCam000044	PsCam000044_38_4142	3	121.8	0.97807	0.982833	0.030043	0.969957	0.017167	0.012876	0.033745	0.058281	0.046013	5.7305	4.875	1	0	0	0	0	0	0	0	0	0	0	0	0	0	0	0	0	0	0	0	0	0	0	0	0	0	0	0	0	0	0	0
19208304	1	PUCA010877460.1	PsCam001978	NA	NA	NA	1	0.004202	0.995798	0.004202	0.995798	0	0.008368	0.008368	0.008368	75.5	37.7534	1	1	1	1	1	1	1	1	1	1	1	1	1	1	1	1	1	1	1	1	1	1	1	1	1	1	1	1	1	1	1	1
19208305	1	PUCA011464275.1	NA	NA	NA	NA	0.938596	0.008969	0.991031	0.008969	0.991031	0	0.017776	0.017776	0.017776	5.5	3.80812	1	1	1	1	1	1	1	1	1	1	1	1	1	1	1	1	1	1	1	1	1	1	1	1	1	1	1	1	1	1	1	1
19208307	1	PUCA014773770.1	PsCam045668	PsCam045668_29304_81	4	75.1	0.97807	0.995708	0.004292	0.995708	0.004292	0	0.008547	0.008547	0.008547	13.5903	9	1	0	0	0	0	0	0	0	0	0	0	0	0	0	0	0	0	0	0	0	0	0	0	0	0	0	0	0	0	0	0	0
19208310	1	PUCA013006418.1	PsCam044987	PsCam044987_28725_951	-	-	0.842105	0.99	0.01	0.99	0.01	0	0.0198	0.0198	0.0198	4.64167	4	1	-	0	-	-	0	-	0	0	0	-	0	0	0	0	-	0	0	-	0	-	0	0	0	0	0	0	0	0	0	0	0
19208312	1	PUCA012095284.1	NA	NA	NA	NA	0.986842	0.025532	0.974468	0.025532	0.974468	0	0.04976	0.04976	0.04976	33.3333	23.9509	1	1	1	1	1	1	1	1	1	1	1	1	1	1	1	1	1	1	1	1	1	1	1	1	1	1	1	1	1	1	1	1
19208320	1	PUCA014248649.1	PsCam035290	PsCam035290_20484_87	6	93	0.885965	0.004717	0.995283	0.004717	0.995283	0	0.009389	0.009389	0.009389	6	3.09766	1	1	1	1	1	-	1	1	1	1	1	1	1	1	1	1	1	1	1	1	1	1	1	1	1	1	1	1	1	1	1	1
19208327	1	PUCA012906162.1	PsCam058426	NA	NA	NA	0.938596	0.008969	0.991031	0.008969	0.991031	0	0.017776	0.017776	0.017776	6.5	4.08178	1	1	1	1	1	1	1	1	1	1	1	-	1	1	1	1	1	1	1	1	1	1	1	1	1	1	1	1	1	1	1	1
19208328	1	PUCA011095696.1	PsCam057639	PsCam057639_38213_2212	3	111.9	0.995614	0.991561	0.008439	0.991561	0.008439	0	0.016735	0.016735	0.016735	7.38832	5.5	1	0	0	0	0	0	0	0	0	0	0	0	0	0	0	0	0	0	0	0	0	0	0	0	0	0	0	0	0	0	0	0
19208336	1	PUCA014915685.1	PsCam052520	NA	NA	NA	0.97807	0.017391	0.986957	0.013043	0.982609	0.004348	0.034178	0.025747	0.029962	4.2	3.9304	1	1	1	1	1	1	1	1	1	1	1	1	1	1	1	1	1	1	1	1	1	1	1	1	1	1	1	1	1	1	1	1
19208337	1	PUCA012487157.1	PsCam017646	PsCam017646_10867_1694	5	67.1	1	0.991597	0.008403	0.991597	0.008403	0	0.016665	0.016665	0.016665	9.7226	9	1	0	0	0	0	0	0	0	0	0	0	0	0	0	0	0	0	0	0	0	0	0	0	0	0	0	0	0	0	0	0	0
19208343	1	PUCA012548271.1	PsCam049838	PsCam049838_32453_1430	5	60.2	0.964912	0.017241	0.982759	0.017241	0.982759	0	0.033888	0.033888	0.033888	4.25	3.86219	1	1	1	1	1	-	1	1	1	1	1	1	1	1	1	1	1	1	1	1	1	1	1	1	1	1	1	1	1	1	1	1
19208357	1	PUCA013824822.1	PsCam036721	NA	NA	NA	0.95614	0.004405	0.995595	0.004405	0.995595	0	0.008772	0.008772	0.008772	6	3.64493	1	1	1	1	1	1	1	1	1	1	1	1	1	1	1	1	1	1	1	1	1	1	1	1	1	1	-	1	1	1	1	1
19208359	1	PUCA014853108.1	PsCam004706	PsCam004706_3542_83	2	56	0.995614	0.995833	0.004167	0.995833	0.004167	0	0.008299	0.008299	0.008299	9.04407	9	1	0	0	0	0	0	0	0	0	0	0	0	0	0	0	0	0	0	0	0	0	0	0	0	0	0	0	0	0	0	0	0
19208360	1	PUCA015054748.1	NA	NA	NA	NA	1	0.008264	0.991736	0.008264	0.991736	0	0.016392	0.016392	0.016392	26.5	31.2905	1	1	1	1	1	1	1	1	1	1	1	1	1	1	1	1	1	1	1	1	1	1	1	1	1	1	1	1	1	1	1	1
19208364	1	PUCA014528633.1	PsCam037580	PsCam037580_22658_144	1	85.4	0.916667	0.97235	0.02765	0.97235	0.02765	0	0.053771	0.053771	0.053771	3.30435	4.16667	1	0	0	0	0	0	-	0	0	0	0	0	0	0	0	-	0	0	0	0	-	0	0	-	0	0	0	0	0	0	0	0
19208365	1	PUCA012869224.1	PsCam035577	NA	NA	NA	0.97807	0.004219	0.995781	0.004219	0.995781	0	0.008403	0.008403	0.008403	9	6.98621	1	1	1	1	1	1	1	1	1	1	1	1	1	1	1	1	1	1	1	1	1	1	1	1	1	1	1	1	1	1	1	1
19208367	1	PUCA015095440.1	NA	NA	NA	NA	0.881579	0.004762	0.995238	0.004762	0.995238	0	0.009478	0.009478	0.009478	4	3.75969	1	1	1	1	1	1	1	1	1	1	1	1	1	1	1	1	-	1	1	1	1	1	1	1	1	1	1	1	1	-	1	1
19208368	1	PUCA012923402.1	PsCam036751	NA	NA	NA	0.995614	0.991561	0.008439	0.991561	0.008439	0	0.016735	0.016735	0.016735	18.2241	12	1	0	0	0	0	0	0	0	0	0	0	0	0	0	0	0	0	0	0	0	0	0	0	0	0	0	0	0	0	0	0	0
19208377	1	PUCA011715729.1	NA	NA	NA	NA	0.991228	0.983051	0.016949	0.983051	0.016949	0	0.033324	0.033324	0.033324	6.22648	5.75	1	0	0	0	0	0	0	0	0	0	0	0	0	0	0	0	0	0	0	0	0	0	0	0	0	0	0	0	0	0	0	0
19208393	1	PUCA012245278.1	PsCam042631	PsCam042631_26682_694	3	57.2	0.95614	0.008772	0.991228	0.008772	0.991228	0	0.01739	0.01739	0.01739	4	3.25725	1	1	1	1	1	1	1	1	1	1	1	1	1	1	1	1	1	1	1	1	1	1	1	1	1	-	1	1	1	1	1	1
19208408	1	PUCA010494418.1	PsCam038159	PsCam038159_23208_312	2	102.2	0.986842	0.970213	0.038298	0.961702	0.029787	0.008511	0.0578	0.073662	0.065731	5.83333	4.1	1	0	0	0	0	0	0	0	0	0	0	0	0	0	0	0	0	0	0	0	0	0	0	0	0	0	0	0	0	0	0	0
19208417	1	PUCA010124229.1	NA	NA	NA	NA	1	0.012397	0.995868	0.004132	0.987603	0.008264	0.024486	0.00823	0.016358	29.4	35.202	1	1	1	1	1	1	1	1	1	1	1	1	1	1	1	1	1	1	1	1	1	1	1	1	1	1	1	1	1	1	1	1
19208434	1	PUCA015218824.1	PsCam012515	NA	NA	NA	0.986842	0.944681	0.059574	0.940426	0.055319	0.004255	0.104518	0.112051	0.108284	5.09818	4.64706	0.990385	0	0	0	0	0	0	0	0	0	-	0	0	0	0	0	0	0	0	0	0	0	0	0	0	0	0	0	0	0	0	0
19208452	1	PUCA015019519.1	PsCam004885	NA	NA	NA	0.903509	0.018605	0.981395	0.018605	0.981395	0	0.036517	0.036517	0.036517	4.5	3.23828	1	1	1	1	1	1	1	1	1	1	1	1	1	1	1	-	1	1	1	1	1	1	1	1	1	-	-	1	1	1	-	1
19208453	1	PUCA015245293.1	PsCam000197	PsCam000197_172_1682	6	64.4	0.986842	0.004184	0.995816	0.004184	0.995816	0	0.008333	0.008333	0.008333	22	18.1531	1	1	1	1	1	1	1	1	1	1	1	1	1	1	1	1	1	1	1	1	1	1	1	1	1	0	1	1	1	1	1	1
19208467	1	PUCA014206033.1	PsCam048788	PsCam048788_31442_1020	7	5.4	0.894737	0.004717	0.995283	0.004717	0.995283	0	0.009389	0.009389	0.009389	4.5	3.17131	1	1	1	1	1	1	1	1	1	1	1	1	1	1	1	1	1	1	1	1	-	1	1	1	1	1	1	1	1	1	1	1
19208469	1	PUCA011823619.1	PsCam034846	PsCam034846_20204_220	7	83.5	0.995614	0.021097	0.983122	0.016878	0.978903	0.004219	0.041304	0.033186	0.037245	7.83333	7.52083	1	1	1	1	1	1	1	1	1	1	1	1	1	1	1	1	1	1	1	1	1	1	1	1	1	1	1	1	1	1	1	1
19208483	1	PUCA010311195.1	PsCam036625	PsCam036625_21758_2356	3	51	1	0.021008	0.978992	0.021008	0.978992	0	0.041134	0.041134	0.041134	24.8	24.0588	1	1	1	1	1	1	1	1	1	1	1	1	1	1	1	1	1	1	1	1	1	1	1	1	1	1	1	1	1	1	1	1
19208488	1	PUCA014072394.1	PsCam050702	PsCam050702_33270_3238	2	46.7	0.969298	0.021645	0.978355	0.021645	0.978355	0	0.042353	0.042353	0.042353	4.14286	3.78261	1	1	1	1	1	1	1	1	1	1	1	1	1	1	1	1	1	1	1	1	1	-	1	1	1	1	1	1	1	1	1	1
19208491	1	PUCA012586577.1	PsCam045388	PsCam045388_29067_1321	3	51	1	0.041322	0.96281	0.03719	0.958678	0.004132	0.07923	0.071614	0.075422	12.6364	12.3728	1	1	1	1	1	1	1	1	1	1	1	1	1	1	1	1	1	1	1	1	1	1	1	1	1	1	1	1	1	1	1	1
19208508	1	PUCA013247228.1	PsCam009664	PsCam009664_6458_259	3	57.2	1	0.970588	0.033613	0.966387	0.029412	0.004202	0.057093	0.064967	0.06103	35.8147	34.8889	1	0	0	0	0	0	0	0	0	0	0	0	0	0	0	0	0	0	0	0	0	0	0	0	0	0	0	0	0	0	0	0
19208541	1	PUCA011584637.1	NA	NA	NA	NA	0.986842	0.978723	0.034043	0.965957	0.021277	0.012766	0.041648	0.065767	0.053708	5.90071	3.81818	0.980769	0	0	0	0	0	0	0	0	0	0	0	0	1	0	0	0	0	2	0	0	0	0	0	0	0	0	0	0	0	0	0
19208554	1	PUCA014663004.1	PsCam043131	NA	NA	NA	1	0.975104	0.033195	0.966805	0.024896	0.008299	0.048553	0.064186	0.05637	9.65744	7.8	0.990385	0	0	0	0	0	0	0	0	0	0	0	0	0	0	0	0	0	0	0	0	0	0	0	0	0	0	0	0	0	0	0
19208557	1	PUCA013667661.1	NA	NA	NA	NA	1	0.008403	0.991597	0.008403	0.991597	0	0.016665	0.016665	0.016665	10	8.18151	1	1	1	1	1	1	1	1	1	1	1	1	1	1	1	1	1	1	1	1	1	1	1	1	1	1	1	1	1	1	1	1
19208564	1	PUCA013972296.1	PsCam059063	PsCam059063_39333_3417	5	75.7	0.995614	0.979079	0.020921	0.979079	0.020921	0	0.040966	0.040966	0.040966	45.3125	39.8571	1	0	0	0	0	0	0	0	0	0	0	0	0	0	0	0	0	0	0	0	0	0	0	0	0	0	0	0	0	0	0	0
19208574	1	PUCA012880775.1	PsCam000495	PsCam000495_433_305	4	75.1	0.916667	0.027397	0.972603	0.027397	0.972603	0	0.053293	0.053293	0.053293	3.75	2.78378	1	1	1	1	1	1	1	1	1	1	1	1	1	1	1	1	1	1	1	1	1	1	1	1	1	-	1	1	1	1	1	1
19208582	1	PUCA010094124.1	NA	NA	NA	NA	1	0.004202	0.995798	0.004202	0.995798	0	0.008368	0.008368	0.008368	57	51.3048	1	1	1	1	1	1	1	1	1	1	1	1	1	1	1	1	1	1	1	1	1	1	1	1	1	1	1	1	1	1	1	1
19208598	1	PUCA014217838.1	PsCam000548	PsCam000548_479_2041	3	2.2	1	0.03719	0.96281	0.03719	0.96281	0	0.071614	0.071614	0.071614	27	24.5625	1	1	1	1	1	1	0	1	1	1	1	1	1	1	1	1	1	1	1	1	1	1	1	1	1	1	1	1	1	1	1	1
19208620	1	PUCA015041328.1	PsCam049929	NA	NA	NA	1	0.987395	0.012605	0.987395	0.012605	0	0.024892	0.024892	0.024892	11.3162	11.3333	1	0	0	0	0	0	0	0	0	0	0	0	0	0	0	0	0	0	0	0	0	0	0	0	0	0	0	0	0	0	0	0
19208621	1	PUCA012531871.1	NA	NA	NA	NA	0.934211	0.018018	0.981982	0.018018	0.981982	0	0.035387	0.035387	0.035387	9.25	6.76515	1	1	1	1	1	1	1	-	1	1	1	-	1	1	-	-	1	1	1	1	1	1	1	1	1	1	-	1	1	1	1	1
19208627	1	PUCA010869033.1	PsCam048784	PsCam048784_31438_1653	7	70.3	0.995614	0.995851	0.008299	0.991701	0.004149	0.004149	0.008264	0.01646	0.012362	9.52881	8.66667	0.990385	0	0	0	0	0	0	0	2	0	0	0	0	0	0	0	0	0	0	0	0	0	0	0	0	0	0	0	0	0	0	0
19208632	1	PUCA010372672.1	PsCam043037	NA	NA	NA	0.982456	0.008547	0.991453	0.008547	0.991453	0	0.016948	0.016948	0.016948	10	4.69504	1	1	1	1	1	1	1	1	1	1	1	1	1	1	1	1	1	1	1	1	1	1	1	1	1	1	1	1	1	1	1	1
19208641	1	PUCA010127974.1	PsCam038588	PsCam038588_23606_1194	5	86.45	0.921053	0.031963	0.968037	0.031963	0.968037	0	0.061884	0.061884	0.061884	6.14286	4.89773	1	1	1	1	1	1	1	1	1	1	1	1	1	1	1	1	1	1	1	1	-	1	1	1	1	1	1	1	1	1	1	1
19208642	1	PUCA012353532.1	NA	NA	NA	NA	0.991228	0.004237	0.995763	0.004237	0.995763	0	0.008439	0.008439	0.008439	13	6.57732	1	1	1	1	1	1	1	1	1	1	1	1	1	1	1	1	1	1	1	1	1	1	1	1	1	1	1	1	1	1	1	1
19208649	1	PUCA011159176.1	PsCam059143	PsCam059143_39387_3828	7	70.3	0.986842	0.987234	0.012766	0.987234	0.012766	0	0.025206	0.025206	0.025206	5.10526	5.2	1	0	0	0	0	0	0	0	0	0	0	0	0	0	0	0	0	0	0	0	0	0	0	0	0	0	0	0	0	0	0	0
19208651	1	PUCA010171026.1	PsCam048575	PsCam048575_31288_1677	6	78.2	0.991228	0.008439	0.991561	0.008439	0.991561	0	0.016735	0.016735	0.016735	5	4.21107	1	1	1	1	1	1	1	1	1	1	1	1	1	1	1	1	1	-	1	1	1	1	1	1	1	1	1	1	1	1	1	1
19208670	1	PUCA010763797.1	PsCam009801	PsCam009801_6573_675	5	36.9	0.995614	0.008299	0.991701	0.008299	0.991701	0	0.01646	0.01646	0.01646	16.6667	12.9184	1	1	1	1	1	1	1	1	1	1	1	1	1	1	1	1	1	1	1	1	1	1	1	1	1	1	1	1	1	1	1	1
19208672	1	PUCA011904503.1	PsCam048756	PsCam048756_31411_5147	4	24.4	1	0.957983	0.05042	0.94958	0.042017	0.008403	0.080503	0.095756	0.088129	10.5587	9	1	0	0	0	0	0	0	0	0	0	0	0	0	0	0	0	0	0	0	0	0	0	0	0	0	0	0	0	0	0	0	0
19208689	1	PUCA013611969.1	PsCam048818	PsCam048818_31471_470	5	21.4	1	0.008403	0.991597	0.008403	0.991597	0	0.016665	0.016665	0.016665	7	6.00342	1	1	1	1	1	1	1	1	1	1	1	1	1	1	1	1	1	1	1	1	1	1	1	1	1	1	1	1	1	1	1	1
19208694	1	PUCA014506607.1	PsCam042556	PsCam042556_26611_563	-	-	0.982456	0.008439	0.991561	0.008439	0.991561	0	0.016735	0.016735	0.016735	5	5.76042	1	1	1	1	1	1	1	1	1	1	1	1	1	1	1	1	1	1	1	1	1	1	1	1	1	1	1	1	1	1	1	1
19208701	1	PUCA015245465.1	PsCam059469	NA	NA	NA	0.881579	0.909091	0.095694	0.904306	0.090909	0.004785	0.165289	0.173073	0.169181	3.5339	3.3913	1	0	0	0	0	0	0	0	0	0	0	0	0	0	0	0	-	0	0	0	0	0	0	0	0	0	0	0	0	0	0	0
19208712	1	PUCA010931744.1	PsCam025432	PsCam025432_14552_2318	1	56	0.97807	0.004292	0.995708	0.004292	0.995708	0	0.008547	0.008547	0.008547	17	13.191	1	1	1	1	1	1	1	1	1	1	1	1	1	1	1	1	1	1	1	1	1	1	1	1	1	1	1	1	1	1	1	1
19208726	1	PUCA011513556.1	PsCam035396	PsCam035396_20584_4279	-	-	0.973684	0.99569	0.00431	0.99569	0.00431	0	0.008584	0.008584	0.008584	6.36972	6	1	0	0	0	0	0	0	0	0	0	0	0	0	0	0	0	0	0	0	0	0	0	0	0	0	0	0	0	0	0	0	0
19208731	1	PUCA012755794.1	PsCam045482	PsCam045482_29148_2181	3	89.3	0.995614	0.008299	0.991701	0.008299	0.991701	0	0.01646	0.01646	0.01646	39	35.1627	1	1	1	1	1	1	1	1	1	1	1	1	1	1	1	1	1	1	1	1	1	1	1	1	1	1	1	1	1	1	1	1
19208738	1	PUCA011669475.1	PsCam040573	NA	NA	NA	0.855263	0.049261	0.950739	0.049261	0.950739	0	0.093669	0.093669	0.093669	6.41667	6.02905	1	1	1	1	1	1	1	1	1	1	1	1	1	1	1	1	1	1	1	1	1	1	1	1	1	1	1	1	1	1	1	1
19208831	1	PUCA014965078.1	PsCam038626	PsCam038626_23644_1360	3	73.3	0.925439	0.995455	0.004545	0.995455	0.004545	0	0.00905	0.00905	0.00905	4.19403	4	1	0	0	0	0	0	-	0	0	0	0	0	-	-	0	0	0	0	0	0	0	0	0	0	0	0	0	0	0	0	-	0
19208875	1	PUCA012289275.1	PsCam044878	PsCam044878_28622_1648	6	18.7	0.802632	0.0625	0.9375	0.0625	0.9375	0	0.117188	0.117188	0.117188	4.66667	2.09302	1	1	-	1	1	1	1	1	1	1	1	1	1	-	1	1	-	1	-	1	1	1	1	1	1	-	-	1	1	1	1	1
19208883	1	PUCA010464231.1	PsCam044798	NA	NA	NA	0.885965	0.014218	0.985782	0.014218	0.985782	0	0.028032	0.028032	0.028032	3	2.52	1	1	1	1	-	1	1	1	1	1	-	1	1	1	1	1	1	1	1	1	1	1	1	1	1	1	1	1	1	1	1	1
19208894	1	PUCA011388479.1	PsCam007705	NA	NA	NA	0.938596	0.955947	0.044053	0.955947	0.044053	0	0.084224	0.084224	0.084224	3.36538	3.33333	1	0	0	0	0	0	0	0	0	0	0	0	0	0	0	0	0	0	0	0	0	0	0	0	0	0	0	0	0	0	0	0
19208909	1	PUCA015298858.1	NA	NA	NA	NA	0.811404	0.015544	0.984456	0.015544	0.984456	0	0.030605	0.030605	0.030605	3.33333	2.91379	1	-	1	1	-	-	1	1	1	1	1	1	1	1	-	1	-	1	1	1	1	1	1	1	-	1	1	1	-	1	1	-
19208993	1	PUCA013636723.1	PsCam005499	NA	NA	NA	0.912281	0.036697	0.963303	0.036697	0.963303	0	0.070701	0.070701	0.070701	3.1	2.66008	1	1	1	1	1	1	1	1	1	1	-	1	1	1	1	1	1	-	1	1	1	1	1	1	1	-	1	1	1	1	1	1
19209031	1	PUCA015219217.1	NA	NA	NA	NA	0.846491	0.034826	0.965174	0.034826	0.965174	0	0.067226	0.067226	0.067226	3.44444	3.10504	1	1	1	1	1	1	1	1	-	1	1	1	1	1	1	1	1	1	1	1	1	1	1	1	1	1	1	1	1	1	1	1
19209035	1	PUCA010369399.1	PsCam035307	PsCam035307_20499_127	-	-	0.907895	0.953917	0.0553	0.9447	0.046083	0.009217	0.087919	0.104483	0.096201	3.82558	3.28571	0.99	0	0	0	0	0	0	0	0	0	-	0	0	0	0	0	0	0	0	0	0	0	0	0	0	0	0	0	0	0	-	-
19209083	1	PUCA013722719.1	PsCam017063	PsCam017063_10609_1876	6	83.7	0.942982	0.991111	0.008889	0.991111	0.008889	0	0.01762	0.01762	0.01762	19.5919	22.5	1	0	0	0	0	0	0	0	0	0	0	0	0	0	0	0	0	0	0	0	0	0	0	0	0	0	0	0	0	0	0	0
19209110	1	PUCA012143964.1	PsCam010285	NA	NA	NA	0.995614	0.995781	0.004219	0.995781	0.004219	0	0.008403	0.008403	0.008403	77.2226	87	1	0	0	0	0	0	0	0	0	0	0	0	0	0	0	0	0	0	0	0	0	0	0	0	0	0	0	0	0	0	0	0
19209123	1	PUCA015227485.1	PsCam057269	PsCam057269_37899_3448	7	117.1	0.973684	0.017241	0.982759	0.017241	0.982759	0	0.033888	0.033888	0.033888	98.25	71.7366	1	1	1	1	1	1	1	1	1	1	1	1	1	1	1	1	1	1	1	1	1	1	1	1	1	1	0	1	1	1	1	1
19209128	1	PUCA012183455.1	PsCam057614	NA	NA	NA	0.995614	0.046414	0.953586	0.046414	0.953586	0	0.088519	0.088519	0.088519	43.2727	47.6986	1	1	1	1	1	1	1	1	1	1	1	1	1	1	1	1	1	1	1	1	1	1	1	1	1	1	1	1	1	1	1	1
19209132	1	PUCA011109265.1	PsCam057269	PsCam057269_37899_3448	7	117.1	1	0.012397	0.987603	0.012397	0.987603	0	0.024486	0.024486	0.024486	28.6667	30.9212	1	1	1	1	1	1	1	1	1	1	1	1	1	1	1	1	1	1	1	1	1	1	1	1	1	1	1	1	1	1	1	1
19209134	1	PUCA010036843.1	PsCam010285	NA	NA	NA	0.991228	0.004237	0.995763	0.004237	0.995763	0	0.008439	0.008439	0.008439	75	66.3539	1	1	1	1	1	1	1	1	1	1	1	1	1	1	1	1	1	1	1	1	1	1	1	1	1	1	1	1	1	1	1	1
19209169	1	PUCA015147590.1	PsCam036107	PsCam036107_21256_658	3	22.6	1	0.995816	0.004184	0.995816	0.004184	0	0.008333	0.008333	0.008333	44.6292	36	1	0	0	0	0	0	0	0	0	0	0	0	0	0	0	0	0	0	0	0	0	0	0	0	0	0	0	0	0	0	0	0
19209185	1	PUCA011277951.1	PsCam016446	NA	NA	NA	1	0.979339	0.020661	0.979339	0.020661	0	0.040469	0.040469	0.040469	56.2594	54.6	1	0	0	0	0	0	0	0	0	0	0	0	0	0	0	0	0	0	0	0	0	0	0	0	0	0	0	0	0	0	0	0
19209186	1	PUCA013349163.1	PsCam057269	PsCam057269_37899_3448	7	117.1	0.991228	0.987288	0.012712	0.987288	0.012712	0	0.025101	0.025101	0.025101	27.0664	36.8	1	0	0	0	0	0	0	0	0	0	0	0	0	0	0	0	0	0	0	0	0	0	0	0	0	0	0	0	0	0	0	0
19209196	1	PUCA015232623.1	PsCam057269	PsCam057269_37899_3448	7	117.1	0.995614	0.979253	0.033195	0.966805	0.020747	0.012448	0.040633	0.064186	0.05241	31.9552	30.8182	1	0	0	0	0	0	0	0	0	0	0	0	0	0	0	0	0	0	0	0	0	0	0	0	0	0	0	0	0	0	0	0
19209225	1	PUCA012536254.1	NA	NA	NA	NA	0.859649	0.970874	0.038835	0.961165	0.029126	0.009709	0.056556	0.074654	0.065605	3.85356	2.33333	1	0	0	0	0	-	-	0	0	0	0	0	0	0	0	0	0	-	0	0	0	0	0	0	-	-	0	0	0	0	0	-
19209233	1	PUCA012637256.1	PsCam057269	PsCam057269_37899_3448	7	117.1	0.938596	0.995536	0.008929	0.991071	0.004464	0.004464	0.008889	0.017698	0.013293	44.2847	49.3333	0.989796	0	0	0	0	0	0	0	0	0	-	0	0	0	0	0	0	0	0	0	0	0	0	0	0	0	0	0	0	0	0	0
19209236	1	PUCA010231417.1	PsCam057269	PsCam057269_37899_3448	7	117.1	0.986842	0.948936	0.051064	0.948936	0.051064	0	0.096913	0.096913	0.096913	30.3633	29.9167	1	0	0	0	0	0	0	0	0	0	0	0	0	0	0	0	0	0	0	0	0	0	0	0	0	0	0	0	0	0	0	0
19209280	1	PUCA013443723.1	PsCam036288	PsCam036288_21436_1291	-	-	0.991228	0.995833	0.008333	0.991667	0.004167	0.004167	0.008299	0.016528	0.012413	80.5884	68.3333	1	0	0	0	0	0	0	0	0	0	0	0	0	0	0	0	0	0	0	0	0	0	0	0	0	0	0	0	0	0	0	0
19209283	1	PUCA014428435.1	PsCam057269	PsCam057269_37899_3448	7	117.1	0.97807	0.021552	0.982759	0.017241	0.978448	0.00431	0.042174	0.033888	0.038031	45.6667	62.8968	0.99	1	1	1	1	1	1	1	1	1	1	1	1	1	1	1	1	1	1	1	1	1	1	1	1	1	1	1	1	1	1	1
19209304	1	PUCA014086766.1	PsCam021333	PsCam021333_11980_92	6	96.8	0.995614	0.008439	0.991561	0.008439	0.991561	0	0.016735	0.016735	0.016735	39	38.8685	1	1	1	1	1	1	1	1	1	1	1	1	1	1	1	1	1	1	1	1	1	1	1	1	1	1	1	1	1	1	1	1
19209333	1	PUCA010625708.1	PsCam057269	PsCam057269_37899_3448	7	117.1	0.969298	0.991342	0.008658	0.991342	0.008658	0	0.017166	0.017166	0.017166	63.8227	86	1	0	0	0	0	0	0	0	0	0	0	0	0	0	0	0	0	0	0	0	0	0	0	0	0	0	0	0	0	0	0	0
19209378	1	PUCA010968769.1	PsCam000430	NA	NA	NA	0.995614	0.983122	0.021097	0.978903	0.016878	0.004219	0.033186	0.041304	0.037245	68.4375	71.6667	1	0	0	0	0	0	0	0	0	0	0	0	0	0	0	0	0	0	0	0	0	0	0	0	0	0	0	0	0	0	0	0
19209394	1	PUCA011067139.1	PsCam057269	PsCam057269_37899_3448	7	117.1	0.995614	0.983333	0.016667	0.983333	0.016667	0	0.032778	0.032778	0.032778	47.4467	60.25	1	0	0	0	0	0	0	0	0	0	0	0	0	0	0	0	0	0	0	0	0	0	0	0	0	0	0	0	0	0	0	0
19209397	1	PUCA012637336.1	PsCam007740	NA	NA	NA	0.964912	0.026087	0.973913	0.026087	0.973913	0	0.050813	0.050813	0.050813	40.3333	19.0292	1	1	1	1	1	1	1	1	1	1	1	1	1	1	1	1	1	1	1	1	1	1	1	1	1	1	1	1	1	1	1	1
19209400	1	PUCA010358421.1	NA	NA	NA	NA	1	0.008403	0.991597	0.008403	0.991597	0	0.016665	0.016665	0.016665	64.5	57.2329	1	1	1	1	1	1	1	1	1	1	1	1	1	1	1	1	1	1	1	1	1	1	1	1	1	1	1	1	1	1	1	1
19209422	1	PUCA010261660.1	PsCam057269	PsCam057269_37899_3448	7	117.1	0.991228	0.995763	0.004237	0.995763	0.004237	0	0.008439	0.008439	0.008439	53.8379	65	1	0	0	0	0	0	0	0	0	0	0	0	0	0	0	0	0	0	0	0	0	0	0	0	0	0	0	0	0	0	0	0
19209425	1	PUCA014467951.1	PsCam016446	NA	NA	NA	0.995614	0.995781	0.004219	0.995781	0.004219	0	0.008403	0.008403	0.008403	70.8385	81	1	0	0	0	0	0	0	0	0	0	0	0	0	0	0	0	0	0	0	0	0	0	0	0	0	0	0	0	0	0	0	0
19211838	1	PUCA014424980.1	PsCam042343	PsCam042343_26415_2153	1	0.3	0.995614	0.991561	0.008439	0.991561	0.008439	0	0.016735	0.016735	0.016735	23.7182	33.5	1	0	0	0	0	0	0	0	0	0	0	0	0	0	0	0	0	0	0	0	0	0	0	0	0	0	0	0	0	0	0	0
19211841	1	PUCA013809874.1	PsCam037329	NA	NA	NA	0.916667	0.009132	0.990868	0.009132	0.990868	0	0.018098	0.018098	0.018098	26.6667	22.8992	1	1	1	1	1	1	-	1	1	1	1	1	1	1	1	1	-	1	1	1	1	1	1	1	1	1	-	1	1	1	1	1
19211843	1	PUCA012295179.1	NA	NA	NA	NA	0.903509	0.083721	0.934884	0.065116	0.916279	0.018605	0.153423	0.121752	0.137588	6.58333	7.28629	0.98	1	2	1	1	1	1	1	1	1	1	1	1	1	1	1	1	1	1	1	1	1	1	1	1	1	1	1	1	1	1	1
19211870	1	PUCA014087569.1	PsCam034336	PsCam034336_19735_106	2	0.3	0.969298	0.943723	0.060606	0.939394	0.056277	0.004329	0.10622	0.113866	0.110043	5.87361	5.33333	1	0	0	0	0	0	-	0	0	0	0	0	0	0	0	0	0	0	0	0	0	0	0	0	0	0	0	0	0	0	0	0
19211874	1	PUCA013995865.1	PsCam036797	PsCam036797_21920_3475	1	61.4	0.991228	0.008475	0.991525	0.008475	0.991525	0	0.016806	0.016806	0.016806	9.5	10.7958	1	1	1	1	1	1	1	1	1	1	1	1	1	1	1	1	1	1	1	1	1	1	1	1	1	1	1	1	1	1	1	1
19211900	1	PUCA010707428.1	NA	NA	NA	NA	0.833333	0.005025	0.994975	0.005025	0.994975	0	0.01	0.01	0.01	32	21.4122	1	1	1	1	1	1	1	1	1	1	1	1	1	1	1	1	1	1	1	1	1	1	1	1	1	1	1	1	1	1	1	1
19211961	1	PUCA011620241.1	PsCam042964	PsCam042964_27001_626	2	94.5	0.934211	0.995516	0.004484	0.995516	0.004484	0	0.008928	0.008928	0.008928	52.2124	78	1	0	0	0	0	0	0	0	0	0	0	0	0	0	0	0	0	0	0	0	0	0	0	0	0	0	0	0	0	0	0	0
19211976	1	PUCA015223107.1	NA	NA	NA	NA	0.885965	0.995261	0.004739	0.995261	0.004739	0	0.009434	0.009434	0.009434	7.66023	5	1	0	0	0	0	0	0	0	0	0	0	0	0	0	0	0	0	0	0	0	0	0	0	0	0	0	0	0	0	0	0	0
19211988	1	PUCA014740487.1	PsCam057542	PsCam057542_38126_654	3	33.8	0.833333	0.01005	0.98995	0.01005	0.98995	0	0.019898	0.019898	0.019898	55.5	52.8531	1	1	1	1	1	1	1	1	1	1	1	1	1	1	1	1	1	-	1	1	1	1	1	1	1	1	1	1	1	1	1	1
19211999	1	PUCA011079059.1	NA	NA	NA	NA	0.815789	0.005155	0.994845	0.005155	0.994845	0	0.010256	0.010256	0.010256	48	36.4979	1	1	1	1	1	1	1	1	1	1	1	1	1	1	1	1	1	1	1	1	1	1	1	1	1	1	1	1	1	1	1	1
19212000	1	PUCA014312016.1	PsCam035991	NA	NA	NA	0.929825	0.027027	0.972973	0.027027	0.972973	0	0.052593	0.052593	0.052593	8.83333	9.03371	1	1	1	1	1	1	1	1	1	1	1	1	1	1	1	1	1	1	1	1	1	1	1	1	1	1	1	1	1	1	1	1
19212041	1	PUCA012299508.1	PsCam020964	PsCam020964_11719_1736	5	47.3	0.820175	0.005155	0.994845	0.005155	0.994845	0	0.010256	0.010256	0.010256	36	48.0121	1	1	1	1	1	1	1	1	1	1	1	1	1	1	1	1	1	1	1	1	1	1	1	1	1	1	1	1	1	1	1	1
19212044	1	PUCA011389545.1	PsCam034052	NA	NA	NA	0.982456	0.004202	0.995798	0.004202	0.995798	0	0.008368	0.008368	0.008368	126	93.524	1	1	1	1	1	1	1	1	1	1	1	1	1	1	1	1	1	1	1	1	1	1	1	1	1	1	1	1	1	1	1	1
19212056	1	PUCA014365135.1	NA	NA	NA	NA	1	0.983193	0.016807	0.983193	0.016807	0	0.033049	0.033049	0.033049	8.6955	9.75	1	0	0	0	0	0	0	0	0	0	0	0	0	0	0	0	0	0	0	0	0	0	0	0	0	0	0	0	0	0	0	0
19212078	1	PUCA014263959.1	PsCam004643	PsCam004643_3487_3128	5	75.7	0.837719	0.004975	0.995025	0.004975	0.995025	0	0.009901	0.009901	0.009901	67	42.0402	1	1	1	1	1	1	1	1	1	1	1	1	1	-	1	1	1	1	1	1	1	1	1	1	1	1	1	-	1	1	-	1
19212098	1	PUCA010306248.1	PsCam033744	NA	NA	NA	0.846491	0.009756	0.990244	0.009756	0.990244	0	0.019322	0.019322	0.019322	26.5	18.8056	1	1	1	1	1	1	1	1	1	1	1	1	1	1	1	1	1	1	1	1	1	1	1	1	1	1	1	1	1	1	1	1
19212104	1	PUCA010525036.1	NA	NA	NA	NA	0.995614	0.991561	0.008439	0.991561	0.008439	0	0.016735	0.016735	0.016735	34.6021	44.5	1	0	0	0	0	0	0	0	0	0	0	0	0	0	0	0	0	0	0	0	0	0	0	0	0	0	0	0	0	0	0	0
19212120	1	PUCA012906162.1	PsCam058426	NA	NA	NA	0.824561	0.025381	0.974619	0.025381	0.974619	0	0.049473	0.049473	0.049473	32.8	25.6397	1	1	1	1	1	1	1	1	1	1	1	1	1	1	1	1	1	1	1	1	1	1	1	1	1	1	1	1	1	1	1	1
19212121	1	PUCA013820039.1	PsCam050528	PsCam050528_33106_249	-	-	0.824561	0.122449	0.892857	0.107143	0.877551	0.015306	0.21491	0.191327	0.203118	6.35714	7.27442	1	-	-	1	1	-	1	1	-	-	1	1	1	1	-	-	1	-	-	1	1	-	1	-	-	-	1	1	1	-	1	-
19212131	1	PUCA013851948.1	PsCam001073	PsCam001073_915_161	4	33.1	0.938596	0.044643	0.955357	0.044643	0.955357	0	0.0853	0.0853	0.0853	4.6	6.18631	1	1	1	1	1	1	1	1	1	1	1	1	1	1	1	1	1	1	1	1	1	1	1	1	1	1	1	1	1	1	1	1
19212134	1	PUCA011120379.1	PsCam035884	NA	NA	NA	0.986842	0.991561	0.008439	0.991561	0.008439	0	0.016735	0.016735	0.016735	9.56357	9	1	0	0	0	0	0	0	0	0	0	0	0	0	0	0	0	0	0	0	0	0	0	0	0	0	0	0	0	0	0	0	0
19212162	1	PUCA014618311.1	PsCam045442	PsCam045442_29113_890	3	89.3	1	0.970588	0.029412	0.970588	0.029412	0	0.057093	0.057093	0.057093	18.4843	20.4286	1	0	0	0	0	0	0	0	0	0	0	0	0	0	0	0	0	0	0	0	0	0	0	0	0	0	0	0	0	0	0	0
19212174	1	PUCA014736837.1	PsCam037415	PsCam037415_22499_621	3	38.3	0.97807	0.004237	0.995763	0.004237	0.995763	0	0.008439	0.008439	0.008439	68	53.9861	1	1	1	1	1	1	1	1	1	1	1	1	1	1	1	1	1	1	1	1	1	1	1	1	1	1	1	1	1	1	1	1
19212183	1	PUCA013507308.1	PsCam044863	PsCam044863_28610_2198	4	96.2	0.964912	0.03913	0.96087	0.03913	0.96087	0	0.075198	0.075198	0.075198	4.91667	4.75735	1	1	1	1	1	1	1	1	1	1	1	1	1	1	1	1	0	1	1	1	-	1	1	1	1	1	1	1	1	1	1	1
19212198	1	PUCA010923271.1	NA	NA	NA	NA	0.995614	0.987342	0.021097	0.978903	0.012658	0.008439	0.024996	0.041304	0.03315	59.0383	60.1111	0.990385	0	0	0	0	0	0	0	0	0	0	0	0	0	0	0	0	0	0	0	0	0	0	0	0	0	0	0	0	0	0	0
19212201	1	PUCA010140940.1	PsCam033642	NA	NA	NA	0.938596	0.008969	0.991031	0.008969	0.991031	0	0.017776	0.017776	0.017776	8	12.4562	1	1	1	1	1	1	1	1	1	1	1	1	1	1	1	1	1	1	1	1	1	1	1	1	1	1	1	1	1	1	1	1
19212212	1	PUCA012931062.1	PsCam031169	NA	NA	NA	0.995614	0.995816	0.004184	0.995816	0.004184	0	0.008333	0.008333	0.008333	7.95563	6	1	0	0	0	0	0	0	0	0	0	0	0	0	0	0	0	0	0	0	0	0	0	0	0	0	0	0	0	0	0	0	0
19212228	1	PUCA010525037.1	PsCam042382	PsCam042382_26450_3953	2	47.4	0.995614	0.995781	0.004219	0.995781	0.004219	0	0.008403	0.008403	0.008403	62.9828	66	1	0	0	0	0	0	0	0	0	0	0	0	0	0	0	0	0	0	0	0	0	0	0	0	0	0	0	0	0	0	0	0
19212240	1	PUCA011102654.1	NA	NA	NA	NA	0.807018	0.015707	0.984293	0.015707	0.984293	0	0.03092	0.03092	0.03092	8.33333	6.87607	1	1	1	1	-	1	1	1	1	-	1	-	1	1	1	1	1	1	1	1	-	1	1	1	1	1	1	1	1	1	1	-
19212273	1	PUCA014797510.1	PsCam010764	NA	NA	NA	0.991228	0.991489	0.008511	0.991489	0.008511	0	0.016876	0.016876	0.016876	12.1176	16	1	0	0	0	0	0	0	0	0	0	0	0	0	0	0	0	0	0	0	0	0	-	0	0	0	0	0	0	0	0	0	0
19212282	1	PUCA013721570.1	PsCam043182	PsCam043182_27208_1496	2	112.6	0.995614	0.995781	0.004219	0.995781	0.004219	0	0.008403	0.008403	0.008403	28.5052	26	1	0	0	0	0	0	0	0	0	0	0	0	0	0	0	0	0	0	0	0	0	0	0	0	0	0	0	0	0	0	0	0
19212284	1	PUCA015298858.1	PsCam049908	PsCam049908_32520_353	1	5.5	0.912281	0.004545	0.995455	0.004545	0.995455	0	0.00905	0.00905	0.00905	36	34.2263	1	1	1	1	1	1	1	1	1	1	1	1	1	1	1	1	1	1	1	1	1	1	1	1	1	1	1	1	1	1	1	1
19212362	1	PUCA015297243.1	NA	NA	NA	NA	0.903509	0.004651	0.995349	0.004651	0.995349	0	0.009259	0.009259	0.009259	10	20.1731	1	1	1	1	1	1	1	1	1	1	1	1	1	1	1	-	-	1	1	1	1	1	1	1	1	1	1	1	1	1	1	1
19213010	1	PUCA011373816.1	PsCam016446	NA	NA	NA	0.95614	0.026316	0.973684	0.026316	0.973684	0	0.051247	0.051247	0.051247	24.25	45.9416	1	1	1	1	1	1	1	1	1	1	1	1	1	1	1	1	1	1	1	1	1	1	1	1	1	1	1	1	1	1	1	1
19213026	1	PUCA013488642.1	PsCam057269	PsCam057269_37899_3448	7	117.1	0.969298	0.021277	0.978723	0.021277	0.978723	0	0.041648	0.041648	0.041648	19.4	35.9965	1	1	1	1	1	1	1	1	1	1	1	1	1	1	1	1	1	1	1	1	1	1	1	1	1	1	1	1	1	1	1	1
19213027	1	PUCA010520924.1	PsCam016446	NA	NA	NA	0.95614	0.012987	0.987013	0.012987	0.987013	0	0.025637	0.025637	0.025637	64.6667	46.3737	1	1	1	1	1	1	1	1	1	1	1	1	1	1	1	1	1	1	1	1	1	1	1	1	1	1	1	1	1	1	1	1
19213031	1	PUCA013722516.1	PsCam029204	PsCam029204_17394_972	2	82.7	0.986842	0.991561	0.008439	0.991561	0.008439	0	0.016735	0.016735	0.016735	49.4602	47.6667	1	0	0	0	0	0	0	0	0	0	0	0	0	0	0	0	0	0	0	0	0	0	0	0	0	0	1	0	0	0	0	0
19213057	1	PUCA011297077.1	NA	NA	NA	NA	0.986842	0.012605	0.987395	0.012605	0.987395	0	0.024892	0.024892	0.024892	26	28.1924	1	1	1	1	1	1	1	1	1	1	1	1	1	1	1	1	1	1	1	1	1	1	1	1	1	1	1	1	1	1	1	1
19213059	1	PUCA011739521.1	PsCam051817	PsCam051817_34262_947	4	51.9	0.995614	0.008439	0.991561	0.008439	0.991561	0	0.016735	0.016735	0.016735	71.5	67.6186	1	1	1	1	1	1	1	1	1	1	1	1	1	1	1	1	1	1	1	1	1	1	1	1	1	1	1	1	1	1	1	1
19213061	1	PUCA010675251.1	PsCam044949	PsCam044949_28691_2359	1	75	1	0.008403	0.991597	0.008403	0.991597	0	0.016665	0.016665	0.016665	43.6667	43.2931	1	1	1	1	1	1	1	1	1	1	1	1	1	1	1	1	1	1	1	1	1	1	1	1	1	1	1	1	1	1	1	1
19213101	1	PUCA013444149.1	PsCam057269	PsCam057269_37899_3448	7	117.1	1	0.074689	0.93361	0.06639	0.925311	0.008299	0.138221	0.123965	0.131093	147.5	75.2058	1	1	1	1	1	1	1	1	1	1	1	1	1	1	1	1	1	1	1	1	1	1	1	1	1	1	1	1	1	1	1	1
19213117	1	PUCA014359607.1	PsCam016446	NA	NA	NA	1	0.987395	0.012605	0.987395	0.012605	0	0.024892	0.024892	0.024892	25.6931	30	1	0	0	0	0	0	0	0	0	0	0	0	0	0	0	0	0	0	0	0	0	0	0	0	0	0	0	0	0	0	0	0
19213136	1	PUCA013115308.1	PsCam057269	PsCam057269_37899_3448	7	117.1	0.811404	0.010309	0.994845	0.005155	0.989691	0.005155	0.020406	0.010256	0.015331	37.3333	41.1581	1	-	-	-	-	-	-	1	-	-	-	1	1	1	1	1	1	-	1	1	-	-	1	-	1	1	-	-	1	-	1	-
19213140	1	PUCA015310799.1	PsCam030754	NA	NA	NA	1	0.991597	0.012605	0.987395	0.008403	0.004202	0.016665	0.024892	0.020779	60.622	50.5	1	0	0	0	0	0	0	0	0	0	0	0	0	0	0	0	0	0	0	0	0	0	0	0	0	0	0	0	0	0	0	0
19213142	1	PUCA012440844.1	NA	NA	NA	NA	0.991228	0.9625	0.058333	0.941667	0.0375	0.020833	0.072187	0.109861	0.091024	20.4444	9.125	0.978723	0	0	0	0	0	0	0	0	0	0	0	0	0	0	0	0	0	0	0	0	0	0	0	0	0	0	0	0	0	0	0
19213143	1	PUCA015303680.1	PsCam057269	PsCam057269_37899_3448	7	117.1	0.964912	0.004292	0.995708	0.004292	0.995708	0	0.008547	0.008547	0.008547	40	28.5035	1	1	1	1	1	1	1	1	1	1	1	1	1	1	1	1	1	1	1	1	1	1	1	1	1	1	1	1	1	1	1	1
19213144	1	PUCA015303680.1	PsCam057269	PsCam057269_37899_3448	7	117.1	0.982456	0.02521	0.97479	0.02521	0.97479	0	0.049149	0.049149	0.049149	26	28.5035	1	1	1	1	1	1	1	1	1	1	1	1	1	1	1	1	1	1	1	1	1	1	1	1	1	1	1	1	1	1	1	1
19213180	1	PUCA014481430.1	PsCam012854	PsCam012854_8659_4772	7	82.6	0.991228	0.995726	0.004274	0.995726	0.004274	0	0.00851	0.00851	0.00851	51.6215	64	1	0	0	0	0	0	0	0	0	0	0	0	0	0	0	0	0	0	0	0	0	0	0	0	0	0	0	0	0	0	0	0
19213183	1	PUCA015145513.1	PsCam016446	NA	NA	NA	1	0.995798	0.004202	0.995798	0.004202	0	0.008368	0.008368	0.008368	34.041	62	1	0	0	0	0	0	0	0	0	0	0	0	0	0	0	0	0	0	0	0	0	0	0	0	0	0	0	0	0	0	0	0
19213196	1	PUCA011531682.1	PsCam057269	PsCam057269_37899_3448	7	117.1	0.995614	0.004219	0.995781	0.004219	0.995781	0	0.008403	0.008403	0.008403	79	54.2431	1	1	1	1	1	1	1	1	1	1	1	1	1	1	1	1	1	1	1	1	1	1	1	1	1	1	1	1	1	1	1	1
19213209	1	PUCA010067097.1	PsCam049096	PsCam049096_31740_1186	4	74.9	0.881579	0.009524	0.990476	0.009524	0.990476	0	0.018866	0.018866	0.018866	62.3333	39.95	1	1	1	1	1	1	1	1	1	1	1	1	1	1	1	1	1	1	1	1	1	1	1	1	1	1	1	1	1	1	1	1
19213220	1	PUCA014467951.1	PsCam016446	NA	NA	NA	0.942982	0.008929	0.991071	0.008929	0.991071	0	0.017698	0.017698	0.017698	86.5	68.8845	1	1	1	1	1	1	1	-	1	1	1	1	1	1	1	1	1	1	1	1	1	1	1	1	1	1	1	1	1	1	1	1
19213238	1	PUCA011396289.1	PsCam057269	PsCam057269_37899_3448	7	117.1	0.820175	0.010309	0.989691	0.010309	0.989691	0	0.020406	0.020406	0.020406	27	14.2128	1	1	1	1	1	1	-	1	1	1	1	1	1	1	1	1	1	1	1	1	1	1	1	1	1	1	1	1	1	1	1	1
19213262	1	PUCA010139839.1	PsCam057269	PsCam057269_37899_3448	7	117.1	1	0.987395	0.012605	0.987395	0.012605	0	0.024892	0.024892	0.024892	66.7855	75.3333	1	0	0	0	0	0	0	0	0	0	0	0	0	0	0	0	0	0	0	0	0	0	0	0	0	0	0	0	0	0	0	0
19213264	1	PUCA013336013.1	PsCam011918	NA	NA	NA	0.995614	0.995781	0.004219	0.995781	0.004219	0	0.008403	0.008403	0.008403	91.3596	109	1	0	0	0	0	0	0	0	0	0	0	0	0	0	0	0	0	0	0	0	0	0	0	0	0	0	0	0	0	0	0	0
19213265	1	PUCA010347700.1	PsCam010285	NA	NA	NA	0.916667	0.009174	0.990826	0.009174	0.990826	0	0.01818	0.01818	0.01818	47.5	23.7509	1	-	1	1	1	1	1	1	1	1	1	1	1	1	-	1	1	1	1	1	1	1	1	1	1	1	1	1	1	-	1	1
19213274	1	PUCA014749446.1	PsCam057269	PsCam057269_37899_3448	7	117.1	0.912281	0.009217	0.990783	0.009217	0.990783	0	0.018263	0.018263	0.018263	19	26.3918	1	1	1	1	1	1	1	1	1	1	1	1	1	1	1	1	1	1	1	1	1	1	1	1	1	1	1	1	1	1	1	1
19213288	1	PUCA010945445.1	PsCam036058	PsCam036058_21208_255	2	68.1	0.995614	0.175732	0.845188	0.154812	0.824268	0.020921	0.289701	0.26169	0.275695	65.7674	73.2724	0.990385	1	1	1	1	1	1	1	1	1	1	1	1	1	1	1	2	1	1	1	1	1	1	1	1	1	1	1	1	1	1	1
19213303	1	PUCA012331917.1	PsCam057269	PsCam057269_37899_3448	7	117.1	0.942982	0.995614	0.008772	0.991228	0.004386	0.004386	0.008733	0.01739	0.013062	19.5448	9	1	0	0	0	0	0	0	0	0	0	0	0	0	0	0	0	0	0	0	0	0	0	0	0	0	0	0	0	0	0	0	0
19213332	1	PUCA014937606.1	PsCam016446	NA	NA	NA	0.938596	0.03139	0.973094	0.026906	0.96861	0.004484	0.06081	0.052364	0.056587	54.7778	65.6394	1	1	1	1	1	1	1	1	1	1	1	1	1	1	1	1	1	1	1	1	1	1	1	1	1	1	1	1	1	1	1	1
19213338	1	PUCA011284252.1	PsCam057269	PsCam057269_37899_3448	7	117.1	1	0.008403	0.991597	0.008403	0.991597	0	0.016665	0.016665	0.016665	55.5	72.0172	1	1	1	1	1	1	1	1	1	1	1	1	1	1	1	1	1	1	1	1	1	1	1	1	1	1	1	1	1	1	1	1
19213341	1	PUCA011136480.1	PsCam010285	NA	NA	NA	0.916667	0.009217	0.990783	0.009217	0.990783	0	0.018263	0.018263	0.018263	33	52.1679	1	1	1	1	1	1	1	-	1	1	1	1	-	-	1	1	1	1	1	1	1	1	1	1	1	1	1	1	1	1	-	1
19213390	1	PUCA011531687.1	PsCam057269	PsCam057269_37899_3448	7	117.1	0.855263	0.995074	0.004926	0.995074	0.004926	0	0.009804	0.009804	0.009804	16.9146	7.5	1	0	0	0	0	0	0	0	0	0	0	0	0	0	0	0	0	0	0	0	0	0	0	0	0	0	0	0	0	0	0	0
19213416	1	PUCA012751587.1	NA	NA	NA	NA	0.859649	0.009709	0.990291	0.009709	0.990291	0	0.019229	0.019229	0.019229	18.6667	31.0243	1	1	1	1	1	1	1	1	1	1	1	1	1	1	1	1	1	1	1	1	1	1	1	1	1	1	1	1	1	1	1	1
19213424	1	PUCA012261421.1	PsCam057269	PsCam057269_37899_3448	7	117.1	0.916667	0.022831	0.977169	0.022831	0.977169	0	0.04462	0.04462	0.04462	28.8	28.0078	1	1	1	-	1	1	1	-	-	1	1	-	1	1	-	-	1	1	1	-	1	-	1	1	1	1	1	-	1	1	-	1
19213438	1	PUCA012588182.1	PsCam023170	PsCam023170_13052_1645	3	134	0.903509	0.004587	0.995413	0.004587	0.995413	0	0.009132	0.009132	0.009132	105	59.8712	1	-	1	1	1	-	-	-	1	1	1	1	-	-	1	1	1	1	-	-	1	1	1	1	1	1	1	1	1	1	-	1
19213462	1	PUCA013929032.1	PsCam045181	PsCam045181_28895_533	-	-	0.991228	0.016736	0.983264	0.016736	0.983264	0	0.032913	0.032913	0.032913	75	60.244	1	1	1	1	1	1	1	1	1	1	1	1	1	1	1	1	1	1	1	1	1	1	1	1	1	1	1	1	1	1	1	1
19213469	1	PUCA014281815.1	PsCam057269	PsCam057269_37899_3448	7	117.1	1	0.987395	0.012605	0.987395	0.012605	0	0.024892	0.024892	0.024892	47.0379	55.3333	1	0	0	0	0	0	0	0	0	0	0	0	0	0	0	0	0	0	0	0	0	0	0	0	0	0	0	0	0	0	0	0
19214432	1	PUCA013518594.1	PsCam023110	PsCam023110_13004_488	6	13.7	0.903509	0.004651	0.995349	0.004651	0.995349	0	0.009259	0.009259	0.009259	48	45.8038	1	1	1	1	1	1	1	1	1	1	1	1	1	1	1	1	1	1	1	1	1	1	1	1	1	1	1	1	1	1	1	1
19214439	1	PUCA014515803.1	PsCam042569	PsCam042569_26622_1982	5	54	0.938596	0.013453	0.986547	0.013453	0.986547	0	0.026544	0.026544	0.026544	14.25	10.4066	1	1	1	1	1	1	1	1	1	1	1	1	1	1	1	1	1	1	1	1	1	1	1	1	1	1	1	1	1	1	1	1
19214450	1	PUCA010134124.1	PsCam034873	PsCam034873_20225_1970	3	108.6	0.868421	0.009524	0.990476	0.009524	0.990476	0	0.018866	0.018866	0.018866	10.6667	9.25681	1	1	1	1	-	1	1	1	-	-	1	1	1	1	1	-	1	1	1	1	1	-	1	1	-	-	-	1	1	1	1	1
19214452	1	PUCA013531349.1	NA	NA	NA	NA	0.833333	0.005025	0.994975	0.005025	0.994975	0	0.01	0.01	0.01	48	27.0405	1	1	1	1	1	1	1	1	1	1	1	1	1	1	1	1	1	1	1	1	1	1	1	1	1	1	1	1	1	1	1	1
19214453	1	PUCA013531349.1	NA	NA	NA	NA	0.837719	0.01	0.99	0.01	0.99	0	0.0198	0.0198	0.0198	24	27.0405	1	1	1	1	1	1	1	1	1	1	1	1	1	1	1	1	1	1	1	1	1	1	1	1	1	1	1	1	1	1	1	1
19214460	1	PUCA012720178.1	PsCam029639	PsCam029639_17671_322	1	16.3	0.982456	0.995726	0.004274	0.995726	0.004274	0	0.00851	0.00851	0.00851	29.9965	18	1	0	0	0	0	0	0	0	0	0	0	0	0	0	0	0	0	0	0	0	0	0	0	0	0	0	0	0	0	0	0	0
19214484	1	PUCA012675585.1	PsCam050138	NA	NA	NA	0.934211	0.004425	0.995575	0.004425	0.995575	0	0.00881	0.00881	0.00881	40	36.4173	1	1	1	1	1	1	1	1	1	1	1	1	1	1	-	1	1	1	1	1	1	1	1	1	1	1	-	1	1	1	1	1
19214497	1	PUCA013629523.1	NA	NA	NA	NA	0.960526	0.0131	0.9869	0.0131	0.9869	0	0.025858	0.025858	0.025858	21	19.075	1	1	1	1	1	1	1	1	1	1	1	1	1	1	1	1	1	1	1	1	1	1	1	1	1	1	1	1	1	1	1	1
19214505	1	PUCA010352699.1	NA	NA	NA	NA	0.986842	0.995745	0.004255	0.995745	0.004255	0	0.008474	0.008474	0.008474	28.5294	37	1	0	0	0	0	0	0	0	0	0	0	0	0	0	0	0	0	0	0	0	0	0	0	0	0	0	0	0	0	0	0	0
19214509	1	PUCA011183508.1	NA	NA	NA	NA	0.916667	0.013699	0.986301	0.013699	0.986301	0	0.027022	0.027022	0.027022	19.3333	25.3088	1	1	1	1	1	1	1	1	1	1	1	1	1	1	1	1	1	1	1	1	1	1	1	1	1	1	1	1	1	1	1	1
19214512	1	PUCA010737289.1	PsCam020932	PsCam020932_11694_4008	-	-	0.982456	0.008547	0.991453	0.008547	0.991453	0	0.016948	0.016948	0.016948	10	13.223	1	1	1	1	1	1	1	1	1	1	1	1	1	1	1	1	1	1	1	1	1	1	1	1	1	1	1	1	1	1	1	1
19214514	1	PUCA014917320.1	PsCam057474	PsCam057474_38071_737	1	37	0.837719	0.004902	0.995098	0.004902	0.995098	0	0.009756	0.009756	0.009756	35	30.4879	1	1	1	1	1	1	1	1	1	1	1	1	1	1	1	1	1	1	1	1	1	1	1	1	1	1	1	1	1	1	1	1
19214525	1	PUCA013314105.1	PsCam054810	PsCam054810_36113_5089	4	58.1	0.894737	0.004673	0.995327	0.004673	0.995327	0	0.009302	0.009302	0.009302	10	11.387	1	1	1	1	1	1	1	1	1	1	1	1	1	1	1	1	1	1	1	1	1	1	1	1	1	1	1	1	1	1	1	1
19214536	1	PUCA015219271.1	PsCam035892	PsCam035892_21049_1202	1	58.4	0.97807	0.004292	0.995708	0.004292	0.995708	0	0.008547	0.008547	0.008547	28	32.472	1	1	1	1	1	1	1	1	1	1	1	1	1	1	1	1	1	1	1	1	1	1	1	1	1	1	1	1	1	1	1	1
19214562	1	PUCA012923402.1	NA	NA	NA	NA	0.815789	0.041026	0.964103	0.035897	0.958974	0.005128	0.078685	0.069218	0.073951	22.7	23.0478	1	1	1	1	1	1	-	1	-	1	1	1	1	1	1	1	1	1	1	1	1	1	-	1	-	1	1	1	-	-	1	-
19214564	1	PUCA014007291.1	NA	NA	NA	NA	0.833333	0.005025	0.994975	0.005025	0.994975	0	0.01	0.01	0.01	7	11.184	1	1	1	1	1	1	1	1	1	1	1	1	1	1	1	1	1	1	1	1	1	1	1	1	1	1	1	1	1	1	1	1
19214584	1	PUCA011654917.1	PsCam035767	PsCam035767_20936_356	5	97.3	0.986842	0.029787	0.970213	0.029787	0.970213	0	0.0578	0.0578	0.0578	56	43.6444	1	1	1	1	1	1	1	1	1	1	1	1	1	1	1	1	1	1	1	1	1	1	1	1	1	1	1	1	1	1	1	1
19214593	1	PUCA014206033.1	PsCam048788	PsCam048788_31442_1020	7	5.4	0.986842	0.004255	0.995745	0.004255	0.995745	0	0.008474	0.008474	0.008474	8	8.24221	1	1	1	1	1	1	1	1	1	1	1	1	1	1	1	1	1	1	1	1	1	1	1	1	1	1	1	1	1	1	1	1
19214627	1	PUCA011249956.1	NA	NA	NA	NA	0.921053	0.013761	0.986239	0.013761	0.986239	0	0.027144	0.027144	0.027144	37	31.7233	1	1	1	1	1	1	1	1	1	1	1	1	1	1	1	1	1	1	1	1	1	1	1	1	1	1	1	1	1	1	1	1
19214633	1	PUCA010358513.1	NA	NA	NA	NA	0.877193	0.004785	0.995215	0.004785	0.995215	0	0.009524	0.009524	0.009524	22	17.9846	1	1	1	1	1	1	1	1	1	1	1	-	1	1	1	1	1	1	1	1	1	1	1	1	1	1	1	1	1	1	1	1
19214643	1	PUCA014965008.1	PsCam049848	PsCam049848_32463_1153	5	72.2	1	0.970588	0.037815	0.962185	0.029412	0.008403	0.057093	0.07277	0.064932	55.607	57.8182	1	0	0	0	0	0	0	0	0	0	0	0	0	0	0	2	0	0	0	0	0	0	0	0	0	0	0	0	0	0	0	0
19214661	1	PUCA010675251.1	PsCam044949	PsCam044949_28691_2359	1	75	0.929825	0.009132	0.990868	0.009132	0.990868	0	0.018098	0.018098	0.018098	41.5	22.9299	1	1	1	1	1	1	-	1	1	1	1	1	1	1	1	1	1	1	1	1	1	1	1	1	1	1	1	1	1	1	1	1
19214662	1	PUCA014457028.1	PsCam049438	PsCam049438_32074_936	-	-	0.925439	0.009132	0.990868	0.009132	0.990868	0	0.018098	0.018098	0.018098	8.5	10.6458	1	1	1	1	1	1	1	1	1	1	1	1	1	1	1	1	-	1	1	1	1	1	1	1	1	1	1	1	1	1	1	1
19214666	1	PUCA013299414.1	PsCam000498	NA	NA	NA	0.995614	0.008299	0.991701	0.008299	0.991701	0	0.01646	0.01646	0.01646	60	47.3742	1	1	1	1	1	1	1	1	1	1	1	1	1	1	1	1	1	1	1	1	1	1	1	1	1	1	1	1	1	1	1	1
19214670	1	PUCA015199397.1	PsCam057218	NA	NA	NA	0.899123	0.009302	0.990698	0.009302	0.990698	0	0.018432	0.018432	0.018432	25.3333	15.1255	1	1	1	1	1	1	-	-	1	1	1	1	1	1	1	1	1	1	1	1	1	1	1	1	1	1	1	1	1	1	1	1
19214681	1	PUCA012264647.1	PsCam027357	PsCam027357_16007_5280	5	39.7	0.986842	0.957447	0.042553	0.957447	0.042553	0	0.081485	0.081485	0.081485	26.7645	31.2308	1	0	0	0	0	0	0	0	0	0	0	0	0	0	0	0	0	0	0	0	0	0	0	0	0	0	0	0	0	0	0	0
19214696	1	PUCA014453159.1	NA	NA	NA	NA	0.951754	0.00885	0.99115	0.00885	0.99115	0	0.017542	0.017542	0.017542	32.5	31.8853	1	1	1	1	1	1	1	1	1	1	-	1	1	1	1	1	1	1	1	1	1	1	1	1	1	1	1	1	1	1	1	1
19214710	1	PUCA011809198.1	PsCam026797	NA	NA	NA	0.916667	0.067873	0.936652	0.063348	0.932127	0.004525	0.126533	0.118671	0.122602	6.75	7.42471	0.989796	-	1	1	1	1	-	1	1	1	1	-	1	1	1	1	1	1	1	1	1	1	1	1	1	1	1	1	1	1	1	1
19214711	1	PUCA010590512.1	PsCam004897	PsCam004897_3703_182	2	112.8	0.973684	0.978355	0.021645	0.978355	0.021645	0	0.042353	0.042353	0.042353	15.8376	14.6	1	0	0	0	0	0	0	0	0	0	0	0	0	0	0	0	0	0	0	0	0	0	0	0	0	0	0	0	0	0	0	0
19214723	1	PUCA014873927.1	PsCam049331	PsCam049331_31968_2669	-	-	0.894737	0.004717	0.995283	0.004717	0.995283	0	0.009389	0.009389	0.009389	53	37.6255	1	1	1	1	1	1	1	1	1	1	1	1	1	1	1	1	1	1	1	1	1	1	1	1	1	1	1	1	1	1	1	1
19214725	1	PUCA011729645.1	NA	NA	NA	NA	0.877193	0.004831	0.995169	0.004831	0.995169	0	0.009615	0.009615	0.009615	26	25.1128	1	1	1	1	1	1	1	1	1	1	1	1	1	1	1	1	1	1	1	1	1	1	1	1	1	1	1	1	1	1	1	1
19214761	1	PUCA010260465.1	NA	NA	NA	NA	0.828947	0.024876	0.975124	0.024876	0.975124	0	0.048514	0.048514	0.048514	41	51.7611	1	1	1	1	1	1	1	1	1	1	1	1	1	1	1	1	1	1	1	1	1	1	1	1	1	1	1	1	1	1	1	1
19214763	1	PUCA011291596.1	PsCam045205	PsCam045205_28916_2454	1	42.4	0.820175	0.015385	0.984615	0.015385	0.984615	0	0.030296	0.030296	0.030296	9.33333	10.7222	1	1	-	1	1	1	1	1	1	1	1	1	1	1	-	1	-	1	1	-	1	1	1	-	1	1	1	1	-	1	1	-
19214779	1	PUCA013465962.1	NA	NA	NA	NA	0.903509	0.013889	0.986111	0.013889	0.986111	0	0.027392	0.027392	0.027392	25.6667	28.1488	1	1	1	1	1	1	-	1	1	1	1	1	1	1	1	1	1	1	1	1	1	1	1	1	1	1	1	1	1	1	1	1
19214794	1	PUCA011631880.1	NA	NA	NA	NA	0.929825	0.018018	0.981982	0.018018	0.981982	0	0.035387	0.035387	0.035387	15.25	14.9557	1	1	1	1	1	1	1	1	1	1	1	1	1	1	1	1	1	1	1	1	1	1	1	1	1	1	1	1	1	1	1	1
19214798	1	PUCA013412756.1	PsCam056029	PsCam056029_36913_57	7	103.9	0.859649	0.02439	0.97561	0.02439	0.97561	0	0.047591	0.047591	0.047591	6.28571	8.10843	1	1	1	1	1	1	1	1	1	1	1	1	1	1	1	1	1	1	1	1	1	1	1	1	1	1	1	1	0	1	1	0
19214799	1	PUCA011209494.1	PsCam049833	PsCam049833_32448_154	3	41.4	0.951754	0.00885	0.99115	0.00885	0.99115	0	0.017542	0.017542	0.017542	22	23.1444	1	1	1	1	1	1	1	1	1	1	1	1	1	1	1	1	1	1	1	1	1	1	1	1	1	1	1	1	1	1	1	1
19214812	1	PUCA012751587.1	PsCam016909	NA	NA	NA	0.802632	0.026042	0.989583	0.010417	0.973958	0.015625	0.050727	0.020616	0.035672	4.5	7.61925	0.989362	1	1	1	-	1	1	1	1	1	1	1	1	1	1	1	1	1	1	2	1	1	1	1	1	1	1	1	1	1	1	1
19214813	1	PUCA014501964.1	PsCam035476	PsCam035476_20658_112	-	-	0.850877	0.004902	0.995098	0.004902	0.995098	0	0.009756	0.009756	0.009756	17	13.4186	1	1	1	1	1	1	1	1	1	1	1	1	1	1	1	1	1	1	1	1	1	1	1	1	1	1	1	1	1	1	1	1
19214815	1	PUCA014737486.1	PsCam045522	NA	NA	NA	0.991228	0.961702	0.038298	0.961702	0.038298	0	0.073662	0.073662	0.073662	24.5089	26.7	1	0	0	0	0	0	0	0	0	0	0	0	0	0	0	0	0	0	0	0	0	0	0	0	0	0	0	0	0	0	0	0
19214819	1	PUCA014639852.1	PsCam025481	NA	NA	NA	0.951754	0.004405	0.995595	0.004405	0.995595	0	0.008772	0.008772	0.008772	13	17.5964	1	1	1	1	1	1	1	1	1	1	1	1	1	1	1	1	1	1	1	1	1	1	-	1	1	1	1	1	1	1	1	1
19214820	1	PUCA014639852.1	PsCam025481	NA	NA	NA	0.951754	0.004405	0.995595	0.004405	0.995595	0	0.008772	0.008772	0.008772	21	17.5964	1	1	1	1	1	1	1	1	1	1	1	1	1	1	1	1	1	1	1	1	1	1	-	1	1	1	1	1	1	1	1	1
19214825	1	PUCA014317351.1	PsCam051390	PsCam051390_33891_423	6	31	0.859649	0.009804	0.990196	0.009804	0.990196	0	0.019416	0.019416	0.019416	7	7.856	1	1	1	1	1	1	1	1	1	1	1	1	1	1	1	1	1	1	1	1	1	1	1	1	1	1	1	1	1	1	1	1
19214837	1	PUCA010377984.1	PsCam039662	NA	NA	NA	0.815789	0.015464	0.984536	0.015464	0.984536	0	0.03045	0.03045	0.03045	24.6667	39.8235	1	1	1	1	1	1	1	1	1	1	1	1	1	1	1	1	1	1	1	1	1	1	1	1	1	1	1	1	1	1	1	1
19214838	1	PUCA010377984.1	PsCam039662	NA	NA	NA	0.868421	0.086957	0.922705	0.077295	0.913043	0.009662	0.15879	0.14264	0.150715	33.9048	39.8235	1	1	1	1	1	1	1	1	1	1	1	1	1	1	1	1	1	1	1	1	1	1	1	1	1	1	1	1	1	1	1	1
19214848	1	PUCA011423593.1	NA	NA	NA	NA	0.855263	0.009615	0.990385	0.009615	0.990385	0	0.019046	0.019046	0.019046	62.3333	49.9488	1	1	1	1	1	1	1	1	1	1	1	1	1	1	1	1	1	1	1	1	1	1	1	1	1	1	1	1	1	1	1	1
19214849	1	PUCA011423593.1	NA	NA	NA	NA	0.850877	0.014493	0.995169	0.004831	0.985507	0.009662	0.028565	0.009615	0.01909	40.25	49.9488	0.989362	1	1	1	1	1	1	1	1	1	1	1	1	1	1	1	1	1	1	1	1	1	2	1	1	1	1	1	1	1	1	1
19214865	1	PUCA010964568.1	PsCam035481	PsCam035481_20663_626	-	-	0.903509	0.074766	0.929907	0.070093	0.925234	0.004673	0.138353	0.130361	0.134357	4.13636	3.9958	0.988095	1	1	1	1	1	1	1	1	1	1	1	1	1	1	1	1	1	1	1	1	1	1	1	1	1	1	1	-	1	1	1
19215380	1	PUCA012789018.1	PsCam039477	PsCam039477_24407_240	7	17.1	0.833333	0.010101	0.989899	0.010101	0.989899	0	0.019998	0.019998	0.019998	86.5	81.177	1	1	1	1	1	1	1	1	1	1	1	1	1	1	1	1	1	1	1	1	1	1	1	1	-	1	1	1	1	1	1	1
19215381	1	PUCA014965398.1	PsCam016446	NA	NA	NA	0.824561	0.02551	0.97449	0.02551	0.97449	0	0.049719	0.049719	0.049719	18.6	23.8996	1	1	1	1	1	1	1	1	1	1	1	1	1	1	1	1	1	1	1	1	1	1	1	1	1	1	1	1	1	1	1	1
19215457	1	PUCA013205310.1	PsCam057269	PsCam057269_37899_3448	7	117.1	0.991228	0.974895	0.025105	0.974895	0.025105	0	0.048949	0.048949	0.048949	56.5972	92.1667	1	0	0	0	0	0	0	0	0	0	0	0	0	0	0	0	0	0	0	0	0	0	0	0	0	0	0	0	0	0	0	0
19215465	1	PUCA014356322.1	PsCam010285	NA	NA	NA	0.842105	0.014706	0.985294	0.014706	0.985294	0	0.028979	0.028979	0.028979	50	49.3494	1	1	1	1	1	1	1	1	1	1	-	-	1	1	-	-	1	-	1	1	-	-	-	1	-	-	1	1	-	-	1	1
19215490	1	PUCA014873856.1	PsCam057269	PsCam057269_37899_3448	7	117.1	0.995614	0.016598	0.983402	0.016598	0.983402	0	0.032644	0.032644	0.032644	58.25	48.2123	1	1	1	1	1	1	1	1	1	1	1	1	1	1	1	1	1	1	1	1	1	1	1	1	1	1	1	1	1	1	1	1
19215507	1	PUCA014699253.1	NA	NA	NA	NA	0.964912	0.982609	0.017391	0.982609	0.017391	0	0.034178	0.034178	0.034178	24.0609	19.25	1	0	0	0	0	0	0	0	0	0	0	0	0	0	0	0	0	0	0	0	0	0	0	0	0	0	0	0	0	0	0	0
19215548	1	PUCA012516302.1	PsCam056149	PsCam056149_37020_1416	1	22.3	0.877193	0.023364	0.976636	0.023364	0.976636	0	0.045637	0.045637	0.045637	42	40.4373	1	1	1	1	1	1	-	1	1	1	1	1	1	1	1	1	-	1	1	1	1	1	1	1	1	1	-	1	1	1	1	1
19215549	1	PUCA010865368.1	PsCam045069	PsCam045069_28797_4390	-	-	0.995614	0.016736	0.983264	0.016736	0.983264	0	0.032913	0.032913	0.032913	54.5	30.6736	1	1	1	1	1	1	1	1	1	1	1	1	1	1	1	1	1	1	1	1	1	1	1	1	1	1	1	1	1	1	1	1
19215550	1	PUCA010865368.1	PsCam045069	PsCam045069_28797_4390	-	-	0.986842	0.004237	0.995763	0.004237	0.995763	0	0.008439	0.008439	0.008439	31	30.6736	1	1	1	1	1	1	1	1	1	1	1	1	1	1	1	1	1	1	1	1	1	1	1	1	1	1	1	1	1	1	1	1
19215596	1	PUCA013645472.1	PsCam009980	NA	NA	NA	0.877193	0.023585	0.976415	0.023585	0.976415	0	0.046057	0.046057	0.046057	40	35.7092	1	1	1	1	1	1	1	-	1	1	1	1	-	-	1	1	1	1	1	-	1	1	1	1	1	1	1	1	1	1	-	-
19215598	1	PUCA012875571.1	PsCam057269	PsCam057269_37899_3448	7	117.1	0.912281	0.036866	0.97235	0.02765	0.963134	0.009217	0.071014	0.053771	0.062392	53.3333	64.2539	0.98913	1	0	1	1	0	1	1	1	2	1	1	1	1	1	1	1	1	0	1	1	1	1	0	1	1	1	1	1	1	1	1
19215608	1	PUCA012059561.1	PsCam057269	PsCam057269_37899_3448	7	117.1	0.912281	0.004608	0.995392	0.004608	0.995392	0	0.009174	0.009174	0.009174	85	59.7518	1	1	1	1	1	1	1	1	1	1	1	1	1	1	1	1	1	1	1	1	1	1	1	1	1	1	1	1	1	1	1	1
19215615	1	PUCA014377364.1	NA	NA	NA	NA	0.995614	0.004219	0.995781	0.004219	0.995781	0	0.008403	0.008403	0.008403	51	37.6541	1	1	1	1	1	1	1	1	1	1	1	1	1	1	1	1	1	1	1	1	1	1	1	1	1	1	1	1	1	1	1	1
19215619	1	PUCA012528791.1	NA	NA	NA	NA	0.842105	0.0199	0.9801	0.0199	0.9801	0	0.039009	0.039009	0.039009	90.4286	67.2073	1	1	1	1	1	1	1	1	1	1	1	1	1	1	1	1	1	1	1	1	1	1	-	1	1	1	1	1	1	1	1	1
19215648	1	PUCA012836807.1	PsCam024919	NA	NA	NA	0.934211	0.004405	0.995595	0.004405	0.995595	0	0.008772	0.008772	0.008772	38	25.9669	1	1	1	1	1	1	1	1	1	1	1	1	-	-	1	1	1	1	1	1	1	1	1	1	1	1	1	1	1	1	1	1
19215694	1	PUCA011158837.1	PsCam057269	PsCam057269_37899_3448	7	117.1	0.95614	0.995671	0.004329	0.995671	0.004329	0	0.008621	0.008621	0.008621	29.4134	26.5	1	0	0	0	0	0	0	0	0	0	0	0	0	0	0	0	0	0	0	0	0	0	0	0	0	0	0	0	0	0	0	0
19215695	1	PUCA011150199.1	PsCam057269	PsCam057269_37899_3448	7	117.1	0.833333	0.005076	0.994924	0.005076	0.994924	0	0.010101	0.010101	0.010101	24	27.1735	1	1	1	1	1	1	1	1	1	1	1	-	1	1	1	1	1	1	1	1	-	1	1	1	1	1	1	1	1	1	1	1
19215721	1	PUCA014595795.1	PsCam016446	NA	NA	NA	0.811404	0.005208	0.994792	0.005208	0.994792	0	0.010362	0.010362	0.010362	31	22.8511	1	-	1	1	-	1	1	1	-	1	1	1	1	1	1	-	1	-	1	1	-	1	1	1	1	-	-	1	-	1	1	1
19215722	1	PUCA013420030.1	PsCam016446	NA	NA	NA	0.960526	0.008772	0.991228	0.008772	0.991228	0	0.01739	0.01739	0.01739	69.5	59.1143	1	1	1	1	1	1	1	1	1	1	1	1	1	1	1	1	1	1	1	1	1	1	1	1	1	1	1	1	1	1	1	1
19215724	1	PUCA011758689.1	PsCam057269	PsCam057269_37899_3448	7	117.1	0.960526	0.017467	0.9869	0.0131	0.982533	0.004367	0.034324	0.025858	0.030091	39	60.5393	1	1	1	1	1	1	1	1	1	1	1	-	1	1	1	1	1	1	1	1	1	1	1	1	1	1	1	1	1	1	1	1
19215729	1	PUCA012671142.1	PsCam057269	PsCam057269_37899_3448	7	117.1	0.899123	0.990698	0.009302	0.990698	0.009302	0	0.018432	0.018432	0.018432	28.4436	19.5	1	0	0	0	0	0	0	0	0	0	0	0	0	0	0	0	0	0	0	0	0	0	0	0	0	0	0	0	0	0	0	0
19215742	1	PUCA010141520.1	PsCam010285	NA	NA	NA	0.95614	0.991228	0.008772	0.991228	0.008772	0	0.01739	0.01739	0.01739	36.6416	48.5	1	0	0	0	0	0	0	0	0	0	0	0	0	0	0	0	0	0	0	0	0	0	0	0	0	0	0	0	0	0	0	0
19215759	1	PUCA012562828.1	PsCam043585	NA	NA	NA	0.969298	0.995671	0.004329	0.995671	0.004329	0	0.008621	0.008621	0.008621	63.8799	43	1	0	0	0	0	0	0	0	0	0	0	0	0	0	0	0	0	0	0	0	0	0	0	0	0	0	0	0	0	0	0	0
19215761	1	PUCA011575876.1	PsCam044899	PsCam044899_28642_1025	6	80.8	0.912281	0.959459	0.054054	0.945946	0.040541	0.013514	0.077794	0.102264	0.090029	63.9887	51.7692	1	0	0	0	0	0	0	0	0	0	0	0	0	0	0	0	0	0	0	0	0	0	0	0	0	0	0	0	0	0	0	0
19215774	1	PUCA011307422.1	PsCam048800	NA	NA	NA	0.95614	0.004386	0.995614	0.004386	0.995614	0	0.008733	0.008733	0.008733	50	46.7562	1	1	1	1	1	1	1	1	1	1	1	1	1	1	1	1	1	1	1	1	1	1	1	1	1	1	1	1	1	1	1	1
19215818	1	PUCA014556971.1	PsCam057269	PsCam057269_37899_3448	7	117.1	0.859649	0.019608	0.980392	0.019608	0.980392	0	0.038447	0.038447	0.038447	51.3333	53.3414	1	1	1	1	1	1	1	1	1	1	1	1	1	1	1	1	1	1	1	1	1	1	1	1	1	1	1	1	1	1	1	1
19215832	1	PUCA011159892.1	PsCam000212	PsCam000212_185_449	4	1.9	0.894737	0.004762	0.995238	0.004762	0.995238	0	0.009478	0.009478	0.009478	30	21.7383	1	1	1	1	1	1	1	1	1	1	1	1	1	1	1	1	1	1	1	1	1	1	-	1	1	1	1	1	1	1	1	1
19215837	1	PUCA010152502.1	PsCam057269	PsCam057269_37899_3448	7	117.1	0.903509	0.004651	0.995349	0.004651	0.995349	0	0.009259	0.009259	0.009259	65	40.8802	1	1	1	1	1	1	-	1	1	1	1	1	1	1	1	1	1	1	1	1	1	1	1	1	1	1	1	1	1	1	1	1
19215865	1	PUCA011253396.1	PsCam057269	PsCam057269_37899_3448	7	117.1	0.960526	0.48927	0.523605	0.476395	0.51073	0.012876	0.49977	0.498886	0.499328	15.0805	22.6667	1	0	0	0	0	0	0	0	0	0	0	0	0	0	0	0	0	0	0	0	0	0	0	0	1	1	0	0	0	0	0	0
19215870	1	PUCA014066680.1	PsCam045332	PsCam045332_29021_2029	4	54.6	0.877193	0.004785	0.995215	0.004785	0.995215	0	0.009524	0.009524	0.009524	66	47.678	1	1	1	1	1	1	1	1	1	1	1	1	1	1	1	1	1	1	1	1	1	1	1	1	1	1	1	1	1	1	1	1
19215871	1	PUCA013236023.1	PsCam016446	NA	NA	NA	0.995614	0.983122	0.016878	0.983122	0.016878	0	0.033186	0.033186	0.033186	44.3542	35	1	0	0	0	0	0	0	0	0	0	0	0	0	0	0	0	0	0	0	0	0	0	0	0	0	0	0	0	0	0	0	0
19215874	1	PUCA012507912.1	NA	NA	NA	NA	0.815789	0.010256	0.989744	0.010256	0.989744	0	0.020302	0.020302	0.020302	41.5	43.8884	1	1	1	1	1	1	1	-	1	1	-	1	-	-	1	1	1	1	1	1	1	1	1	1	1	1	1	1	1	1	1	1
19215893	1	PUCA013590425.1	PsCam016446	NA	NA	NA	0.815789	0.015385	0.984615	0.015385	0.984615	0	0.030296	0.030296	0.030296	74	61.5062	1	1	1	1	1	1	1	1	1	1	1	1	1	1	1	1	1	1	1	1	1	1	1	1	1	1	1	1	1	1	1	1
19215912	1	PUCA011479123.1	PsCam016446	NA	NA	NA	0.881579	0.004739	0.995261	0.004739	0.995261	0	0.009434	0.009434	0.009434	26	28.293	1	1	1	1	1	1	1	-	1	1	1	1	1	1	1	1	1	1	1	-	1	1	1	1	1	1	1	1	1	1	1	1
19215930	1	PUCA013251794.1	PsCam057269	PsCam057269_37899_3448	7	117.1	0.947368	0.026201	0.978166	0.021834	0.973799	0.004367	0.051029	0.042715	0.046872	29.2857	41.5914	1	1	1	1	1	1	1	1	1	1	1	1	1	1	1	1	1	1	1	1	1	1	1	1	1	1	1	1	1	1	1	1
19216557	1	PUCA010566711.1	PsCam036914	NA	NA	NA	0.95614	0.04329	0.965368	0.034632	0.95671	0.008658	0.082832	0.066865	0.074849	11.5385	11.6957	1	1	1	1	1	1	0	1	1	1	1	1	1	1	1	1	2	1	1	1	1	1	1	1	1	1	1	1	1	1	1	1
19216578	1	PUCA010006469.1	NA	NA	NA	NA	0.820175	0.010204	0.989796	0.010204	0.989796	0	0.0202	0.0202	0.0202	12.5	13.3926	1	1	1	1	1	1	1	1	1	1	1	1	1	1	-	1	1	1	1	1	1	1	1	1	1	1	1	1	1	1	1	1
19216579	1	PUCA010006469.1	NA	NA	NA	NA	0.842105	0.044776	0.965174	0.034826	0.955224	0.00995	0.085542	0.067226	0.076384	11.8182	13.3926	1	1	1	1	1	1	1	1	1	1	1	1	1	1	-	1	1	1	1	1	1	1	1	1	1	1	1	1	1	1	1	1
19216610	1	PUCA011557798.1	PsCam035447	PsCam035447_20630_616	3	87.4	0.991228	0.995763	0.004237	0.995763	0.004237	0	0.008439	0.008439	0.008439	54.866	63	1	0	0	0	0	0	0	0	0	0	0	0	0	0	0	0	0	0	0	0	0	0	0	0	0	0	0	0	0	0	0	0
19216613	1	PUCA012989542.1	PsCam051250	PsCam051250_33771_1817	5	94.9	0.929825	0.022727	0.990909	0.009091	0.977273	0.013636	0.044421	0.018017	0.031219	27.625	40.316	1	1	1	1	1	-	1	1	1	1	1	1	1	1	1	1	1	1	1	1	1	-	1	1	-	1	1	1	-	1	1	1
19216620	1	PUCA014064445.1	PsCam033903	PsCam033903_19402_3376	-	-	0.942982	0.013216	0.986784	0.013216	0.986784	0	0.026082	0.026082	0.026082	9.33333	9.80866	1	1	1	1	1	1	1	1	1	1	1	1	1	1	1	1	1	1	1	1	1	1	1	1	1	1	1	1	1	1	1	1
19216630	1	PUCA014970196.1	PsCam048829	PsCam048829_31482_472	5	64.9	0.872807	0.009524	0.990476	0.009524	0.990476	0	0.018866	0.018866	0.018866	40.5	34.1284	1	1	-	1	1	-	-	-	1	1	-	1	1	-	1	-	-	1	1	1	1	1	1	1	1	1	-	1	1	1	1	1
19216634	1	PUCA012849235.1	PsCam036227	PsCam036227_21375_2027	1	71.7	0.868421	0.009615	0.990385	0.009615	0.990385	0	0.019046	0.019046	0.019046	23	24.918	1	1	1	1	1	1	1	1	1	1	1	1	1	1	1	1	1	1	1	1	1	1	1	1	1	1	1	1	1	1	1	1
19216635	1	PUCA015326917.1	NA	NA	NA	NA	0.899123	0.018692	0.981308	0.018692	0.981308	0	0.036684	0.036684	0.036684	11.4	15.3282	1	1	1	1	1	1	1	1	1	1	1	1	1	1	1	1	1	1	1	1	1	1	1	1	1	1	1	1	1	1	1	1
19216636	1	PUCA015326917.1	NA	NA	NA	NA	0.903509	0.018605	0.981395	0.018605	0.981395	0	0.036517	0.036517	0.036517	14.75	15.2731	1	1	1	1	1	1	1	1	1	1	1	1	1	1	1	1	1	1	1	1	1	1	1	1	1	1	1	1	1	1	1	1
19216647	1	PUCA014079403.1	PsCam050101	PsCam050101_32706_1498	4	81.9	0.925439	0.03653	0.972603	0.027397	0.96347	0.009132	0.070391	0.053293	0.061842	7.63636	8.79468	1	1	1	1	1	1	1	0	1	1	1	1	1	1	1	1	1	1	1	1	1	1	1	1	1	1	1	1	1	1	1	1
19216651	1	PUCA010965706.1	NA	NA	NA	NA	0.890351	0.009259	0.990741	0.009259	0.990741	0	0.018347	0.018347	0.018347	25.5	28.8843	1	1	1	1	1	1	1	1	1	1	1	1	1	1	1	1	1	1	1	1	1	1	1	1	1	1	1	1	1	1	1	1
19216674	1	PUCA011858873.1	PsCam037088	PsCam037088_22195_1047	5	50.6	0.872807	0.004831	0.995169	0.004831	0.995169	0	0.009615	0.009615	0.009615	46	39.8347	1	1	1	1	1	1	1	-	1	1	1	1	1	1	1	1	1	1	1	1	1	1	1	1	1	1	1	1	1	1	-	1
19216688	1	PUCA014488217.1	PsCam027386	PsCam027386_16035_940	7	83.7	0.859649	0.043902	0.956098	0.043902	0.956098	0	0.08395	0.08395	0.08395	6.22222	6.92562	1	1	1	-	1	1	1	1	1	1	1	1	1	1	1	1	-	1	1	-	1	1	-	1	1	1	1	-	1	1	-	1
19216695	1	PUCA010515030.1	PsCam034046	PsCam034046_19531_2403	6	23	0.986842	0.965812	0.047009	0.952991	0.034188	0.012821	0.066038	0.089597	0.077818	35.9357	29.8462	1	0	0	0	0	0	0	0	0	0	0	0	0	0	0	0	0	0	0	0	0	0	0	0	0	0	0	0	0	0	0	0
19216714	1	PUCA011155941.1	NA	NA	NA	NA	0.885965	0.004739	0.995261	0.004739	0.995261	0	0.009434	0.009434	0.009434	35	38.1724	1	1	1	1	1	1	1	1	1	1	1	1	1	1	1	1	1	1	1	1	1	1	1	1	1	1	1	1	1	1	1	1
19216715	1	PUCA011155941.1	NA	NA	NA	NA	0.885965	0.004739	0.995261	0.004739	0.995261	0	0.009434	0.009434	0.009434	26	38.1724	1	1	1	1	1	1	1	1	1	1	1	1	1	1	1	1	1	1	1	1	1	1	1	1	1	1	1	1	1	1	1	1
19216719	1	PUCA010592726.1	PsCam021098	PsCam021098_11822_735	7	26.8	0.890351	0.028169	0.971831	0.028169	0.971831	0	0.054751	0.054751	0.054751	25.1429	30.2752	1	1	1	1	1	1	-	1	1	1	1	1	1	1	1	1	-	1	1	1	1	1	1	1	1	1	1	1	1	1	1	1
19216781	1	PUCA014791335.1	PsCam035333	PsCam035333_20523_517	3	37.5	0.929825	0.035556	0.964444	0.035556	0.964444	0	0.068583	0.068583	0.068583	9.55556	10	1	1	1	1	1	1	1	1	1	1	1	1	1	1	1	1	1	1	1	1	1	1	1	1	1	1	1	1	1	1	1	1
19216793	1	PUCA012390544.1	PsCam042635	PsCam042635_26686_2363	4	76.3	0.833333	0.019802	0.980198	0.019802	0.980198	0	0.03882	0.03882	0.03882	63.75	43.2996	1	1	1	1	1	1	1	1	1	1	1	1	1	1	1	1	1	1	1	1	1	1	1	1	1	1	1	1	1	1	1	-
19216803	1	PUCA011592831.1	NA	NA	NA	NA	0.850877	0.034483	0.965517	0.034483	0.965517	0	0.066587	0.066587	0.066587	24.8571	27.9556	1	1	1	1	1	1	1	1	1	1	1	1	1	1	1	1	1	1	1	1	1	1	1	1	1	1	1	1	1	1	1	1
19216808	1	PUCA014248224.1	NA	NA	NA	NA	0.890351	0.004717	0.995283	0.004717	0.995283	0	0.009389	0.009389	0.009389	9	9.47925	1	1	1	1	1	1	1	1	1	1	1	1	1	1	1	1	1	1	1	1	1	1	1	1	1	1	1	1	1	1	1	1
19216818	1	PUCA013721570.1	PsCam049507	PsCam049507_32137_182	2	112.6	0.855263	0.004878	0.995122	0.004878	0.995122	0	0.009709	0.009709	0.009709	8	8.30952	1	1	1	1	1	1	1	1	1	1	1	1	1	1	1	1	1	1	1	1	1	1	1	1	-	-	1	1	1	1	1	1
19216821	1	PUCA013637694.1	PsCam050476	PsCam050476_33055_480	4	56.5	0.925439	0.022727	0.977273	0.022727	0.977273	0	0.044421	0.044421	0.044421	27.8333	27.2765	1	1	1	1	1	1	1	1	1	1	1	1	1	1	1	1	1	1	1	1	1	1	1	1	1	1	1	1	1	1	1	1
19216823	1	PUCA013482293.1	NA	NA	NA	NA	0.938596	0.044643	0.959821	0.040179	0.955357	0.004464	0.0853	0.077129	0.081214	14.9167	15.2537	1	1	1	1	1	1	1	1	1	1	1	1	1	1	1	1	1	1	1	1	1	1	1	1	1	1	1	1	1	0	1	1
19216835	1	PUCA010097070.1	PsCam038688	PsCam038688_23700_40	6	67.7	0.947368	0.026549	0.982301	0.017699	0.973451	0.00885	0.051688	0.034772	0.04323	9.57143	15.4296	1	1	1	1	1	1	1	1	1	1	1	1	1	1	1	1	1	1	1	1	1	1	1	1	1	1	1	1	1	1	1	1
19216838	1	PUCA010567046.1	PsCam049320	PsCam049320_31958_4463	3	99.8	0.916667	0.027397	0.990868	0.009132	0.972603	0.018265	0.053293	0.018098	0.035696	9.57143	21.7083	0.988636	1	1	-	-	2	1	1	-	-	1	-	1	1	-	-	1	-	1	1	-	-	1	1	-	1	1	1	-	-	1	-
19216841	1	PUCA012527485.1	PsCam048940	PsCam048940_31592_2370	7	7.3	0.973684	0.00431	0.99569	0.00431	0.99569	0	0.008584	0.008584	0.008584	46	54.5819	1	1	1	1	1	1	1	1	1	1	1	1	1	1	1	1	1	1	1	1	1	1	1	1	1	1	1	1	1	1	1	1
19216865	1	PUCA010456143.1	PsCam034704	NA	NA	NA	0.986842	0.991489	0.008511	0.991489	0.008511	0	0.016876	0.016876	0.016876	52.2803	65	1	0	0	0	0	0	0	0	0	0	0	0	0	0	0	0	0	0	0	0	0	0	0	0	0	0	0	0	0	0	0	0
19216867	1	PUCA012915715.1	PsCam009606	PsCam009606_6408_1599	4	83.5	0.877193	0.004785	0.995215	0.004785	0.995215	0	0.009524	0.009524	0.009524	23	19.4024	1	-	1	1	1	1	1	-	1	1	-	1	-	-	1	-	1	1	1	-	1	1	-	1	-	-	1	1	1	1	-	1
19216897	1	PUCA014909706.1	NA	NA	NA	NA	0.881579	0.019139	0.980861	0.019139	0.980861	0	0.037545	0.037545	0.037545	25.3333	20.7148	1	1	1	1	1	1	1	1	-	1	-	1	1	1	1	1	1	1	1	1	-	1	1	1	1	1	1	1	1	1	1	1
19216925	1	PUCA010189295.1	PsCam027274	NA	NA	NA	0.912281	0.013825	0.986175	0.013825	0.986175	0	0.027268	0.027268	0.027268	24	19.813	1	1	1	1	1	1	1	1	1	1	1	1	1	1	1	1	1	1	1	1	1	1	1	1	1	1	1	1	1	1	1	1
19216926	1	PUCA015110378.1	PsCam000125	PsCam000125_108_427	3	44.5	0.837719	0.005076	0.994924	0.005076	0.994924	0	0.010101	0.010101	0.010101	37	23.5847	1	1	1	1	1	1	1	1	1	1	1	1	1	1	1	1	1	1	1	1	1	1	1	1	1	1	1	1	1	-	1	1
19216928	1	PUCA013706319.1	NA	NA	NA	NA	0.802632	0.005208	0.994792	0.005208	0.994792	0	0.010362	0.010362	0.010362	33	52.3544	1	1	1	1	1	1	1	1	1	1	1	1	-	-	1	1	1	1	1	1	1	1	1	1	1	1	1	1	1	1	1	1
19216955	1	PUCA015431702.1	PsCam024853	PsCam024853_14141_1846	5	24.9	0.986842	0.983122	0.016878	0.983122	0.016878	0	0.033186	0.033186	0.033186	17.1799	15.5	1	0	0	0	0	0	0	0	0	0	0	0	0	0	0	0	0	0	0	0	0	0	0	0	0	0	0	0	0	0	0	0
19216959	1	PUCA014197204.1	PsCam037699	PsCam037699_22771_1262	3	90.7	1	0.004202	0.995798	0.004202	0.995798	0	0.008368	0.008368	0.008368	37	26.4007	1	1	1	1	1	1	1	1	1	1	1	1	1	1	1	1	1	1	1	1	1	1	1	1	1	1	1	1	1	1	1	1
19216971	1	PUCA012922215.1	NA	NA	NA	NA	0.811404	0.051546	0.974227	0.025773	0.948454	0.025773	0.097779	0.050218	0.073998	6.90909	11.2607	0.988372	1	2	1	2	1	1	-	1	0	1	0	-	-	1	1	1	0	1	-	1	2	1	1	1	1	-	1	1	1	-	1
19216974	1	PUCA013971838.1	NA	NA	NA	NA	0.960526	0.052402	0.947598	0.052402	0.947598	0	0.099312	0.099312	0.099312	19.75	16.9154	1	1	1	1	1	1	1	1	1	1	1	1	1	1	1	1	1	1	1	1	1	1	1	1	1	1	1	1	1	1	1	1
19216976	1	PUCA012519490.1	NA	NA	NA	NA	0.842105	0.054726	0.945274	0.054726	0.945274	0	0.103463	0.103463	0.103463	6.45455	8.03766	1	1	1	1	1	1	1	1	1	1	1	1	1	1	1	1	1	1	1	1	1	1	1	1	1	1	1	1	1	1	1	1
19216983	1	PUCA014178455.1	PsCam042469	PsCam042469_26527_232	7	83.2	0.964912	0.017391	0.982609	0.017391	0.982609	0	0.034178	0.034178	0.034178	24.8	27.0432	1	1	1	1	1	1	1	1	1	1	1	-	1	1	1	1	1	1	1	1	1	1	1	1	1	1	1	1	-	1	1	1
19216989	1	PUCA012624510.1	PsCam057962	NA	NA	NA	0.912281	0.0553	0.9447	0.0553	0.9447	0	0.104483	0.104483	0.104483	5.91667	6.96911	1	1	1	1	1	1	1	1	1	1	1	1	1	1	1	1	1	1	1	1	1	1	1	1	1	1	1	1	1	1	1	1
19217036	1	PUCA012753828.1	PsCam044855	PsCam044855_28602_1561	1	89.1	0.907895	0.013825	0.986175	0.013825	0.986175	0	0.027268	0.027268	0.027268	45.5	28.7748	1	1	1	1	1	1	1	-	1	1	1	1	1	-	1	1	1	1	1	-	1	1	1	1	-	1	1	1	1	-	1	1
19217039	1	PUCA014314525.1	NA	NA	NA	NA	0.833333	0.076142	0.944162	0.055838	0.923858	0.020305	0.140689	0.105439	0.123064	34.05	33.0176	1	1	1	-	1	1	1	1	1	1	1	1	1	1	1	1	1	1	1	1	1	1	1	1	-	-	1	1	1	1	1	1
19217048	1	PUCA013999786.1	PsCam049886	NA	NA	NA	0.986842	0.995745	0.004255	0.995745	0.004255	0	0.008474	0.008474	0.008474	11.2828	7	1	0	0	0	0	0	0	0	0	0	0	0	0	0	0	0	0	0	0	0	0	0	0	0	0	0	0	0	0	0	0	0
19217054	1	PUCA012701253.1	PsCam027543	NA	NA	NA	0.824561	0.010101	0.989899	0.010101	0.989899	0	0.019998	0.019998	0.019998	9	10.4634	1	1	1	1	1	1	0	1	1	1	1	1	1	1	1	1	1	1	1	1	1	1	1	1	1	1	1	1	1	1	1	1
19217057	1	PUCA012116436.1	PsCam000331	PsCam000331_292_2247	2	78.8	0.859649	0.009709	0.990291	0.009709	0.990291	0	0.019229	0.019229	0.019229	53	43.2879	1	1	1	1	1	1	1	1	1	1	1	1	1	1	1	1	1	1	1	1	1	1	1	1	1	1	1	1	1	1	1	1
19217388	1	PUCA013953303.1	PsCam057269	PsCam057269_37899_3448	7	117.1	0.894737	0.004695	0.995305	0.004695	0.995305	0	0.009346	0.009346	0.009346	51	33.5954	1	1	1	1	1	1	1	-	1	1	1	1	-	-	1	1	1	1	1	-	1	1	1	1	1	1	1	1	1	1	1	1
19217399	1	PUCA010657560.1	PsCam001773	PsCam001773_1456_633	1	63.6	0.885965	0.009434	0.990566	0.009434	0.990566	0	0.01869	0.01869	0.01869	22	17.4865	1	1	1	1	1	1	1	1	1	1	1	1	1	1	1	1	1	1	1	1	1	1	1	1	1	1	1	1	1	1	1	1
19217412	1	PUCA012601198.1	PsCam057269	PsCam057269_37899_3448	7	117.1	0.97807	0.987124	0.012876	0.987124	0.012876	0	0.02542	0.02542	0.02542	53.1993	36	1	0	0	0	0	0	0	0	0	0	0	0	0	0	0	0	0	0	0	0	0	0	0	0	0	0	0	0	0	0	0	0
19217440	1	PUCA011372747.1	PsCam048826	PsCam048826_31479_594	5	21.8	0.912281	0.009174	0.990826	0.009174	0.990826	0	0.01818	0.01818	0.01818	59	65.7757	1	1	1	1	1	1	1	1	1	1	1	1	1	1	1	1	1	1	1	1	1	1	1	1	1	1	1	1	1	1	1	1
19217445	1	PUCA011258271.1	NA	NA	NA	NA	0.951754	0.004386	0.995614	0.004386	0.995614	0	0.008733	0.008733	0.008733	62	44.0536	1	1	1	1	1	1	1	1	1	1	1	1	1	1	1	1	1	1	1	1	1	1	1	1	1	1	1	1	1	1	1	1
19217493	1	PUCA013826023.1	PsCam010285	NA	NA	NA	0.942982	0.004367	0.995633	0.004367	0.995633	0	0.008695	0.008695	0.008695	41	50.3321	1	1	1	1	1	1	1	1	1	1	1	1	1	1	1	1	1	1	1	1	1	1	1	1	1	1	1	1	1	1	1	1
19217502	1	PUCA012469909.1	PsCam016446	NA	NA	NA	0.859649	0.004878	0.995122	0.004878	0.995122	0	0.009709	0.009709	0.009709	27	15.9252	1	1	1	1	1	1	1	1	1	1	1	1	1	1	1	1	1	1	1	1	1	1	1	1	1	1	1	1	1	1	1	1
19217519	1	PUCA012387800.1	PsCam005627	NA	NA	NA	0.815789	0.060914	0.939086	0.060914	0.939086	0	0.114406	0.114406	0.114406	13.0833	12.8824	1	1	1	1	1	-	1	-	1	1	-	1	-	-	1	1	1	1	1	1	1	1	1	1	1	1	1	-	1	1	-	1
19217553	1	PUCA011901306.1	PsCam057269	PsCam057269_37899_3448	7	117.1	0.982456	0.978541	0.021459	0.978541	0.021459	0	0.041997	0.041997	0.041997	30.7208	28.8	1	0	0	0	0	0	0	0	0	0	0	0	0	0	0	0	0	0	0	0	0	0	0	0	0	0	0	0	0	0	0	0
19217569	1	PUCA011423894.1	PsCam016446	NA	NA	NA	0.982456	0.123932	0.888889	0.111111	0.876068	0.012821	0.217145	0.197531	0.207338	43.0667	52.4924	1	1	1	1	1	1	1	1	1	1	1	1	1	1	1	1	1	1	1	1	1	1	1	1	1	1	1	1	1	1	1	1
19217570	1	PUCA013721692.1	PsCam040469	PsCam040469_25211_119	1	48.1	0.881579	0.066351	0.947867	0.052133	0.933649	0.014218	0.123897	0.09883	0.111363	78.5	95.8171	0.988636	1	1	1	1	1	-	1	1	1	1	1	2	1	1	1	-	1	1	1	1	1	-	1	1	1	2	1	1	1	1	1
19217583	1	PUCA010573609.1	PsCam036430	PsCam036430_21570_962	3	79.9	0.921053	0.009132	0.990868	0.009132	0.990868	0	0.018098	0.018098	0.018098	52.5	39.7229	1	1	1	1	1	1	1	1	1	1	1	1	1	1	1	1	1	1	1	1	1	1	1	1	1	1	1	1	1	1	1	1
19217607	1	PUCA013193616.1	PsCam044976	PsCam044976_28715_1512	2	68.1	0.95614	0.008772	0.991228	0.008772	0.991228	0	0.01739	0.01739	0.01739	66	56.8648	1	1	1	1	1	1	1	1	1	1	1	1	1	1	1	1	1	1	1	1	1	1	1	1	1	1	1	1	1	1	1	1
19217637	1	PUCA013145634.1	NA	NA	NA	NA	0.864035	0.004831	0.995169	0.004831	0.995169	0	0.009615	0.009615	0.009615	105	55.5953	1	1	1	1	1	1	1	1	1	1	1	1	1	1	1	1	1	1	1	1	1	1	1	1	1	1	1	1	1	1	1	1
19217646	1	PUCA011913468.1	PsCam057269	PsCam057269_37899_3448	7	117.1	0.872807	0.004808	0.995192	0.004808	0.995192	0	0.009569	0.009569	0.009569	62	56.749	1	1	1	1	1	1	1	1	1	1	1	1	1	1	1	1	1	1	1	1	1	1	1	1	1	1	1	1	1	1	1	1
19217673	1	PUCA012063439.1	PsCam016446	NA	NA	NA	0.95614	0.004386	0.995614	0.004386	0.995614	0	0.008733	0.008733	0.008733	153	93.7321	1	1	1	1	1	1	1	1	1	1	1	1	1	1	1	1	1	1	1	1	1	1	1	1	1	1	1	1	1	1	1	1
19217697	1	PUCA014307104.1	NA	NA	NA	NA	0.837719	0.01	0.99	0.01	0.99	0	0.0198	0.0198	0.0198	19.6667	13.7177	1	1	1	1	1	1	1	1	1	1	1	1	1	1	1	1	1	1	1	1	1	1	1	1	1	1	1	1	1	1	1	1
19217700	1	PUCA012269863.1	PsCam055849	PsCam055849_36767_2854	7	9.2	0.951754	0.043668	0.960699	0.039301	0.956332	0.004367	0.083522	0.075513	0.079518	58.7692	60.342	1	1	1	1	1	1	-	1	1	1	1	1	1	1	1	1	1	1	1	1	1	1	1	1	1	1	1	1	1	1	2	1
19217743	1	PUCA013043224.1	NA	NA	NA	NA	0.885965	0.009479	0.990521	0.009479	0.990521	0	0.018778	0.018778	0.018778	89	66.0417	1	1	1	1	1	1	1	1	1	1	1	1	1	1	1	1	1	1	1	1	1	1	1	1	1	1	1	1	1	1	1	1
19217761	1	PUCA014115956.1	PsCam010285	NA	NA	NA	0.934211	0.008969	0.995516	0.004484	0.991031	0.004484	0.017776	0.008928	0.013352	44.25	59.219	1	1	1	1	1	1	1	1	1	1	1	1	1	1	1	1	-	1	1	1	1	1	1	1	1	1	1	1	1	1	1	1
19217771	1	PUCA011076360.1	NA	NA	NA	NA	0.894737	0.004695	0.995305	0.004695	0.995305	0	0.009346	0.009346	0.009346	58	55.8158	1	1	1	1	1	1	1	1	1	1	1	1	1	1	1	1	1	1	1	1	1	1	1	1	1	1	1	1	1	1	1	1
19217916	1	PUCA010973695.1	PsCam040851	PsCam040851_25487_595	6	68.3	0.903509	0.00463	0.99537	0.00463	0.99537	0	0.009216	0.009216	0.009216	119	75.5301	1	1	1	1	1	-	1	1	1	-	-	1	1	1	1	-	1	1	1	1	1	1	1	1	1	1	1	1	-	-	1	-
19218155	1	PUCA010656009.1	NA	NA	NA	NA	0.820175	0.010152	0.989848	0.010152	0.989848	0	0.020098	0.020098	0.020098	33	29.2898	1	1	1	1	1	1	1	1	1	1	1	1	1	1	1	1	1	1	1	1	1	1	1	1	1	1	1	1	1	1	1	1
19218163	1	PUCA013287039.1	NA	NA	NA	NA	0.885965	0.018868	0.981132	0.018868	0.981132	0	0.037024	0.037024	0.037024	8	7.21538	1	1	1	1	1	1	1	1	1	1	1	1	1	1	1	1	1	1	1	1	1	1	1	1	1	1	1	1	1	1	1	1
19218164	1	PUCA013287039.1	NA	NA	NA	NA	0.890351	0.023474	0.976526	0.023474	0.976526	0	0.045846	0.045846	0.045846	5.66667	7.21538	1	1	1	1	1	1	1	1	1	1	1	1	1	1	1	1	1	1	1	1	1	1	1	1	1	1	1	1	1	1	1	1
19218165	1	PUCA013287039.1	NA	NA	NA	NA	0.885965	0.018868	0.981132	0.018868	0.981132	0	0.037024	0.037024	0.037024	5.5	7.21538	1	1	1	1	1	1	1	1	1	1	1	1	1	1	1	1	1	1	1	1	1	1	1	1	1	1	1	1	1	1	1	1
19218203	1	PUCA012798284.1	PsCam048404	PsCam048404_31138_2325	6	49.1	0.947368	0.008929	0.995536	0.004464	0.991071	0.004464	0.017698	0.008889	0.013293	38	42.9856	1	1	1	1	1	1	1	1	1	1	1	1	1	1	1	1	1	1	1	1	1	1	1	1	1	1	1	1	1	1	1	1
19218204	1	PUCA013805024.1	PsCam053661	PsCam053661_35501_2019	2	93.65	0.942982	0.017937	0.986547	0.013453	0.982063	0.004484	0.035231	0.026544	0.030887	31.8333	27.603	0.988889	1	1	1	1	1	1	1	1	1	1	1	1	1	1	1	1	1	1	1	1	1	1	1	1	1	1	1	1	1	1	1
19218217	1	PUCA015284312.1	PsCam051136	PsCam051136_33671_594	1	5.1	0.855263	0.004878	0.995122	0.004878	0.995122	0	0.009709	0.009709	0.009709	13	7.39683	1	1	1	1	1	1	1	1	1	1	1	1	1	1	1	1	1	1	1	1	1	1	1	1	1	1	1	1	1	1	1	1
19218225	1	PUCA011276739.1	NA	NA	NA	NA	0.811404	0.005155	0.994845	0.005155	0.994845	0	0.010256	0.010256	0.010256	63	38.8154	1	-	1	1	-	1	1	1	-	-	1	1	1	1	1	1	-	1	1	1	1	-	-	-	-	-	-	1	1	-	1	-
19218273	1	PUCA011253396.1	NA	NA	NA	NA	0.925439	0.022523	0.977477	0.022523	0.977477	0	0.044031	0.044031	0.044031	17	16.8456	1	1	1	1	1	1	1	1	1	1	1	1	1	1	1	1	1	1	1	1	1	1	1	1	1	1	1	1	1	1	1	1
19218289	1	PUCA015317161.1	PsCam050180	PsCam050180_32778_595	7	75.8	0.864035	0.004831	0.995169	0.004831	0.995169	0	0.009615	0.009615	0.009615	9	8.95736	1	1	1	1	1	1	1	1	1	1	1	1	1	1	1	1	1	1	1	1	1	1	1	1	1	1	1	1	1	1	1	1
19218291	1	PUCA010431541.1	PsCam035589	NA	NA	NA	0.828947	0.005051	0.994949	0.005051	0.994949	0	0.01005	0.01005	0.01005	20	13.8514	1	1	1	1	1	1	1	1	1	1	1	1	1	1	1	1	1	1	1	1	1	1	1	1	1	-	1	1	1	1	1	1
19218324	1	PUCA010492375.1	NA	NA	NA	NA	0.850877	0.985294	0.014706	0.985294	0.014706	0	0.028979	0.028979	0.028979	22.2317	8.66667	1	0	0	0	0	0	0	0	0	0	0	0	0	0	0	0	0	0	0	0	0	0	0	0	0	0	0	0	0	0	0	0
19218350	1	PUCA015061856.1	NA	NA	NA	NA	0.938596	0.022321	0.982143	0.017857	0.977679	0.004464	0.043646	0.035077	0.039361	18.8333	25.761	0.989796	1	1	-	1	1	1	1	1	-	1	1	1	1	1	1	1	1	1	1	1	1	1	1	-	1	1	1	1	-	1	1
19218387	1	PUCA012065570.1	PsCam025259	NA	NA	NA	0.916667	0.009132	0.990868	0.009132	0.990868	0	0.018098	0.018098	0.018098	64.5	51.4851	1	1	1	1	1	1	1	1	1	1	1	1	1	1	1	1	1	1	1	1	1	1	1	1	1	1	1	1	1	1	1	1
19218442	1	PUCA011208153.1	PsCam059852	NA	NA	NA	0.833333	0.005051	0.994949	0.005051	0.994949	0	0.01005	0.01005	0.01005	62	53.6911	1	1	1	1	1	1	1	-	1	1	1	-	1	1	1	1	1	1	1	1	1	1	1	1	1	1	1	-	1	1	-	1
19218443	1	PUCA011208153.1	PsCam059852	NA	NA	NA	0.842105	0.015	0.985	0.015	0.985	0	0.02955	0.02955	0.02955	45.3333	53.6911	1	1	1	1	1	1	1	-	1	1	1	-	1	1	1	1	1	1	1	1	1	1	1	1	1	1	1	-	1	1	-	1
19218459	1	PUCA014503072.1	PsCam001565	NA	NA	NA	0.885965	0.014218	0.985782	0.014218	0.985782	0	0.028032	0.028032	0.028032	32	28.5058	1	1	1	1	1	-	1	1	1	1	1	1	1	1	1	1	1	1	1	1	1	1	1	1	1	1	1	-	1	1	1	1
19218468	1	PUCA014634407.1	PsCam001621	PsCam001621_1340_484	3	96.6	0.991228	0.995763	0.004237	0.995763	0.004237	0	0.008439	0.008439	0.008439	18.699	12	1	0	0	0	0	0	0	0	0	0	0	0	0	0	0	0	0	0	0	0	0	0	0	0	0	0	0	0	0	0	0	0
19218493	1	PUCA011472910.1	NA	NA	NA	NA	0.864035	0.014634	0.985366	0.014634	0.985366	0	0.02884	0.02884	0.02884	39	45.0469	1	1	1	1	1	1	1	1	1	1	1	1	1	1	1	1	-	1	1	1	1	1	1	1	1	1	1	1	1	1	1	1
19218801	1	PUCA010299699.1	PsCam049989	PsCam049989_32598_103	3	96.2	0.828947	0.015306	0.984694	0.015306	0.984694	0	0.030144	0.030144	0.030144	47.6667	45.2131	1	1	1	1	1	1	1	1	1	1	1	1	1	1	1	1	1	1	1	1	1	1	1	1	1	1	1	1	1	1	1	1
19218821	1	PUCA013108289.1	PsCam057316	NA	NA	NA	0.907895	0.032258	0.967742	0.032258	0.967742	0	0.062435	0.062435	0.062435	55.6667	49.1035	1	1	1	1	1	1	1	1	1	1	1	1	-	-	1	1	1	1	1	1	1	1	1	1	1	1	1	1	1	1	1	1
19218822	1	PUCA013108289.1	PsCam057269	PsCam057269_37899_3448	7	117.1	0.881579	0.004739	0.995261	0.004739	0.995261	0	0.009434	0.009434	0.009434	32	49.1035	1	1	1	1	1	1	1	1	1	1	1	1	-	-	1	1	1	1	1	1	1	1	1	1	1	1	1	1	1	1	1	1
19218825	1	PUCA010195537.1	NA	NA	NA	NA	0.872807	0.019139	0.980861	0.019139	0.980861	0	0.037545	0.037545	0.037545	73.8	45.377	1	1	1	1	-	1	1	1	1	1	1	1	1	1	1	1	1	1	1	1	1	1	1	1	1	1	1	1	1	1	1	1
19218855	1	PUCA010787122.1	PsCam048828	PsCam048828_31481_3336	6	73.3	0.820175	0.025	0.975	0.025	0.975	0	0.04875	0.04875	0.04875	53.2	51.62	1	1	1	1	1	1	1	1	1	1	1	1	1	1	1	1	1	1	1	1	1	1	1	1	1	1	1	1	1	1	1	1
19218857	1	PUCA014860575.1	NA	NA	NA	NA	0.811404	0.020101	0.979899	0.020101	0.979899	0	0.039393	0.039393	0.039393	52.25	44.1016	1	1	1	1	1	1	1	1	1	1	1	1	1	1	1	1	1	1	1	1	1	1	1	1	1	1	1	1	1	1	1	1
19218864	1	PUCA013834622.1	PsCam057269	PsCam057269_37899_3448	7	117.1	0.951754	0.522124	0.539823	0.460177	0.477876	0.061947	0.499021	0.496828	0.497925	16.8	24.3475	0.97619	0	0	0	0	0	0	0	0	0	0	0	0	0	2	0	0	0	0	0	0	0	0	0	0	0	0	0	0	0	0	0
19218873	1	PUCA012817756.1	NA	NA	NA	NA	0.881579	0.009479	0.990521	0.009479	0.990521	0	0.018778	0.018778	0.018778	36	37.0078	1	1	1	1	1	1	1	-	1	1	1	1	-	-	1	1	1	1	1	1	1	1	1	1	1	1	1	1	1	1	-	1
19218877	1	PUCA012795113.1	NA	NA	NA	NA	0.934211	0.008969	0.991031	0.008969	0.991031	0	0.017776	0.017776	0.017776	68	66.2831	1	1	1	1	1	1	1	1	1	1	1	1	1	1	1	1	1	1	1	1	1	1	1	1	1	1	1	1	1	1	1	1
19218914	1	PUCA010668233.1	PsCam057269	PsCam057269_37899_3448	7	117.1	0.802632	0.010363	0.989637	0.010363	0.989637	0	0.020511	0.020511	0.020511	61.5	58.7625	1	1	1	1	1	1	1	1	1	1	1	1	1	1	1	1	1	1	1	1	1	1	1	1	1	1	1	1	1	1	1	1
19218926	1	PUCA015229845.1	PsCam016446	NA	NA	NA	0.807018	0.08377	0.91623	0.08377	0.91623	0	0.153505	0.153505	0.153505	70.8125	69.87	1	1	1	1	1	1	-	1	1	1	1	1	1	1	1	1	1	1	1	1	1	-	1	1	1	1	1	1	1	0	1	1
19218928	1	PUCA014199101.1	PsCam012974	PsCam012974_8767_1492	3	3.6	0.815789	0.005208	0.994792	0.005208	0.994792	0	0.010362	0.010362	0.010362	42	23.1369	1	1	1	1	1	1	1	1	1	1	1	1	-	-	1	1	-	1	1	1	1	1	1	1	1	1	1	1	1	1	-	1
19218948	1	PUCA013908810.1	NA	NA	NA	NA	0.864035	0.033816	0.966184	0.033816	0.966184	0	0.065346	0.065346	0.065346	46.5714	36.7103	1	1	1	1	1	1	1	1	1	1	1	1	1	1	1	1	0	1	1	1	1	1	1	1	1	1	1	1	1	1	1	1
19219011	1	PUCA011198224.1	PsCam016446	NA	NA	NA	0.903509	0.013953	0.986047	0.013953	0.986047	0	0.027518	0.027518	0.027518	49.6667	50.3843	1	1	1	1	1	1	1	1	1	1	1	1	1	1	1	1	1	1	1	1	1	1	1	1	1	1	1	1	1	1	1	1
19219015	1	PUCA015091101.1	PsCam057269	PsCam057269_37899_3448	7	117.1	0.942982	0.004405	0.995595	0.004405	0.995595	0	0.008772	0.008772	0.008772	80	67.6534	1	1	1	1	1	1	1	1	1	1	1	-	1	1	-	1	1	1	1	1	1	1	1	1	1	1	1	-	1	1	1	1
19219021	1	PUCA011478042.1	PsCam005166	NA	NA	NA	0.947368	0.008889	0.991111	0.008889	0.991111	0	0.01762	0.01762	0.01762	67.5	61.9632	1	1	1	1	1	1	1	-	1	1	1	1	1	1	1	1	1	1	1	1	1	1	1	1	1	1	-	1	1	1	1	1
19219094	1	PUCA010312862.1	PsCam016446	NA	NA	NA	0.903509	0.00463	0.99537	0.00463	0.99537	0	0.009216	0.009216	0.009216	42	19.3209	1	1	1	1	1	1	1	1	1	1	1	1	1	1	1	1	1	1	1	1	1	1	1	1	1	1	1	1	1	1	1	1
19219107	1	PUCA015109793.1	PsCam057269	PsCam057269_37899_3448	7	117.1	0.907895	0.027778	0.972222	0.027778	0.972222	0	0.054012	0.054012	0.054012	63.3333	68.3194	1	1	1	1	1	1	1	1	1	1	1	1	1	1	1	1	1	1	1	1	1	1	1	1	1	1	1	1	1	1	1	1
19219331	1	PUCA012308221.1	NA	NA	NA	NA	0.899123	0.004651	0.995349	0.004651	0.995349	0	0.009259	0.009259	0.009259	28	30.2281	1	1	1	1	1	1	1	1	1	1	1	1	1	1	1	1	1	1	1	1	1	1	1	1	1	1	1	1	1	1	1	1
19219362	1	PUCA013364988.1	NA	NA	NA	NA	0.868421	0.014563	0.985437	0.014563	0.985437	0	0.028702	0.028702	0.028702	29	29.8327	1	1	1	1	1	1	1	-	1	1	1	1	-	-	1	1	1	1	-	1	1	1	1	1	1	1	1	1	1	1	1	1
19219372	1	PUCA013514584.1	NA	NA	NA	NA	0.868421	0.019417	0.980583	0.019417	0.980583	0	0.038081	0.038081	0.038081	32	33.7843	1	1	1	1	1	1	1	1	1	1	1	1	1	1	1	1	-	1	1	1	1	1	1	1	1	1	1	1	1	1	1	1
19219544	1	PUCA013138097.1	PsCam050268	NA	NA	NA	0.872807	0.024155	0.975845	0.024155	0.975845	0	0.047142	0.047142	0.047142	13.1667	10.54	1	1	1	1	1	1	1	-	1	1	1	1	-	-	1	1	1	1	1	1	1	1	1	1	1	1	1	1	1	1	-	1
19219564	1	PUCA013043838.1	PsCam006713	NA	NA	NA	0.916667	0.004587	0.995413	0.004587	0.995413	0	0.009132	0.009132	0.009132	84	65.631	1	1	1	1	1	1	1	1	1	1	1	1	1	-	1	1	-	1	1	1	1	1	1	1	1	1	-	1	1	1	1	1
19219595	1	PUCA013598505.1	PsCam058026	PsCam058026_38541_687	1	23	0.885965	0.004695	0.995305	0.004695	0.995305	0	0.009346	0.009346	0.009346	52	46.6084	1	1	1	1	1	1	1	1	1	1	1	1	1	1	1	-	1	1	1	1	1	1	1	1	1	1	1	1	1	1	1	1
19219596	1	PUCA012281612.1	PsCam001502	NA	NA	NA	0.947368	0.075221	0.938053	0.061947	0.924779	0.013274	0.139126	0.116219	0.127672	36.3158	36.8702	1	1	1	1	1	1	1	1	1	1	0	1	1	-	1	1	0	1	1	1	1	1	1	1	1	1	1	1	1	1	1	1
19219603	1	PUCA010222712.1	PsCam052876	NA	NA	NA	0.855263	0.024752	0.975248	0.024752	0.975248	0	0.04828	0.04828	0.04828	32	32.1143	1	1	1	1	1	1	1	1	1	1	1	1	1	-	1	1	1	1	1	1	1	1	1	1	1	1	1	1	1	1	1	1
19219610	1	PUCA015262552.1	NA	NA	NA	NA	0.815789	0.020619	0.979381	0.020619	0.979381	0	0.040387	0.040387	0.040387	58.5	56.6026	1	-	-	-	1	-	1	1	-	-	-	1	1	1	-	-	1	-	1	-	-	1	1	-	-	-	1	-	-	-	1	1
19219629	1	PUCA010921581.1	PsCam040335	NA	NA	NA	0.960526	0.004367	0.995633	0.004367	0.995633	0	0.008695	0.008695	0.008695	24	28.4014	1	1	1	1	1	1	1	1	1	1	1	1	1	1	1	1	1	1	1	1	1	1	1	1	1	1	1	1	1	1	1	1
19219730	1	PUCA013988551.1	PsCam028250	PsCam028250_16686_3798	6	30.4	0.811404	0.031088	0.984456	0.015544	0.968912	0.015544	0.060243	0.030605	0.045424	49.1111	65.9425	1	-	-	-	-	1	-	1	-	-	1	-	1	1	-	1	-	1	1	-	-	-	1	-	-	1	-	-	-	-	1	-
19219764	1	PUCA011648404.1	PsCam044970	PsCam044970_28710_2058	7	47.2	0.837719	0.015	0.985	0.015	0.985	0	0.02955	0.02955	0.02955	11.3333	13.224	1	1	1	1	1	1	1	1	1	1	-	-	1	1	1	1	1	-	1	1	1	1	1	1	1	1	1	1	1	1	1	1
19219768	1	PUCA015367967.1	NA	NA	NA	NA	0.807018	0.010471	0.989529	0.010471	0.989529	0	0.020723	0.020723	0.020723	28	27.6157	1	1	-	1	1	-	1	1	-	1	1	1	-	-	1	1	1	-	-	1	1	1	1	-	1	1	1	1	1	1	1	1
19219891	1	PUCA014766018.1	NA	NA	NA	NA	0.907895	0.009217	0.990783	0.009217	0.990783	0	0.018263	0.018263	0.018263	32.5	28.2889	1	1	1	1	1	1	1	1	1	1	1	1	1	1	1	1	1	1	1	1	1	1	1	1	1	1	1	1	1	1	1	1
19219901	1	PUCA012786251.1	PsCam010285	NA	NA	NA	0.938596	0.004484	0.995516	0.004484	0.995516	0	0.008928	0.008928	0.008928	109	69.8546	1	1	1	1	1	1	1	1	1	1	1	1	1	1	1	1	1	1	1	1	1	1	1	1	1	1	1	1	1	1	1	1
19219906	1	PUCA015223084.1	PsCam057316	NA	NA	NA	0.995614	0.974684	0.025316	0.974684	0.025316	0	0.049351	0.049351	0.049351	37.3509	49.6667	1	0	0	0	0	0	1	0	0	0	0	0	0	0	0	0	0	0	0	0	0	0	0	0	0	0	0	0	0	0	0	0
19219921	1	PUCA014388615.1	PsCam010285	NA	NA	NA	0.855263	0.009709	0.990291	0.009709	0.990291	0	0.019229	0.019229	0.019229	74.75	73.6972	1	1	1	1	1	1	1	1	1	1	1	1	1	1	1	1	1	1	1	1	1	1	1	1	1	1	1	1	1	1	1	1
19219929	1	PUCA013879279.1	NA	NA	NA	NA	0.815789	0.005181	0.994819	0.005181	0.994819	0	0.010309	0.010309	0.010309	84	61.7541	1	1	1	1	1	1	1	1	1	1	1	1	1	1	1	1	1	1	1	1	1	1	1	1	1	1	1	1	1	1	1	1
19219957	1	PUCA010111652.1	NA	NA	NA	NA	0.868421	0.033816	0.966184	0.033816	0.966184	0	0.065346	0.065346	0.065346	62.6667	49.0119	1	1	1	1	1	1	1	1	1	1	1	1	1	1	1	1	1	1	1	1	1	1	1	1	1	1	1	1	1	1	1	1
19219960	1	PUCA011931685.1	PsCam057269	PsCam057269_37899_3448	7	117.1	0.815789	0.015464	0.984536	0.015464	0.984536	0	0.03045	0.03045	0.03045	29.3333	31.6111	1	1	1	1	1	1	1	-	1	1	1	1	-	-	1	1	1	1	-	1	1	1	-	1	1	1	1	1	1	1	-	1
19219963	1	PUCA015359643.1	PsCam054824	NA	NA	NA	0.899123	0.023148	0.976852	0.023148	0.976852	0	0.045225	0.045225	0.045225	54.6667	58.2015	1	1	1	1	1	1	1	1	1	1	1	1	1	1	1	1	1	1	1	1	1	1	1	1	1	1	1	1	1	1	1	1
19219971	1	PUCA014561141.1	PsCam007948	PsCam007948_5736_439	5	94.3	0.964912	0.008621	0.991379	0.008621	0.991379	0	0.017093	0.017093	0.017093	78.5	66.1608	1	1	1	1	1	1	1	1	1	1	1	1	1	1	1	1	1	1	1	1	1	1	1	1	1	1	1	1	1	1	1	1
19220043	1	PUCA012891482.1	PsCam016446	NA	NA	NA	0.837719	0.015075	0.984925	0.015075	0.984925	0	0.029696	0.029696	0.029696	42	33.5439	1	1	1	1	1	1	1	1	1	1	1	1	1	1	1	1	1	1	1	1	1	1	1	1	1	1	-	1	1	1	1	1
19220044	1	PUCA011249960.1	PsCam016854	NA	NA	NA	0.877193	0.004808	0.995192	0.004808	0.995192	0	0.009569	0.009569	0.009569	140	92.07	1	1	1	1	1	1	1	1	1	1	1	1	1	-	1	1	-	1	1	1	1	1	1	1	1	1	1	1	1	1	1	1
19220071	1	PUCA012650185.1	PsCam010285	NA	NA	NA	0.899123	0.074419	0.934884	0.065116	0.925581	0.009302	0.137761	0.121752	0.129757	63.0588	63.5318	1	1	1	1	1	1	-	1	1	1	-	1	1	1	1	1	1	1	-	1	-	1	1	1	1	1	1	1	1	1	1	1
19220084	1	PUCA013151758.1	PsCam055965	PsCam055965_36861_302	-	-	0.916667	0.009174	0.990826	0.009174	0.990826	0	0.01818	0.01818	0.01818	53.5	46.5609	1	1	1	1	1	1	1	1	1	1	1	1	1	1	1	1	1	1	1	1	1	1	1	1	1	1	1	1	1	1	1	1
19220087	1	PUCA010800589.1	PsCam049969	NA	NA	NA	0.837719	0.020101	0.979899	0.020101	0.979899	0	0.039393	0.039393	0.039393	36	38.4819	1	1	1	1	1	1	1	1	1	1	1	1	1	1	1	1	1	1	1	1	1	1	1	1	1	1	1	1	1	1	1	1
19220253	1	PUCA015274698.1	NA	NA	NA	NA	0.828947	0.010204	0.989796	0.010204	0.989796	0	0.0202	0.0202	0.0202	26.5	35.3765	1	1	1	1	1	1	1	1	1	1	1	1	1	1	1	1	-	1	1	1	1	1	1	1	1	1	-	1	1	1	1	1
19220299	1	PUCA011636837.1	PsCam035782	PsCam035782_20950_139	7	34.1	0.815789	0.102564	0.907692	0.092308	0.897436	0.010256	0.184089	0.167574	0.175832	32.0741	41.3868	1	-	-	-	1	-	0	0	-	-	-	1	1	-	1	1	0	-	-	0	1	1	1	0	-	-	-	0	1	1	0	1
19220408	1	PUCA013290417.1	NA	NA	NA	NA	0.802632	0.010256	0.989744	0.010256	0.989744	0	0.020302	0.020302	0.020302	20	23.8792	1	1	1	1	1	1	1	1	1	1	1	1	1	1	1	1	-	1	1	1	1	1	1	1	1	1	1	1	-	1	1	1
19220429	1	PUCA011620241.1	PsCam042964	PsCam042964_27001_626	2	94.5	0.916667	0.004566	0.995434	0.004566	0.995434	0	0.009091	0.009091	0.009091	21	21.1203	1	1	-	1	1	-	1	1	1	1	1	1	1	1	1	1	1	1	1	1	1	1	1	1	1	1	1	1	1	1	1	1
19220441	1	PUCA013522431.1	NA	NA	NA	NA	0.872807	0.004785	0.995215	0.004785	0.995215	0	0.009524	0.009524	0.009524	47	40.7939	1	1	1	1	1	1	1	1	1	1	1	1	1	1	1	1	1	1	1	1	1	1	1	1	1	1	1	1	1	1	1	1
19220442	1	PUCA014388615.1	NA	NA	NA	NA	0.846491	0.009852	0.990148	0.009852	0.990148	0	0.01951	0.01951	0.01951	51.3333	50.8327	1	1	1	1	1	1	1	1	1	1	1	1	1	1	1	1	1	1	1	1	1	1	1	1	1	1	1	1	1	1	1	1
19220472	1	PUCA010134123.1	PsCam044628	PsCam044628_28448_2360	4	107.7	0.807018	0.010363	0.989637	0.010363	0.989637	0	0.020511	0.020511	0.020511	22	21.7427	1	1	1	1	1	1	1	1	1	1	1	1	1	1	1	1	1	1	1	1	1	1	1	1	1	1	1	1	1	1	1	1
19220473	1	PUCA010283935.1	NA	NA	NA	NA	0.815789	0.005128	0.994872	0.005128	0.994872	0	0.010204	0.010204	0.010204	33	52.6179	1	1	1	1	1	1	1	1	1	1	1	1	1	1	1	1	1	1	1	1	1	1	1	1	1	1	-	1	1	1	1	1
19220487	1	PUCA012366475.1	NA	NA	NA	NA	0.837719	0.055276	0.944724	0.055276	0.944724	0	0.104442	0.104442	0.104442	7.63636	7.35897	1	1	1	1	1	1	1	1	1	1	1	-	1	1	1	1	1	1	1	1	1	1	1	1	1	1	1	1	1	1	1	1
19220494	1	PUCA012796142.1	NA	NA	NA	NA	0.811404	0.005181	0.994819	0.005181	0.994819	0	0.010309	0.010309	0.010309	15	8.97872	1	1	1	1	1	1	1	-	1	1	-	1	-	-	1	1	-	1	-	1	1	1	1	-	-	-	-	1	1	1	-	-
19220625	1	PUCA013580494.1	PsCam057269	PsCam057269_37899_3448	7	117.1	0.807018	0.005181	0.994819	0.005181	0.994819	0	0.010309	0.010309	0.010309	66	60.2664	1	1	1	1	1	1	1	-	1	1	1	1	1	1	1	1	1	1	1	1	1	1	-	1	1	1	1	1	1	1	1	1
19220639	1	PUCA012869462.1	PsCam051219	NA	NA	NA	0.815789	0.015464	0.984536	0.015464	0.984536	0	0.03045	0.03045	0.03045	48.8333	36.8535	1	1	1	1	1	1	1	1	1	1	1	1	1	1	1	1	1	1	1	1	1	1	1	1	1	1	1	1	1	1	1	1
19220705	1	PUCA013305904.1	PsCam057269	PsCam057269_37899_3448	7	117.1	0.833333	0.050505	0.954545	0.045455	0.949495	0.005051	0.095909	0.086777	0.091343	31.6429	27.1949	1	1	1	1	1	1	1	1	1	1	1	1	1	1	1	1	1	1	1	1	1	1	1	1	1	1	1	1	1	1	1	1
19220719	1	PUCA012739148.1	PsCam022797	PsCam022797_12817_2200	3	57.2	0.833333	0.01005	0.98995	0.01005	0.98995	0	0.019898	0.019898	0.019898	70	70.4781	1	1	1	1	1	1	1	1	1	1	1	1	1	1	1	1	1	1	1	1	1	1	1	1	1	1	-	1	1	1	1	1
19220741	1	PUCA013149190.1	PsCam010285	NA	NA	NA	0.811404	0.005181	0.994819	0.005181	0.994819	0	0.010309	0.010309	0.010309	125	55.2041	1	1	1	1	1	1	1	1	1	1	1	1	1	1	1	1	-	1	1	1	1	1	1	1	1	1	-	1	1	1	1	1
19220916	1	PUCA015149876.1	NA	NA	NA	NA	0.828947	0.005051	0.994949	0.005051	0.994949	0	0.01005	0.01005	0.01005	89	57.9879	1	1	1	1	1	1	1	1	1	1	1	1	1	1	1	1	1	1	1	1	1	1	-	1	1	1	1	1	1	1	-	1
19220927	1	PUCA010556256.1	NA	NA	NA	NA	0.864035	0.02439	0.985366	0.014634	0.97561	0.009756	0.047591	0.02884	0.038215	8.66667	10.416	1	1	1	1	1	1	1	1	1	1	1	1	1	1	1	1	1	1	1	1	-	1	1	1	1	1	1	1	1	1	1	1
19221107	1	PUCA015388446.1	NA	NA	NA	NA	0.833333	0.020101	0.984925	0.015075	0.979899	0.005025	0.039393	0.029696	0.034545	31.4	31.8565	1	1	1	1	-	1	1	1	-	-	1	1	1	1	1	-	1	1	-	1	1	1	-	1	1	1	-	-	1	1	1	-
19221312	1	PUCA011662494.1	PsCam057269	PsCam057269_37899_3448	7	117.1	0.820175	0.025641	0.974359	0.025641	0.974359	0	0.049967	0.049967	0.049967	40.2	39.465	1	1	1	1	1	1	1	1	1	1	1	1	1	1	1	1	1	1	1	1	1	1	1	1	1	1	1	-	1	1	1	1
19221557	1	PUCA013901237.1	NA	NA	NA	NA	0.872807	0.004831	0.995169	0.004831	0.995169	0	0.009615	0.009615	0.009615	20	18.6475	1	1	1	1	1	1	1	1	1	1	1	1	1	1	1	1	1	1	1	1	1	1	1	1	1	1	1	1	1	1	1	1
19221586	1	PUCA012369935.1	PsCam034092	PsCam034092_19573_465	2	108.6	0.925439	0.004545	0.995455	0.004545	0.995455	0	0.00905	0.00905	0.00905	52	36.4725	1	1	1	1	1	1	-	1	1	1	1	1	1	1	1	1	1	1	1	1	1	1	1	1	1	1	1	1	1	1	1	1
19221692	1	PUCA010882679.1	PsCam057269	PsCam057269_37899_3448	7	117.1	0.986842	0.978723	0.025532	0.974468	0.021277	0.004255	0.041648	0.04976	0.045704	54.8905	56	0.990196	0	0	0	0	0	0	0	0	0	0	0	0	0	0	0	0	0	0	0	0	0	0	0	0	0	0	0	0	0	0	0
19221701	1	PUCA010274828.1	PsCam057269	PsCam057269_37899_3448	7	117.1	0.964912	0.017391	0.982609	0.017391	0.982609	0	0.034178	0.034178	0.034178	71.25	54.5658	1	1	1	1	1	1	1	1	1	1	1	1	1	1	1	1	1	1	1	1	1	1	1	1	1	1	1	1	1	1	1	1
19221703	1	PUCA010021676.1	PsCam057269	PsCam057269_37899_3448	7	117.1	0.986842	0.029787	0.970213	0.029787	0.970213	0	0.0578	0.0578	0.0578	34.8571	24.7563	1	1	1	1	1	1	1	1	1	1	1	1	1	1	1	1	1	1	1	1	1	1	1	1	1	1	1	1	1	1	1	1
19221704	1	PUCA012148125.1	PsCam016446	NA	NA	NA	0.964912	0.004348	0.995652	0.004348	0.995652	0	0.008658	0.008658	0.008658	39	28.7544	1	1	1	1	1	1	1	1	1	1	1	1	1	1	1	1	1	1	1	1	1	1	1	1	1	1	1	1	1	1	1	1
19221710	1	PUCA012836508.1	PsCam038194	PsCam038194_23240_124	3	71	0.995614	0.012658	0.995781	0.004219	0.987342	0.008439	0.024996	0.008403	0.0167	43.5	52.1581	0.990385	1	1	1	1	1	1	1	1	1	1	1	1	1	1	1	1	1	1	1	1	1	1	1	1	1	1	1	1	1	1	1
19221741	1	PUCA013120862.1	PsCam035509	PsCam035509_20689_2612	2	27.9	0.921053	0.004464	0.995536	0.004464	0.995536	0	0.008889	0.008889	0.008889	56.5	56.8352	1	1	1	1	1	1	1	1	1	1	1	1	1	1	1	1	1	1	1	1	1	1	1	1	1	1	1	1	1	1	1	1
19221747	1	PUCA012291489.1	NA	NA	NA	NA	1	0.978992	0.021008	0.978992	0.021008	0	0.041134	0.041134	0.041134	43.0697	41.5714	1	0	0	0	0	0	0	0	0	0	0	0	0	0	0	0	0	0	0	0	0	0	0	0	0	0	0	0	0	0	0	0
19221757	1	PUCA013113439.1	PsCam057269	PsCam057269_37899_3448	7	117.1	0.925439	0.022624	0.977376	0.022624	0.977376	0	0.044225	0.044225	0.044225	28	22	1	1	-	1	-	1	1	1	1	1	1	1	1	1	1	1	-	1	-	1	1	1	1	1	1	1	-	1	1	1	1	-
19221762	1	PUCA012396385.1	PsCam057269	PsCam057269_37899_3448	7	117.1	0.925439	0.981735	0.018265	0.981735	0.018265	0	0.035862	0.035862	0.035862	23.3678	28	1	0	0	0	0	0	0	0	0	0	0	0	0	0	0	0	0	0	0	0	0	0	0	0	0	0	0	0	0	0	0	0
19221763	1	PUCA014554881.1	PsCam057269	PsCam057269_37899_3448	7	117.1	0.995614	0.991701	0.008299	0.991701	0.008299	0	0.01646	0.01646	0.01646	29.9247	27.3333	1	0	0	0	0	0	0	0	0	0	0	0	0	0	0	0	0	0	0	0	0	0	0	0	0	0	0	0	0	0	0	0
19221767	1	PUCA012084364.1	PsCam016446	NA	NA	NA	1	0.991597	0.008403	0.991597	0.008403	0	0.016665	0.016665	0.016665	44.6918	41	1	0	0	0	0	0	0	0	0	0	0	0	0	0	0	0	0	0	0	0	0	0	0	0	0	0	0	0	0	0	0	0
19221775	1	PUCA014382409.1	PsCam057269	PsCam057269_37899_3448	7	117.1	0.881579	0.009346	0.990654	0.009346	0.990654	0	0.018517	0.018517	0.018517	48.5	22.0159	1	-	1	1	1	1	1	1	1	1	-	1	1	1	1	1	-	-	-	1	1	1	1	1	1	1	-	1	1	-	1	-
19221781	1	PUCA012514380.1	PsCam057269	PsCam057269_37899_3448	7	117.1	0.859649	0.990244	0.009756	0.990244	0.009756	0	0.019322	0.019322	0.019322	22.3292	20.5	1	-	-	-	0	0	-	0	0	-	0	0	0	0	0	0	0	0	-	0	0	0	-	0	0	-	0	0	0	0	0	0
19221785	1	PUCA015431808.1	PsCam016446	NA	NA	NA	0.995614	0.008439	0.991561	0.008439	0.991561	0	0.016735	0.016735	0.016735	64.5	35.7182	1	1	1	1	1	1	1	1	1	1	1	1	1	1	1	1	1	1	1	1	1	1	1	1	1	1	1	1	1	1	1	1
19221786	1	PUCA011366303.1	NA	NA	NA	NA	0.859649	0.009804	0.990196	0.009804	0.990196	0	0.019416	0.019416	0.019416	51	48.5238	1	1	1	1	1	1	1	1	1	1	1	1	1	1	1	1	1	1	1	1	1	1	1	1	1	1	1	1	1	1	1	1
19221791	1	PUCA013529215.1	PsCam057269	PsCam057269_37899_3448	7	117.1	0.991228	0.991525	0.008475	0.991525	0.008475	0	0.016806	0.016806	0.016806	34.308	35	1	0	0	0	0	0	0	0	0	0	0	0	0	0	0	0	0	0	0	0	0	0	0	0	0	0	0	0	0	0	0	0
19221793	1	PUCA011593366.1	PsCam021333	PsCam021333_11980_92	6	96.8	0.982456	0.004274	0.995726	0.004274	0.995726	0	0.00851	0.00851	0.00851	77	34.4464	1	1	1	1	1	1	1	1	1	1	1	1	1	1	1	1	1	1	1	1	1	1	1	1	1	1	1	1	1	1	1	1
19221806	1	PUCA011608859.1	PsCam057269	PsCam057269_37899_3448	7	117.1	0.991228	0.045833	0.958333	0.041667	0.954167	0.004167	0.087465	0.079861	0.083663	42.625	33.0755	1	1	1	1	1	1	1	1	1	1	1	1	1	1	1	1	1	1	1	1	1	1	1	1	1	1	1	1	1	1	1	1
19221813	1	PUCA014498991.1	PsCam016446	NA	NA	NA	1	0.991597	0.008403	0.991597	0.008403	0	0.016665	0.016665	0.016665	39.1586	29	1	0	0	0	0	0	0	0	0	0	0	0	0	0	0	0	0	0	0	0	0	0	0	0	0	0	0	0	0	0	0	0
19221815	1	PUCA014011572.1	PsCam032020	PsCam032020_18658_293	3	31.3	0.991228	0.008475	0.991525	0.008475	0.991525	0	0.016806	0.016806	0.016806	29.5	19.5793	1	1	1	1	1	1	1	1	1	1	1	1	1	1	1	1	1	1	1	1	1	1	1	1	1	1	1	1	1	1	1	1
19221816	1	PUCA013126617.1	PsCam000940	PsCam000940_799_293	2	71.8	0.912281	0.009217	0.990783	0.009217	0.990783	0	0.018263	0.018263	0.018263	31.5	18.2528	1	1	1	1	1	1	1	1	1	1	1	1	1	1	1	1	1	1	1	1	1	1	1	1	1	1	1	1	1	1	1	1
19221823	1	PUCA011273445.1	PsCam057269	PsCam057269_37899_3448	7	117.1	0.995614	0.987342	0.012658	0.987342	0.012658	0	0.024996	0.024996	0.024996	31.4704	28	1	0	0	0	0	0	0	0	0	0	0	0	0	0	0	0	0	0	0	0	0	0	0	0	0	0	0	0	0	0	0	0
19221831	1	PUCA012489898.1	PsCam010285	NA	NA	NA	0.991228	0.004237	0.995763	0.004237	0.995763	0	0.008439	0.008439	0.008439	47	31.0928	1	1	1	1	1	1	1	1	1	1	1	1	1	1	1	1	1	1	1	1	1	1	1	1	1	1	1	1	1	1	1	1
19221833	1	PUCA011966303.1	PsCam057162	PsCam057162_37812_3412	4	14.1	0.991228	0.995833	0.004167	0.995833	0.004167	0	0.008299	0.008299	0.008299	44.9317	65	1	0	0	0	0	0	0	0	0	0	0	0	0	0	0	0	0	0	0	0	0	0	0	0	0	0	0	0	0	0	0	0
19221835	1	PUCA014186175.1	PsCam057269	PsCam057269_37899_3448	7	117.1	1	0.004132	0.995868	0.004132	0.995868	0	0.00823	0.00823	0.00823	44	30.1588	1	1	1	1	1	1	1	1	1	1	1	1	1	1	1	1	1	1	1	1	1	1	1	1	1	1	1	1	1	1	1	1
19221839	1	PUCA010542524.1	PsCam057269	PsCam057269_37899_3448	7	117.1	0.995614	0.970954	0.033195	0.966805	0.029046	0.004149	0.056404	0.064186	0.060295	42.1088	32.9167	1	0	0	0	0	0	0	0	0	0	0	0	0	0	0	0	0	0	0	0	0	0	0	0	0	0	0	0	0	0	0	0
19221846	1	PUCA014447801.1	PsCam057269	PsCam057269_37899_3448	7	117.1	1	0.0125	0.9875	0.0125	0.9875	0	0.024687	0.024687	0.024687	86	52.5685	1	1	1	1	1	1	1	1	1	1	1	1	1	1	1	1	1	1	1	1	1	1	1	1	1	1	1	1	1	1	1	1
19221849	1	PUCA013700155.1	PsCam057269	PsCam057269_37899_3448	7	117.1	1	0.02521	0.97479	0.02521	0.97479	0	0.049149	0.049149	0.049149	61.6667	36.3368	1	1	1	1	1	1	1	1	1	1	1	1	1	1	1	1	1	1	1	1	1	1	1	1	1	1	1	1	1	1	1	1
19221850	1	PUCA013064716.1	PsCam006616	PsCam006616_4906_1073	7	32.2	1	0.004132	0.995868	0.004132	0.995868	0	0.00823	0.00823	0.00823	44	42.678	1	1	1	1	1	1	1	1	1	1	1	1	1	1	1	1	1	1	1	1	1	1	1	1	1	1	1	1	1	1	1	1
19221875	1	PUCA011475167.1	PsCam045616	PsCam045616_29262_1700	2	20.3	0.995614	0.004219	0.995781	0.004219	0.995781	0	0.008403	0.008403	0.008403	49	39.8213	1	1	1	1	1	1	1	1	1	1	1	1	1	1	1	1	1	1	1	1	1	1	1	1	1	1	1	1	1	1	1	1
19221892	1	PUCA010931744.1	PsCam057269	PsCam057269_37899_3448	7	117.1	0.973684	0.99569	0.00431	0.99569	0.00431	0	0.008584	0.008584	0.008584	23.4662	22	1	0	0	0	0	0	0	0	0	0	0	0	0	0	0	0	0	0	0	0	0	0	0	0	0	0	0	0	0	0	0	0
19221899	1	PUCA013111221.1	PsCam055989	NA	NA	NA	0.951754	0.022026	0.977974	0.022026	0.977974	0	0.043083	0.043083	0.043083	31.4	17.4124	1	1	1	1	1	1	1	1	1	1	1	1	1	1	1	1	1	1	1	1	1	1	1	1	1	1	1	1	1	1	1	1
19221902	1	PUCA010792920.1	PsCam057269	PsCam057269_37899_3448	7	117.1	0.982456	0.021368	0.978632	0.021368	0.978632	0	0.041822	0.041822	0.041822	30.2857	21.6859	1	1	1	1	1	1	1	1	1	1	1	1	1	1	1	1	1	1	1	1	1	1	1	1	1	1	1	1	1	1	1	1
19221906	1	PUCA013470640.1	PsCam057269	PsCam057269_37899_3448	7	117.1	0.982456	0.02521	0.97479	0.02521	0.97479	0	0.049149	0.049149	0.049149	59.6667	39.7641	1	1	1	1	1	1	1	1	1	1	1	1	1	1	1	1	1	1	1	1	1	1	1	1	1	1	1	1	1	1	1	1
19221938	1	PUCA013468196.1	PsCam057269	PsCam057269_37899_3448	7	117.1	1	0.987395	0.016807	0.983193	0.012605	0.004202	0.024892	0.033049	0.02897	51.2083	32	1	0	0	0	0	0	0	0	0	0	0	0	0	0	0	0	0	0	0	0	0	0	0	0	0	0	0	0	0	0	0	0
19221957	1	PUCA011054323.1	PsCam010986	PsCam010986_7437_1308	5	97.3	1	0.987603	0.012397	0.987603	0.012397	0	0.024486	0.024486	0.024486	36.3061	29.3333	1	0	0	0	0	0	0	0	0	0	0	0	0	0	0	0	0	0	0	0	0	0	0	0	0	0	0	0	0	0	0	0
19221961	1	PUCA011379775.1	PsCam057269	PsCam057269_37899_3448	7	117.1	0.97807	0.012876	0.987124	0.012876	0.987124	0	0.02542	0.02542	0.02542	17.6667	12.2714	1	1	1	1	1	1	1	1	1	1	1	1	1	1	1	1	1	1	1	1	1	1	1	1	1	1	1	1	1	1	1	1
19221977	1	PUCA012915715.1	PsCam057269	PsCam057269_37899_3448	7	117.1	0.969298	0.995671	0.004329	0.995671	0.004329	0	0.008621	0.008621	0.008621	18.922	9	1	0	0	0	0	0	0	0	0	0	0	0	0	0	0	0	0	0	0	0	0	0	0	0	0	0	0	0	0	0	0	0
19221990	1	PUCA011913543.1	PsCam033808	PsCam033808_19345_1030	-	-	0.846491	0.004975	0.995025	0.004975	0.995025	0	0.009901	0.009901	0.009901	36	39.0488	1	1	1	1	1	1	1	1	1	1	1	1	1	1	1	1	-	1	1	1	1	1	1	1	1	1	1	1	1	1	1	1
19221992	1	PUCA011913543.1	PsCam033808	PsCam033808_19345_1030	-	-	0.850877	0.009901	0.990099	0.009901	0.990099	0	0.019606	0.019606	0.019606	27.5	39.0488	1	1	1	1	1	1	1	1	1	1	1	1	1	1	1	1	-	1	1	1	1	1	1	1	1	1	1	1	1	1	1	1
19222002	1	PUCA011007197.1	PsCam057269	PsCam057269_37899_3448	7	117.1	0.934211	0.977477	0.022523	0.977477	0.022523	0	0.044031	0.044031	0.044031	45.5736	38.3333	1	0	0	0	0	0	0	0	0	0	0	0	0	0	0	0	0	0	0	0	0	0	0	0	0	0	0	0	0	0	0	0
19222033	1	PUCA012278800.1	PsCam057269	PsCam057269_37899_3448	7	117.1	0.982456	0.004274	0.995726	0.004274	0.995726	0	0.00851	0.00851	0.00851	28	20.6286	1	1	1	1	1	1	1	1	1	1	1	1	1	1	1	1	1	1	1	1	1	1	1	1	1	1	1	1	1	1	1	1
19222036	1	PUCA013769530.1	PsCam057316	NA	NA	NA	0.973684	0.99569	0.00431	0.99569	0.00431	0	0.008584	0.008584	0.008584	12.2764	8	1	0	0	0	0	0	0	0	0	0	0	0	0	0	0	0	0	-	0	0	0	0	0	0	0	0	0	0	0	0	0	0
19222037	1	PUCA012817756.1	PsCam001062	NA	NA	NA	0.982456	0.021368	0.978632	0.021368	0.978632	0	0.041822	0.041822	0.041822	41	18.656	1	1	1	1	1	1	1	1	1	1	1	1	1	1	1	1	1	1	1	1	1	1	1	1	1	1	1	1	1	1	1	1
19222046	1	PUCA013846242.1	PsCam044965	PsCam044965_28705_1394	7	45.4	1	0.004202	0.995798	0.004202	0.995798	0	0.008368	0.008368	0.008368	47	44.9488	1	1	1	1	1	1	1	1	1	1	1	1	1	1	1	1	1	1	1	1	1	1	1	1	1	1	1	1	1	1	1	1
19222047	1	PUCA011076360.1	PsCam048078	NA	NA	NA	0.820175	0.030928	0.969072	0.030928	0.969072	0	0.059943	0.059943	0.059943	29	32.0504	1	1	1	1	1	1	1	1	1	1	1	1	1	1	1	1	1	1	1	1	1	1	1	1	1	1	1	1	1	1	1	1
19222105	1	PUCA012065971.1	NA	NA	NA	NA	0.833333	0.01	0.995	0.005	0.99	0.005	0.0198	0.00995	0.014875	95.3333	104.226	1	1	1	1	1	1	1	1	1	1	1	1	1	1	1	1	-	1	1	1	1	1	1	1	1	1	1	1	1	1	1	1
19222108	1	PUCA010169929.1	PsCam016446	NA	NA	NA	1	0.991736	0.012397	0.987603	0.008264	0.004132	0.016392	0.024486	0.020439	37.3695	32.25	1	0	0	0	0	0	0	0	0	0	0	0	0	0	0	0	0	0	0	0	0	0	0	0	0	0	0	0	0	0	0	0
19222120	1	PUCA012717658.1	PsCam057269	PsCam057269_37899_3448	7	117.1	0.929825	0.995495	0.013514	0.986486	0.004505	0.009009	0.008968	0.026662	0.017815	20.0613	9.25	0.986486	0	0	0	0	0	0	0	0	0	0	0	0	0	0	0	0	0	0	0	0	0	-	0	0	0	0	0	0	0	0	0
19224534	1	PUCA014247100.1	PsCam059291	PsCam059291_39490_2139	3	91.2	0.964912	0.013043	0.986957	0.013043	0.986957	0	0.025747	0.025747	0.025747	4	3.96014	1	1	1	1	1	1	1	1	1	1	1	1	1	1	1	1	1	1	1	1	1	1	1	1	1	1	1	1	1	1	1	1
19224543	1	PUCA010675251.1	NA	NA	NA	NA	0.95614	0.004425	0.995575	0.004425	0.995575	0	0.00881	0.00881	0.00881	23	10.7393	1	1	1	1	1	1	1	1	1	1	1	1	1	1	1	1	1	1	1	1	1	1	1	1	1	1	1	1	1	1	1	1
19224549	1	PUCA010750967.1	PsCam048796	NA	NA	NA	0.995614	0.991667	0.0125	0.9875	0.008333	0.004167	0.016528	0.024687	0.020608	13.6519	9	0.990385	0	0	0	0	0	0	0	0	0	0	0	0	0	0	0	0	0	0	0	0	0	0	0	0	0	0	0	0	0	0	0
19224553	1	PUCA010435228.1	PsCam035757	NA	NA	NA	0.995614	0.029536	0.970464	0.029536	0.970464	0	0.057327	0.057327	0.057327	30	28.8252	1	1	1	1	1	1	1	1	1	1	1	1	1	1	1	1	1	1	1	1	1	1	1	1	1	1	1	1	1	1	1	1
19224555	1	PUCA014200775.1	PsCam045037	PsCam045037_28768_1682	-	-	0.929825	0.986425	0.0181	0.9819	0.013575	0.004525	0.026781	0.035544	0.031162	4.61887	3.6	1	0	0	0	0	-	-	0	0	0	0	0	0	0	0	-	0	0	0	0	0	0	0	0	0	0	0	0	0	0	0	0
19224563	1	PUCA014839634.1	PsCam003154	NA	NA	NA	1	0.991736	0.008264	0.991736	0.008264	0	0.016392	0.016392	0.016392	28.8367	23.5	1	0	0	0	0	0	0	0	0	0	0	0	0	0	0	0	0	0	0	0	0	0	0	0	0	0	0	0	0	0	0	0
19224569	1	PUCA010507258.1	NA	NA	NA	NA	0.864035	0.004854	0.995146	0.004854	0.995146	0	0.009662	0.009662	0.009662	5.5	4.70472	1	1	-	1	1	1	1	1	1	1	1	1	1	1	1	1	1	1	1	-	1	1	1	-	1	1	1	1	1	1	1	1
19224579	1	PUCA013569313.1	PsCam049062	NA	NA	NA	0.837719	0.00995	0.99005	0.00995	0.99005	0	0.019702	0.019702	0.019702	5	4.82716	1	1	1	1	1	1	1	1	1	-	1	1	1	1	1	1	1	1	1	1	1	1	1	1	1	1	1	1	1	1	1	1
19224581	1	PUCA012821392.1	PsCam035354	PsCam035354_20544_3756	3	90.9	0.97807	0.982833	0.021459	0.978541	0.017167	0.004292	0.033745	0.041997	0.037871	7.60211	5	0.990385	0	2	0	0	0	0	0	0	0	0	0	0	0	0	0	0	0	0	0	0	0	0	0	0	0	0	0	0	0	0	0
19224582	1	PUCA015223107.1	PsCam037176	PsCam037176_22280_324	-	-	0.986842	0.004255	0.995745	0.004255	0.995745	0	0.008474	0.008474	0.008474	23	14.3333	1	1	1	1	1	1	1	1	1	1	1	1	1	1	1	1	1	1	1	1	1	1	1	1	1	1	1	1	1	1	1	1
19224583	1	PUCA015223107.1	PsCam037176	PsCam037176_22280_324	-	-	0.995614	0.021097	0.987342	0.012658	0.978903	0.008439	0.041304	0.024996	0.03315	13.4286	14.3333	1	1	1	1	1	1	1	1	1	1	1	1	1	1	1	1	1	1	1	1	1	1	1	1	1	1	1	1	1	1	1	1
19224585	1	PUCA012379996.1	PsCam034892	PsCam034892_20239_259	3	132.1	0.982456	0.008584	0.991416	0.008584	0.991416	0	0.01702	0.01702	0.01702	7.5	7.54704	1	1	1	1	1	1	1	1	1	1	1	1	1	1	1	1	1	1	1	1	1	1	1	1	1	1	1	1	1	1	1	1
19224587	1	PUCA013523531.1	PsCam045367	PsCam045367_29051_1553	3	51	0.95614	0.00431	0.99569	0.00431	0.99569	0	0.008584	0.008584	0.008584	6.5	4.5089	1	1	1	1	1	1	1	1	1	1	1	1	1	1	1	1	1	1	1	1	1	1	1	1	1	1	1	1	1	1	1	1
19224590	1	PUCA011271004.1	PsCam039237	NA	NA	NA	0.850877	0.014778	0.985222	0.014778	0.985222	0	0.02912	0.02912	0.02912	27	25.6371	1	1	1	1	1	1	1	-	1	1	1	1	1	1	1	1	1	1	-	-	1	1	1	-	1	1	1	1	1	1	-	1
19224594	1	PUCA011332167.1	PsCam054512	NA	NA	NA	0.802632	0.005291	0.994709	0.005291	0.994709	0	0.010526	0.010526	0.010526	18	22.4059	1	1	1	1	1	1	1	1	1	1	1	1	1	1	1	1	-	1	1	1	1	1	1	1	1	1	-	1	1	1	1	1
19224596	1	PUCA011025809.1	PsCam029217	PsCam029217_17405_1050	6	100.7	0.991228	0.991561	0.008439	0.991561	0.008439	0	0.016735	0.016735	0.016735	6.91034	6.66667	1	0	0	0	0	0	0	0	0	0	0	0	0	0	0	0	0	0	0	0	0	0	0	0	0	0	0	0	0	0	0	0
19224597	1	PUCA014682280.1	PsCam051886	NA	NA	NA	0.947368	0.004444	0.995556	0.004444	0.995556	0	0.008849	0.008849	0.008849	10	4.56159	1	1	1	1	1	1	1	-	1	1	1	1	1	1	1	1	1	1	1	1	1	1	1	1	1	1	1	1	1	1	1	1
19224599	1	PUCA014392321.1	PsCam045262	PsCam045262_28962_162	7	51.8	0.921053	0.99095	0.00905	0.99095	0.00905	0	0.017936	0.017936	0.017936	6.98901	7	1	0	0	0	0	0	0	0	0	0	0	0	0	0	0	0	0	0	0	0	0	0	0	0	0	0	0	0	0	0	0	0
19224602	1	PUCA013272188.1	PsCam035263	PsCam035263_20458_294	2	84.3	0.982456	0.038462	0.970085	0.029915	0.961538	0.008547	0.073964	0.058039	0.066002	16.0833	14.1864	0.990196	1	1	1	1	1	1	1	1	1	1	1	1	1	1	1	1	1	1	1	1	1	1	1	1	1	1	1	1	1	1	1
19224603	1	PUCA013272188.1	PsCam035263	PsCam035263_20458_294	2	84.3	0.973684	0.017316	0.982684	0.017316	0.982684	0	0.034032	0.034032	0.034032	20.2	14.1864	1	1	1	1	1	1	1	1	1	1	1	1	1	1	1	1	1	1	1	1	1	1	1	1	1	1	1	1	1	1	1	1
19224604	1	PUCA011432014.1	NA	NA	NA	NA	0.995614	0.987342	0.012658	0.987342	0.012658	0	0.024996	0.024996	0.024996	12.1285	10.3333	1	0	0	0	0	0	0	0	0	0	0	0	0	0	0	0	0	0	0	0	0	0	0	0	0	0	0	0	0	0	0	0
19224611	1	PUCA010588939.1	PsCam042965	PsCam042965_27002_2123	6	23	0.995614	0.995851	0.004149	0.995851	0.004149	0	0.008264	0.008264	0.008264	15.7466	14	1	0	0	0	0	0	0	0	0	0	0	0	0	0	0	0	0	0	0	0	0	0	0	0	0	0	0	0	0	0	0	0
19224621	1	PUCA015175375.1	PsCam055758	PsCam055758_36718_2472	2	44.1	0.947368	0.973451	0.026549	0.973451	0.026549	0	0.051688	0.051688	0.051688	3.49265	2.83333	1	0	0	0	0	0	0	0	0	0	0	0	0	0	0	0	0	0	0	0	0	0	0	0	0	0	0	0	0	0	0	0
19224626	1	PUCA014064445.1	PsCam033903	PsCam033903_19402_3376	-	-	0.947368	0.017544	0.982456	0.017544	0.982456	0	0.034472	0.034472	0.034472	8.5	9.80866	1	1	1	1	1	1	1	1	1	1	1	1	1	1	1	1	1	1	1	1	1	1	1	1	1	1	1	1	1	1	1	1
19224627	1	PUCA014064445.1	PsCam033903	PsCam033903_19402_3376	-	-	0.951754	0.021834	0.978166	0.021834	0.978166	0	0.042715	0.042715	0.042715	11.7143	9.80866	1	1	1	1	1	1	1	1	1	1	1	1	1	1	1	1	1	1	1	1	1	1	1	1	1	1	1	1	1	1	1	1
19224629	1	PUCA014362520.1	PsCam036816	NA	NA	NA	0.894737	0.953488	0.046512	0.953488	0.046512	0	0.088697	0.088697	0.088697	3.13765	3.2	1	0	0	0	0	-	0	0	0	0	0	0	0	0	0	0	0	0	0	0	0	0	0	0	0	0	0	0	0	0	0	0
19224631	1	PUCA013243394.1	NA	NA	NA	NA	0.991228	0.012552	0.987448	0.012552	0.987448	0	0.024789	0.024789	0.024789	19.6	18.8333	1	1	1	1	1	1	1	1	1	1	1	1	1	1	1	1	1	1	1	1	1	1	1	1	1	1	1	1	1	1	1	1
19224632	1	PUCA011156385.1	PsCam049138	PsCam049138_31781_2253	-	-	0.929825	0.982063	0.022422	0.977578	0.017937	0.004484	0.035231	0.043838	0.039534	4.95926	3.66667	1	0	0	0	0	0	0	0	0	0	0	0	0	0	0	0	0	0	0	0	0	0	0	0	0	0	0	0	0	0	0	0
19224633	1	PUCA012290366.1	PsCam011045	PsCam011045_7484_788	4	0.2	0.938596	0.013393	0.986607	0.013393	0.986607	0	0.026427	0.026427	0.026427	15.3333	15.9377	1	1	1	1	1	1	1	1	1	1	1	1	1	1	1	1	1	1	1	1	1	1	1	1	1	1	1	1	1	1	1	1
19224634	1	PUCA012280580.1	NA	NA	NA	NA	0.964912	0.017467	0.982533	0.017467	0.982533	0	0.034324	0.034324	0.034324	6.25	4.75627	1	1	1	1	1	1	1	1	1	1	1	1	1	1	1	1	1	1	1	1	1	1	1	1	1	1	1	1	1	1	1	1
19224635	1	PUCA012280580.1	NA	NA	NA	NA	0.964912	0.021834	0.982533	0.017467	0.978166	0.004367	0.042715	0.034324	0.038519	7.16667	4.75627	0.990196	1	1	1	1	1	1	1	1	1	1	1	1	1	1	1	1	1	2	1	1	1	1	1	1	1	1	1	1	1	1	1
19224636	1	PUCA010634787.1	PsCam016807	NA	NA	NA	0.982456	0.974359	0.025641	0.974359	0.025641	0	0.049967	0.049967	0.049967	4.65357	3.85714	1	0	0	0	0	0	0	0	0	0	0	0	0	0	0	0	0	0	0	0	0	0	0	0	0	0	0	0	0	0	0	0
19224646	1	PUCA015376625.1	PsCam058827	PsCam058827_39157_961	4	102.4	0.942982	0.008734	0.991266	0.008734	0.991266	0	0.017315	0.017315	0.017315	8	7.96	1	1	1	1	1	1	1	1	1	1	1	1	1	1	1	1	1	1	1	1	1	1	1	1	1	1	1	1	1	1	1	1
19224647	1	PUCA015376625.1	PsCam058827	PsCam058827_39157_961	4	102.4	0.947368	0.008734	0.991266	0.008734	0.991266	0	0.017315	0.017315	0.017315	11	7.96	1	1	1	1	1	1	1	1	1	1	1	1	1	1	1	1	1	1	1	1	1	1	1	1	1	1	1	1	1	1	1	1
19224649	1	PUCA011575373.1	PsCam000462	PsCam000462_404_2732	7	39.7	0.969298	0.974026	0.025974	0.974026	0.025974	0	0.050599	0.050599	0.050599	6.53405	5.5	1	0	0	0	0	0	0	0	0	0	0	0	0	0	0	0	0	0	0	0	0	0	0	0	0	0	0	0	0	0	0	0
19224652	1	PUCA011047690.1	PsCam004924	PsCam004924_3729_1333	-	-	0.995614	0.987288	0.012712	0.987288	0.012712	0	0.025101	0.025101	0.025101	14.4931	12.75	1	0	0	0	0	0	0	0	0	0	0	0	0	0	0	0	0	0	0	0	0	0	0	0	0	0	0	0	0	0	0	0
19224656	1	PUCA012116438.1	PsCam013936	NA	NA	NA	0.964912	0.013043	0.986957	0.013043	0.986957	0	0.025747	0.025747	0.025747	8	4.77256	1	1	1	1	1	1	1	1	1	1	1	1	1	1	1	1	1	1	1	1	1	1	1	1	1	1	1	1	1	1	1	1
19224658	1	PUCA012740290.1	NA	NA	NA	NA	0.925439	0.96875	0.03125	0.96875	0.03125	0	0.060547	0.060547	0.060547	4.14394	4	1	0	0	0	0	0	0	0	0	0	0	0	0	0	0	0	0	0	0	0	0	-	0	0	0	0	0	0	0	0	0	0
19224663	1	PUCA013736176.1	PsCam029279	NA	NA	NA	0.938596	0.004505	0.995495	0.004505	0.995495	0	0.008968	0.008968	0.008968	5	3.24907	1	1	1	1	-	1	1	1	1	1	1	1	1	1	1	1	1	1	1	1	1	1	1	1	1	-	-	1	1	1	1	1
19224664	1	PUCA013736176.1	PsCam029279	NA	NA	NA	0.938596	0.004505	0.995495	0.004505	0.995495	0	0.008968	0.008968	0.008968	5	3.24907	1	1	1	1	-	1	1	1	1	1	1	1	1	1	1	1	1	1	1	1	1	1	1	1	1	-	0	1	1	1	1	1
19224665	1	PUCA013385294.1	NA	NA	NA	NA	0.846491	0.0199	0.9801	0.0199	0.9801	0	0.039009	0.039009	0.039009	8.2	7.42339	1	1	1	1	1	1	1	1	1	1	1	1	1	1	1	1	1	1	1	1	1	1	1	1	1	-	1	1	1	1	1	1
19224666	1	PUCA013068671.1	PsCam038134	NA	NA	NA	0.995614	0.991561	0.008439	0.991561	0.008439	0	0.016735	0.016735	0.016735	8.50519	11.5	1	0	0	0	0	0	0	0	0	0	0	0	0	0	0	0	0	0	0	0	0	0	0	0	0	0	0	0	0	0	0	0
19224667	1	PUCA013605529.1	PsCam057583	PsCam057583_38163_1331	7	76.7	0.964912	0.995652	0.004348	0.995652	0.004348	0	0.008658	0.008658	0.008658	9.58947	6	1	0	0	0	0	0	0	0	0	0	0	0	0	0	0	0	0	0	0	0	0	0	0	0	0	0	0	0	0	0	0	0
19224671	1	PUCA011725404.1	PsCam004827	PsCam004827_3642_2269	-	-	1	0.008299	0.991701	0.008299	0.991701	0	0.01646	0.01646	0.01646	28.5	26.4136	1	1	1	1	1	1	1	1	1	1	1	1	1	1	1	1	1	1	1	1	1	1	1	1	1	1	1	1	1	1	1	1
19224672	1	PUCA013924560.1	PsCam055983	NA	NA	NA	0.991228	0.008475	0.991525	0.008475	0.991525	0	0.016806	0.016806	0.016806	22.5	14.1626	1	1	1	1	1	1	1	1	1	1	1	1	1	1	1	1	1	1	1	1	1	1	1	1	1	1	1	1	1	1	1	1
19224676	1	PUCA011183508.1	PsCam054814	NA	NA	NA	0.982456	0.995798	0.004202	0.995798	0.004202	0	0.008368	0.008368	0.008368	4.85274	4	1	0	0	0	0	0	0	0	0	0	0	0	0	0	0	0	0	0	0	0	0	0	0	0	0	0	0	0	0	0	0	0
19224686	1	PUCA012062016.1	PsCam038049	PsCam038049_23101_1301	6	20.9	1	0.004132	0.995868	0.004132	0.995868	0	0.00823	0.00823	0.00823	54	34.0943	1	1	1	1	1	1	1	1	1	1	1	1	1	1	1	1	1	1	1	1	1	1	1	1	1	1	1	1	1	1	1	1
19224689	1	PUCA013480707.1	PsCam023178	PsCam023178_13059_754	2	21.5	0.986842	0.987234	0.012766	0.987234	0.012766	0	0.025206	0.025206	0.025206	32.1944	25.3333	1	0	0	0	0	0	0	0	0	0	0	0	0	0	0	0	0	0	0	0	0	0	0	0	0	0	0	0	0	0	0	0
19224692	1	PUCA010972478.1	PsCam036505	NA	NA	NA	0.982456	0.965812	0.051282	0.948718	0.034188	0.017094	0.066038	0.097304	0.081671	11.548	8.92308	1	0	0	0	0	0	0	0	0	0	0	0	0	0	0	0	0	0	0	0	0	0	0	0	0	0	0	0	0	0	0	0
19224700	1	PUCA014413834.1	PsCam057693	PsCam057693_38260_233	3	78.6	0.973684	0.982759	0.017241	0.982759	0.017241	0	0.033888	0.033888	0.033888	14.0818	7	1	0	0	0	0	0	0	0	0	0	0	0	0	0	0	0	0	0	0	0	0	0	0	0	0	-	0	0	0	0	0	0
19224701	1	PUCA013228684.1	NA	NA	NA	NA	0.855263	0.029412	0.97549	0.02451	0.970588	0.004902	0.057093	0.047818	0.052456	3	3.02954	1	1	1	1	-	1	1	1	1	1	1	1	1	1	1	1	1	1	1	1	1	1	1	1	1	1	1	1	1	1	1	1
19224704	1	PUCA010088835.1	PsCam022077	PsCam022077_12422_677	5	64	0.995614	0.9875	0.0125	0.9875	0.0125	0	0.024687	0.024687	0.024687	8.89726	7.66667	1	0	0	0	0	0	0	0	0	0	0	0	0	0	0	0	0	0	0	0	0	0	0	0	0	0	0	0	0	0	0	0
19224711	1	PUCA010710921.1	PsCam038907	NA	NA	NA	0.995614	0.966245	0.042194	0.957806	0.033755	0.008439	0.065232	0.080828	0.07303	46.8162	35.8333	1	0	0	0	0	0	0	0	0	0	0	0	0	0	0	0	0	0	0	0	0	0	0	0	0	0	0	0	0	2	0	0
19224722	1	PUCA013953303.1	PsCam009476	NA	NA	NA	0.991228	0.004237	0.995763	0.004237	0.995763	0	0.008439	0.008439	0.008439	9	7.75172	1	1	1	1	1	1	1	1	1	1	1	1	1	1	1	1	1	1	1	1	1	1	1	1	1	1	1	1	1	1	1	1
19224725	1	PUCA010636090.1	PsCam005280	NA	NA	NA	0.942982	0.986667	0.013333	0.986667	0.013333	0	0.026311	0.026311	0.026311	3.21852	3	1	0	0	0	0	0	0	0	0	0	0	0	0	0	0	0	0	0	0	0	0	0	0	0	0	-	0	0	0	0	0	-
19224727	1	PUCA013151758.1	PsCam055965	PsCam055965_36861_302	-	-	0.995614	0.995781	0.004219	0.995781	0.004219	0	0.008403	0.008403	0.008403	34.8207	28	1	0	0	0	0	0	0	0	0	0	0	0	0	0	0	0	0	0	0	0	0	0	0	0	0	0	0	0	0	0	0	0
19224730	1	PUCA011517230.1	PsCam049556	PsCam049556_32183_961	4	33.4	0.947368	0.004425	0.995575	0.004425	0.995575	0	0.00881	0.00881	0.00881	4.5	4.09489	1	1	1	1	-	1	1	1	1	1	1	1	1	1	1	1	1	1	1	1	1	1	1	1	1	-	1	1	1	1	1	1
19224732	1	PUCA015394230.1	PsCam025546	PsCam025546_14641_790	6	41.1	0.951754	0.004405	0.995595	0.004405	0.995595	0	0.008772	0.008772	0.008772	43.5	38.8996	1	1	1	1	1	1	1	1	1	1	1	1	1	1	1	1	1	1	1	1	1	1	1	1	1	1	1	1	1	1	1	1
19224742	1	PUCA013008677.1	PsCam023169	PsCam023169_13051_1765	7	27.6	0.995614	0.995833	0.004167	0.995833	0.004167	0	0.008299	0.008299	0.008299	11.1593	11	1	0	0	0	0	0	0	0	0	0	0	0	0	0	0	0	0	0	0	0	0	0	0	0	0	0	0	0	0	0	0	0
19224746	1	PUCA010786038.1	PsCam050452	NA	NA	NA	0.995614	0.983122	0.016878	0.983122	0.016878	0	0.033186	0.033186	0.033186	10.4321	8.25	1	0	0	0	0	0	0	0	0	0	0	0	0	0	0	0	0	0	0	0	0	0	0	0	0	0	0	0	0	0	0	0
19224762	1	PUCA012281385.1	PsCam038132	PsCam038132_23181_100	-	-	0.991228	0.991525	0.016949	0.983051	0.008475	0.008475	0.016806	0.033324	0.025065	5.5784	4.8	0.99	0	0	0	-	0	0	0	0	0	0	0	0	0	0	0	0	0	0	0	0	0	0	0	0	0	0	0	0	0	0	0
19224763	1	PUCA013999791.1	PsCam044824	PsCam044824_28577_841	1	15.6	0.973684	0.991379	0.008621	0.991379	0.008621	0	0.017093	0.017093	0.017093	8.12587	4.5	1	0	0	0	0	0	0	0	0	0	0	0	0	0	0	0	0	0	0	0	0	0	0	0	0	0	0	0	0	0	0	0
19224772	1	PUCA011812016.1	PsCam006814	PsCam006814_5074_289	4	97.1	0.991228	0.970339	0.033898	0.966102	0.029661	0.004237	0.057562	0.065498	0.06153	9.24735	8.1	0.990385	0	0	2	0	0	0	0	0	0	0	0	0	0	0	0	0	0	0	0	0	0	0	0	0	0	0	0	0	0	0	0
19224775	1	PUCA015442031.1	PsCam028910	NA	NA	NA	0.938596	0.008969	0.991031	0.008969	0.991031	0	0.017776	0.017776	0.017776	4	4.03261	1	1	1	1	-	1	1	1	1	1	1	1	1	1	1	1	1	1	1	1	1	1	1	1	1	1	1	1	1	1	1	1
19224778	1	PUCA014803159.1	PsCam057653	PsCam057653_38225_1804	1	12.8	0.973684	0.987069	0.012931	0.987069	0.012931	0	0.025528	0.025528	0.025528	5.74377	6.66667	1	0	0	0	0	0	0	0	0	0	0	0	0	0	0	0	0	0	0	0	0	0	0	0	0	0	0	0	0	0	0	0
19224780	1	PUCA012461328.1	PsCam010760	PsCam010760_7240_601	4	4.6	0.938596	0.995536	0.008929	0.991071	0.004464	0.004464	0.008889	0.017698	0.013293	7.88364	5	0.99	0	0	0	0	0	0	0	0	0	0	0	0	0	0	0	0	0	0	0	0	0	1	0	0	0	0	0	0	0	0	0
19224781	1	PUCA011618683.1	PsCam000016	PsCam000016_12_4286	4	109.8	0.97807	0.995708	0.012876	0.987124	0.004292	0.008584	0.008547	0.02542	0.016983	6.93706	3	0.990196	0	0	0	0	0	0	0	0	0	0	0	0	0	0	0	0	0	0	0	0	0	0	0	0	0	0	0	0	0	0	0
19224787	1	PUCA013824818.1	NA	NA	NA	NA	0.995614	0.974684	0.025316	0.974684	0.025316	0	0.049351	0.049351	0.049351	29.9721	29.5	1	0	0	0	0	0	0	0	0	0	0	0	0	0	0	0	0	0	0	0	0	0	0	0	0	0	0	0	0	0	0	0
19224791	1	PUCA011648404.1	PsCam044970	PsCam044970_28710_2058	7	47.2	0.95614	0.008772	0.991228	0.008772	0.991228	0	0.01739	0.01739	0.01739	4.33333	3.60584	1	1	1	1	1	-	1	1	1	1	1	1	1	1	1	1	1	1	1	1	1	1	1	1	1	-	1	1	1	1	1	1
19224793	1	PUCA013311700.1	PsCam044912	PsCam044912_28655_1085	2	56.7	0.973684	0.991379	0.008621	0.991379	0.008621	0	0.017093	0.017093	0.017093	4.60563	3.5	1	0	0	0	0	0	0	0	0	0	0	0	0	0	0	0	0	0	0	0	0	0	0	0	0	-	0	0	0	0	0	0
19224796	1	PUCA012750314.1	PsCam056024	NA	NA	NA	0.899123	0.009132	0.990868	0.009132	0.990868	0	0.018098	0.018098	0.018098	4.5	3.04231	1	1	1	1	1	1	1	1	1	1	-	1	1	1	-	1	1	1	1	1	1	-	1	1	1	-	1	1	1	1	1	1
19224797	1	PUCA014573929.1	PsCam048810	PsCam048810_31463_2238	4	67	0.938596	0.06278	0.946188	0.053812	0.93722	0.008969	0.117678	0.101832	0.109755	7.58824	6.6145	1	1	1	1	1	1	-	1	1	1	1	1	1	1	1	1	1	1	1	1	1	1	1	1	1	1	1	1	1	1	1	1
19224799	1	PUCA013547276.1	PsCam048460	PsCam048460_31191_1972	1	88	0.855263	0.019608	0.980392	0.019608	0.980392	0	0.038447	0.038447	0.038447	3.8	2.6805	1	1	1	1	-	1	1	1	1	1	1	1	1	1	1	-	1	1	1	1	-	1	-	1	1	-	1	-	1	1	1	1
19224801	1	PUCA011442529.1	PsCam049688	PsCam049688_32311_302	2	41.8	1	0.987603	0.012397	0.987603	0.012397	0	0.024486	0.024486	0.024486	63.8915	62.3333	1	0	0	0	0	0	0	0	0	0	0	0	0	0	0	0	0	0	0	0	0	0	0	0	0	0	0	0	0	0	0	0
19224809	1	PUCA013516827.1	NA	NA	NA	NA	0.986842	0.051064	0.957447	0.042553	0.948936	0.008511	0.096913	0.081485	0.089199	8.26667	6.50545	1	1	1	1	1	1	1	1	1	1	1	1	1	1	1	1	1	1	1	1	1	1	1	1	1	1	1	1	1	1	1	1
19224813	1	PUCA015046054.1	NA	NA	NA	NA	0.929825	0.009009	0.995495	0.004505	0.990991	0.004505	0.017856	0.008968	0.013412	4.66667	3.78277	1	1	1	1	1	1	1	1	1	1	1	1	1	1	1	1	1	1	1	1	1	1	1	1	1	-	1	1	1	1	1	1
19224815	1	PUCA011111662.1	PsCam036836	PsCam036836_21956_687	2	111.1	0.802632	0.005236	0.994764	0.005236	0.994764	0	0.010416	0.010416	0.010416	10	4.89744	1	1	1	1	1	1	1	1	1	1	1	1	1	1	1	1	1	1	1	1	-	1	1	1	1	1	1	1	1	1	1	1
19224818	1	PUCA014390150.1	PsCam034737	PsCam034737_20103_348	7	22.6	0.995614	0.962025	0.037975	0.962025	0.037975	0	0.073065	0.073065	0.073065	23.3498	19.1	1	0	0	0	0	0	0	0	0	0	0	0	0	0	0	0	0	0	0	0	0	0	0	0	0	0	0	0	0	0	0	0
19224819	1	PUCA014364403.1	NA	NA	NA	NA	0.820175	0.010152	0.989848	0.010152	0.989848	0	0.020098	0.020098	0.020098	3	2.62069	1	1	1	-	1	1	1	1	1	1	-	1	1	1	1	1	1	-	1	1	1	1	1	1	1	1	1	1	1	1	1	1
19224829	1	PUCA010522988.1	PsCam054974	PsCam054974_36225_802	7	30.7	0.872807	0.023697	0.976303	0.023697	0.976303	0	0.04627	0.04627	0.04627	3.6	3.02846	1	1	1	1	1	-	1	1	1	1	-	1	1	1	1	1	1	-	1	1	1	1	1	1	1	-	1	1	1	-	1	1
19224830	1	PUCA010522988.1	PsCam054974	PsCam054974_36225_802	7	30.7	0.855263	0.004831	0.995169	0.004831	0.995169	0	0.009615	0.009615	0.009615	5	3.02846	1	1	1	1	1	-	1	1	1	1	-	1	1	1	1	1	1	-	1	1	1	1	1	1	1	-	1	1	1	-	1	1
19224835	1	PUCA010327553.1	PsCam013920	PsCam013920_9472_3119	-	-	0.885965	0.009479	0.990521	0.009479	0.990521	0	0.018778	0.018778	0.018778	12.3333	9.14559	1	1	1	1	1	1	1	1	1	1	1	1	1	1	1	1	1	1	1	1	1	1	1	1	1	1	1	1	1	1	1	1
19224842	1	PUCA013800531.1	PsCam042372	PsCam042372_26441_1929	4	30.7	0.986842	0.974895	0.025105	0.974895	0.025105	0	0.048949	0.048949	0.048949	6.05575	5.57143	1	0	0	0	0	0	0	0	0	0	0	0	0	0	0	0	0	0	0	0	0	0	0	0	0	0	0	0	0	0	0	0
19224844	1	PUCA015249477.1	NA	NA	NA	NA	0.916667	0.069124	0.940092	0.059908	0.930876	0.009217	0.128692	0.112638	0.120665	3.47619	3.22594	0.986842	1	1	1	1	1	1	1	1	1	1	1	1	1	1	1	1	1	1	-	1	1	1	1	1	1	1	1	1	1	1	1
19224851	1	PUCA010792361.1	PsCam014103	PsCam014103_9616_951	-	-	0.947368	0.044444	0.96	0.04	0.955556	0.004444	0.084938	0.0768	0.080869	4.45455	3.72797	1	1	1	1	1	1	1	1	1	1	1	1	1	1	1	1	1	1	1	1	1	1	1	1	1	1	1	1	1	1	1	1
19224854	1	PUCA011356557.1	PsCam055980	PsCam055980_36875_2802	4	109.6	0.991228	0.991525	0.008475	0.991525	0.008475	0	0.016806	0.016806	0.016806	15.0208	14	1	0	0	0	0	0	0	0	0	0	0	0	0	0	0	0	0	0	0	0	0	0	0	0	0	0	0	0	0	0	0	0
19224855	1	PUCA013239846.1	PsCam049804	NA	NA	NA	0.982456	0.952991	0.064103	0.935897	0.047009	0.017094	0.089597	0.119987	0.104792	7.64493	6.83333	0.980769	0	0	0	0	0	0	0	0	0	0	0	0	0	0	0	0	0	0	1	0	0	0	0	0	0	0	2	0	0	0	0
19224861	1	PUCA014267872.1	NA	NA	NA	NA	0.964912	0.078603	0.934498	0.065502	0.921397	0.0131	0.144848	0.122423	0.133636	4	4.14559	1	1	1	1	1	1	1	1	1	1	1	1	1	1	1	1	-	1	1	1	1	1	1	1	1	-	1	1	1	1	1	1
19224862	1	PUCA014267872.1	NA	NA	NA	NA	0.903509	0.004651	0.995349	0.004651	0.995349	0	0.009259	0.009259	0.009259	7	4.14559	1	1	1	1	1	1	1	1	1	1	1	1	1	1	1	1	-	1	1	1	1	1	1	1	1	-	1	1	1	1	1	1
19224864	1	PUCA010743828.1	PsCam048164	PsCam048164_30910_5951	4	105.7	0.97807	0.017167	0.982833	0.017167	0.982833	0	0.033745	0.033745	0.033745	13	10.1802	1	1	1	1	1	1	1	1	1	1	1	1	1	1	1	1	1	1	1	1	1	1	1	1	1	1	1	1	1	1	1	1
19224865	1	PUCA012777958.1	PsCam000642	NA	NA	NA	0.991228	0.008333	0.991667	0.008333	0.991667	0	0.016528	0.016528	0.016528	28.3333	24.2901	1	1	1	1	1	1	1	1	1	1	1	1	1	1	1	1	1	1	1	1	1	1	1	1	1	1	1	1	1	1	1	1
19224874	1	PUCA014828022.1	PsCam025498	NA	NA	NA	0.890351	0.004717	0.995283	0.004717	0.995283	0	0.009389	0.009389	0.009389	5.5	5.18251	1	1	1	1	1	1	1	1	1	1	1	1	1	1	1	1	1	1	1	1	1	1	1	1	1	1	1	1	1	1	1	1
19224878	1	PUCA012396887.1	NA	NA	NA	NA	0.881579	0.019139	0.980861	0.019139	0.980861	0	0.037545	0.037545	0.037545	3.8	2.88446	1	1	1	1	1	1	-	1	1	1	-	1	1	-	1	1	1	1	1	1	1	1	1	1	1	1	1	1	1	1	1	1
19224895	1	PUCA011238960.1	PsCam049270	NA	NA	NA	0.951754	0.004405	0.995595	0.004405	0.995595	0	0.008772	0.008772	0.008772	37	30.6165	1	-	1	1	1	1	1	1	-	-	1	1	1	1	1	1	1	1	1	1	1	1	1	1	1	1	1	1	1	1	1	1
19224896	1	PUCA011702135.1	PsCam055313	NA	NA	NA	0.991228	0.008475	0.991525	0.008475	0.991525	0	0.016806	0.016806	0.016806	12.5	11.3414	1	1	1	1	1	1	1	1	1	1	1	1	1	1	1	1	1	1	1	1	1	1	1	1	1	1	1	1	1	1	1	1
19224904	1	PUCA011373097.1	NA	NA	NA	NA	0.991228	0.004237	0.995763	0.004237	0.995763	0	0.008439	0.008439	0.008439	21	11.0275	1	1	1	1	1	1	1	1	1	1	1	1	1	1	1	1	1	1	1	1	1	1	1	1	1	1	1	1	1	1	1	1
19224909	1	PUCA011328117.1	PsCam048841	PsCam048841_31494_4375	7	121.3	0.991228	0.995763	0.008475	0.991525	0.004237	0.004237	0.008439	0.016806	0.012622	7.65862	5.33333	0.990385	0	0	0	0	0	0	0	0	0	0	0	0	0	0	0	0	0	0	0	0	0	0	0	0	0	0	0	0	0	0	0
19224915	1	PUCA013389877.1	PsCam045924	PsCam045924_29502_478	5	93.5	0.995614	0.991525	0.016949	0.983051	0.008475	0.008475	0.016806	0.033324	0.025065	9.01389	9	1	0	0	0	0	0	0	0	0	0	0	0	0	0	0	0	0	0	0	0	0	0	0	0	0	0	0	0	0	0	0	0
19224916	1	PUCA013715699.1	NA	NA	NA	NA	0.824561	0.015228	0.984772	0.015228	0.984772	0	0.029993	0.029993	0.029993	5	4.94937	1	-	1	1	1	1	1	1	-	1	1	1	1	1	1	-	1	-	1	1	1	-	1	1	1	1	-	1	1	-	1	1
19224917	1	PUCA013715699.1	NA	NA	NA	NA	0.824561	0.984772	0.025381	0.974619	0.015228	0.010152	0.029993	0.049473	0.039733	4.94937	3	0.987805	-	0	0	0	0	0	0	-	0	0	0	0	0	0	-	0	-	0	0	0	-	2	0	0	0	-	0	0	-	0	0
19224924	1	PUCA012040345.1	PsCam002622	NA	NA	NA	0.973684	0.008621	0.991379	0.008621	0.991379	0	0.017093	0.017093	0.017093	6.5	5.3227	1	1	1	1	1	1	1	1	1	1	1	1	1	1	1	1	1	1	1	1	1	1	1	1	1	1	1	1	1	1	1	1
19224926	1	PUCA015357644.1	PsCam036350	PsCam036350_21494_1588	6	0.3	0.991228	0.962025	0.042194	0.957806	0.037975	0.004219	0.073065	0.080828	0.076946	7.18375	6.45455	1	0	0	0	0	0	0	0	0	0	0	0	0	0	0	0	0	0	0	0	0	0	0	0	0	0	0	0	0	0	0	0
19224933	1	PUCA014117634.1	PsCam049600	NA	NA	NA	0.890351	0.004717	0.995283	0.004717	0.995283	0	0.009389	0.009389	0.009389	4	3.14286	1	1	1	1	-	1	1	1	1	1	1	1	1	1	1	1	-	1	1	1	1	1	1	1	1	-	1	1	1	1	1	1
19224936	1	PUCA010520615.1	NA	NA	NA	NA	0.846491	0.00495	0.99505	0.00495	0.99505	0	0.009852	0.009852	0.009852	12	28.0356	1	1	1	1	1	1	1	1	1	1	1	1	1	1	1	1	1	1	1	1	1	1	1	1	1	1	1	1	1	1	1	1
19224942	1	PUCA013099764.1	PsCam033731	PsCam033731_19277_2634	3	88	0.991228	0.008475	0.991525	0.008475	0.991525	0	0.016806	0.016806	0.016806	26.5	24.2586	1	1	1	1	1	1	1	1	1	1	1	1	1	1	1	1	1	1	1	1	1	1	1	1	1	1	1	1	1	1	1	1
19224944	1	PUCA012395821.1	NA	NA	NA	NA	0.991228	0.016949	0.983051	0.016949	0.983051	0	0.033324	0.033324	0.033324	38.8333	30.6056	1	1	1	1	1	1	1	1	1	1	1	1	1	1	1	1	1	1	1	1	1	1	1	1	1	1	1	1	1	1	1	1
19224947	1	PUCA014789992.1	PsCam043950	PsCam043950_27900_1533	7	4.6	0.951754	0.977974	0.022026	0.977974	0.022026	0	0.043083	0.043083	0.043083	3.48352	4.5	1	0	0	0	0	0	0	0	0	0	0	0	0	0	0	0	0	0	0	0	0	0	0	0	0	0	0	0	0	0	0	0
19224949	1	PUCA012713178.1	NA	NA	NA	NA	0.95614	0.035242	0.973568	0.026432	0.964758	0.008811	0.068001	0.051466	0.059733	3.6	3.56044	0.99	1	1	1	1	1	1	1	1	1	1	-	1	1	1	1	1	1	1	1	1	1	1	1	1	1	1	1	1	1	1	1
19224952	1	PUCA014301984.1	NA	NA	NA	NA	0.97807	0.004292	0.995708	0.004292	0.995708	0	0.008547	0.008547	0.008547	8	6.71228	1	1	1	1	1	1	1	1	1	1	1	1	1	1	1	1	1	1	1	1	1	1	1	1	1	1	1	1	1	1	1	1
19224954	1	PUCA015015094.1	PsCam013524	NA	NA	NA	0.899123	0.023364	0.976636	0.023364	0.976636	0	0.045637	0.045637	0.045637	3.6	2.944	1	1	1	1	1	1	1	1	1	1	1	1	1	1	1	1	1	1	1	1	1	1	1	1	1	1	1	1	1	1	1	1
19224955	1	PUCA010322691.1	NA	NA	NA	NA	0.951754	0.004425	0.995575	0.004425	0.995575	0	0.00881	0.00881	0.00881	10	8	1	1	1	1	1	1	1	1	1	1	-	1	1	1	1	1	1	1	1	1	1	1	1	1	1	1	1	1	1	1	1	1
19224965	1	PUCA015029171.1	PsCam042819	PsCam042819_26861_1734	1	23	0.811404	0.015075	0.984925	0.015075	0.984925	0	0.029696	0.029696	0.029696	5.66667	4.04959	1	1	1	1	1	1	1	1	1	1	1	1	1	1	1	-	1	1	1	1	-	1	1	1	1	1	-	1	1	1	1	1
19224968	1	PUCA014259742.1	NA	NA	NA	NA	0.964912	0.004348	0.995652	0.004348	0.995652	0	0.008658	0.008658	0.008658	26	20.3134	1	1	1	1	1	1	1	1	1	1	1	1	1	1	1	1	1	1	1	1	1	1	1	1	1	1	1	1	1	1	1	1
19224969	1	PUCA014259742.1	NA	NA	NA	NA	0.986842	0.970213	0.038298	0.961702	0.029787	0.008511	0.0578	0.073662	0.065731	20.3816	18	1	0	0	0	0	0	0	0	0	0	0	0	0	0	0	0	0	0	0	0	0	0	0	0	0	0	0	0	0	0	0	0
19224972	1	PUCA012638494.1	NA	NA	NA	NA	1	0.004202	0.995798	0.004202	0.995798	0	0.008368	0.008368	0.008368	25	20.3014	1	1	1	1	1	1	1	1	1	1	1	1	1	1	1	1	1	1	1	1	1	1	1	1	1	1	1	1	1	1	1	1
19224974	1	PUCA010389255.1	PsCam027213	NA	NA	NA	0.973684	0.008621	0.991379	0.008621	0.991379	0	0.017093	0.017093	0.017093	14.5	13.1228	1	1	1	1	1	1	1	1	1	1	1	1	1	1	1	1	1	1	1	1	1	1	1	1	1	1	1	1	1	1	1	1
19224977	1	PUCA012772470.1	PsCam027045	PsCam027045_15751_1290	-	-	0.925439	0.004566	0.995434	0.004566	0.995434	0	0.009091	0.009091	0.009091	20	14.2425	1	1	1	1	1	1	1	1	1	1	1	1	1	1	1	1	1	1	1	1	1	1	1	1	1	1	1	1	1	1	1	1
19224979	1	PUCA011692586.1	PsCam042759	PsCam042759_26803_2684	6	38.1	0.973684	0.965517	0.051724	0.948276	0.034483	0.017241	0.066587	0.098098	0.082342	8.77338	6.86667	1	0	0	0	0	0	0	0	0	0	0	0	0	0	0	0	0	0	0	0	0	0	0	0	0	0	0	0	0	0	0	0
19224980	1	PUCA010540136.1	PsCam045208	PsCam045208_28918_1261	-	-	0.991228	0.038136	0.961864	0.038136	0.961864	0	0.073363	0.073363	0.073363	31.3636	28.121	1	1	1	1	1	1	1	1	1	1	1	1	1	1	1	1	1	1	1	1	1	1	1	1	1	1	1	1	1	1	1	1
19224981	1	PUCA014531888.1	PsCam037574	PsCam037574_22652_618	4	21.6	0.903509	0.023256	0.976744	0.023256	0.976744	0	0.04543	0.04543	0.04543	3.16667	3.07087	1	1	1	1	1	1	-	1	1	1	-	1	1	1	1	-	1	1	1	1	-	1	1	1	1	1	1	1	1	1	1	1
19224988	1	PUCA011523768.1	PsCam034677	PsCam034677_20047_1218	3	62.2	0.995614	0.974684	0.025316	0.974684	0.025316	0	0.049351	0.049351	0.049351	25.2892	26.3333	1	0	0	0	0	0	1	0	0	0	0	0	0	0	0	0	0	0	0	0	0	0	0	0	0	0	0	0	0	0	0	0
19224993	1	PUCA013963443.1	PsCam018693	PsCam018693_11210_2320	4	98.5	0.969298	0.004274	0.995726	0.004274	0.995726	0	0.00851	0.00851	0.00851	11	6.17133	1	1	1	1	1	1	1	1	1	1	1	1	1	1	1	-	1	-	1	1	1	1	1	1	1	1	1	1	1	1	1	1
19224994	1	PUCA013963443.1	PsCam018693	PsCam018693_11210_2320	4	98.5	0.973684	0.008511	0.991489	0.008511	0.991489	0	0.016876	0.016876	0.016876	9.5	6.17133	1	1	1	1	1	1	1	1	1	1	1	1	1	1	1	-	1	-	1	1	1	1	1	1	1	1	1	1	1	1	1	1
19224995	1	PUCA014498991.1	NA	NA	NA	NA	0.960526	0.995633	0.004367	0.995633	0.004367	0	0.008695	0.008695	0.008695	4.76512	11	1	0	0	0	0	0	0	0	0	0	0	0	0	0	0	0	0	0	0	0	0	0	0	0	0	0	0	0	0	0	0	0
19224998	1	PUCA014086766.1	PsCam049260	NA	NA	NA	0.995614	0.974684	0.029536	0.970464	0.025316	0.004219	0.049351	0.057327	0.053339	6.95455	4.625	1	0	0	0	0	0	0	0	0	0	0	0	0	0	0	0	0	0	0	0	0	0	0	0	0	0	0	0	0	0	0	0
19225003	1	PUCA013064716.1	PsCam007345	PsCam007345_5419_1721	7	32.2	0.828947	0.025253	0.974747	0.025253	0.974747	0	0.04923	0.04923	0.04923	7	6.90417	1	1	1	1	1	-	1	-	1	1	1	1	-	-	1	1	1	1	1	1	1	1	1	1	1	1	1	-	1	1	1	1
19225008	1	PUCA013228602.1	PsCam026291	PsCam026291_15170_2260	4	11.1	0.846491	0.004878	0.995122	0.004878	0.995122	0	0.009709	0.009709	0.009709	7	4.24219	1	1	1	1	1	-	1	1	1	1	1	1	1	1	1	1	1	1	1	1	1	1	1	1	1	1	1	1	1	1	1	1
19225014	1	PUCA015277584.1	PsCam017135	PsCam017135_10651_5316	5	32.1	0.991228	0.991667	0.0125	0.9875	0.008333	0.004167	0.016528	0.024687	0.020608	28.8157	25.75	1	0	0	0	0	0	0	0	0	0	0	0	0	0	0	0	0	0	0	0	0	0	0	0	0	0	0	0	0	0	0	0
19225019	1	PUCA013268370.1	PsCam042688	PsCam042688_26737_1580	5	93.5	0.982456	0.012821	0.987179	0.012821	0.987179	0	0.025312	0.025312	0.025312	16.75	13.8846	1	1	1	1	1	1	1	1	1	1	1	1	1	1	1	1	1	1	1	1	1	1	1	1	1	1	1	1	1	1	1	1
19225022	1	PUCA012941662.1	NA	NA	NA	NA	0.815789	0.020513	0.979487	0.020513	0.979487	0	0.040184	0.040184	0.040184	3	2.13478	1	1	1	1	1	-	1	1	1	1	-	-	1	1	1	-	1	1	1	1	1	1	1	1	1	-	1	1	1	1	1	1
19225024	1	PUCA012600320.1	PsCam049161	NA	NA	NA	1	0.012397	0.987603	0.012397	0.987603	0	0.024486	0.024486	0.024486	61.5	53	1	1	1	1	1	1	0	1	1	1	1	1	1	1	1	1	1	1	1	1	1	1	1	1	1	1	1	1	1	1	1	1
19225032	1	PUCA014994027.1	PsCam051639	NA	NA	NA	0.995614	0.995781	0.004219	0.995781	0.004219	0	0.008403	0.008403	0.008403	37.5034	36	1	0	0	0	0	0	0	0	0	0	0	0	0	0	0	0	0	0	0	0	0	0	0	0	0	0	0	0	0	0	0	0
19225034	1	PUCA013735818.1	PsCam012842	PsCam012842_8647_172	2	59	1	0.979339	0.020661	0.979339	0.020661	0	0.040469	0.040469	0.040469	35.4983	27	1	0	0	0	0	0	0	0	0	0	0	0	0	0	0	0	1	0	0	0	0	0	0	0	0	0	0	0	0	0	0	0
19225039	1	PUCA011479814.1	PsCam049759	PsCam049759_32380_478	4	77.5	0.855263	0.009662	0.990338	0.009662	0.990338	0	0.019137	0.019137	0.019137	5.66667	3.764	1	1	1	1	1	1	1	1	1	1	1	1	1	-	1	1	1	1	1	-	1	1	1	1	1	1	1	1	1	1	-	1
19225042	1	PUCA013864226.1	PsCam049123	PsCam049123_31766_4393	5	56.9	0.95614	0.982684	0.017316	0.982684	0.017316	0	0.034032	0.034032	0.034032	5.60215	5.5	1	0	0	0	0	0	0	0	0	0	-	0	0	0	-	0	0	0	0	0	0	0	0	0	0	0	0	0	0	0	0	0
19225044	1	PUCA012930874.1	PsCam050550	NA	NA	NA	0.934211	0.004425	0.995575	0.004425	0.995575	0	0.00881	0.00881	0.00881	19.5	15.1111	1	1	1	1	1	1	1	1	1	1	1	1	1	1	1	1	1	1	1	1	1	1	1	1	1	1	1	1	1	1	1	1
19225046	1	PUCA011557917.1	PsCam039553	NA	NA	NA	0.820175	0.010256	0.989744	0.010256	0.989744	0	0.020302	0.020302	0.020302	6.5	3.59821	1	1	1	1	1	-	1	1	1	1	-	1	1	1	1	-	1	1	1	1	-	1	1	1	1	-	1	1	1	1	1	-
19225049	1	PUCA012742240.1	PsCam044042	PsCam044042_27976_1303	1	47.3	0.97807	0.012876	0.987124	0.012876	0.987124	0	0.02542	0.02542	0.02542	25	16.8697	1	1	1	1	1	1	1	1	1	1	1	1	1	1	1	1	1	1	1	1	1	1	1	1	1	1	1	1	1	1	1	1
19225054	1	PUCA011018535.1	PsCam045214	NA	NA	NA	0.982456	0.004274	0.995726	0.004274	0.995726	0	0.00851	0.00851	0.00851	15	13.122	1	1	1	1	1	1	1	1	1	1	1	1	1	1	1	1	1	1	1	1	1	1	1	1	1	1	1	1	1	1	1	1
19225060	1	PUCA013097224.1	PsCam023956	PsCam023956_13608_417	7	16.9	0.942982	0.004444	0.995556	0.004444	0.995556	0	0.008849	0.008849	0.008849	5	3.45221	1	1	1	1	1	1	1	1	1	1	1	1	1	1	1	1	1	1	1	1	1	1	1	1	1	1	1	1	1	1	1	1
19225061	1	PUCA015292796.1	NA	NA	NA	NA	0.982456	0.004274	0.995726	0.004274	0.995726	0	0.00851	0.00851	0.00851	64	48.5594	1	1	1	1	1	1	1	1	1	1	1	1	1	1	1	1	1	1	-	1	1	1	1	1	1	1	1	-	1	1	1	1
19225064	1	PUCA013171364.1	PsCam006805	PsCam006805_5066_1702	6	35.7	0.903509	0.986301	0.013699	0.986301	0.013699	0	0.027022	0.027022	0.027022	3.11538	4.33333	1	0	0	0	0	0	0	0	0	0	0	0	0	0	0	-	0	0	0	0	0	0	0	0	-	0	-	0	0	0	0	0
19225069	1	PUCA013100091.1	PsCam036009	NA	NA	NA	0.837719	0.01005	0.98995	0.01005	0.98995	0	0.019898	0.019898	0.019898	4	3.64017	1	1	1	1	-	1	1	1	1	1	1	1	1	1	1	1	1	1	-	1	1	1	1	1	1	1	1	1	1	1	1	1
19225070	1	PUCA010086250.1	PsCam000898	PsCam000898_765_1728	7	70.8	0.97807	0.012876	0.987124	0.012876	0.987124	0	0.02542	0.02542	0.02542	6	5.08421	1	1	1	1	1	1	1	1	1	1	1	1	1	1	1	1	1	1	1	1	1	1	1	1	1	1	1	1	1	1	1	1
19225071	1	PUCA011812016.1	PsCam006814	PsCam006814_5074_289	4	97.1	0.995614	0.004149	0.995851	0.004149	0.995851	0	0.008264	0.008264	0.008264	61	48.5507	1	1	1	1	1	1	1	1	1	1	1	1	1	1	1	1	1	1	1	1	1	1	1	1	1	1	1	1	1	1	1	1
19225072	1	PUCA011438544.1	PsCam042593	PsCam042593_26646_248	2	1.4	0.872807	0.014354	0.985646	0.014354	0.985646	0	0.028296	0.028296	0.028296	4.33333	3.3494	1	1	1	1	1	-	1	1	-	1	1	1	1	1	1	1	1	1	1	1	1	1	1	1	-	1	1	1	1	1	-	1
19225077	1	PUCA010613745.1	PsCam009577	PsCam009577_6385_812	2	103.3	0.995614	0.012658	0.987342	0.012658	0.987342	0	0.024996	0.024996	0.024996	15.3333	11.9103	1	1	1	1	1	1	1	1	1	1	1	1	1	1	1	1	1	1	1	1	1	1	1	1	1	1	1	1	1	1	1	1
19225078	1	PUCA010613745.1	PsCam009577	PsCam009577_6385_812	2	103.3	0.986842	0.995745	0.004255	0.995745	0.004255	0	0.008474	0.008474	0.008474	11.9103	9	1	0	0	0	0	0	0	0	0	0	0	0	0	0	0	0	0	0	0	0	0	0	0	0	0	0	0	0	0	0	0	0
19225081	1	PUCA013595975.1	PsCam040887	NA	NA	NA	0.964912	0.986957	0.013043	0.986957	0.013043	0	0.025747	0.025747	0.025747	7.46071	6.33333	1	0	0	0	0	0	0	0	0	0	0	0	0	0	0	0	0	0	0	0	0	0	0	0	0	0	0	0	0	0	-	0
19225084	1	PUCA012326722.1	PsCam048851	PsCam048851_31504_1256	6	59.7	0.97807	0.004219	0.995781	0.004219	0.995781	0	0.008403	0.008403	0.008403	17.5	9.18621	1	1	1	1	1	1	1	1	1	1	1	1	1	1	1	1	1	1	1	1	1	1	1	1	1	-	1	1	1	1	1	1
19225085	1	PUCA012326722.1	PsCam048851	PsCam048851_31504_1256	6	59.7	0.986842	0.012552	0.987448	0.012552	0.987448	0	0.024789	0.024789	0.024789	14	9.18621	1	1	1	1	1	1	1	1	1	1	1	1	1	1	1	1	1	1	1	1	1	1	1	1	1	-	1	1	1	1	1	1
19225091	1	PUCA011838492.1	PsCam036194	PsCam036194_21342_1967	3	101.2	0.95614	0.987013	0.012987	0.987013	0.012987	0	0.025637	0.025637	0.025637	4.80783	4	1	0	0	0	0	0	0	0	0	0	0	0	0	0	0	0	0	0	0	0	0	0	0	0	0	-	0	0	0	0	0	0
19225097	1	PUCA012975675.1	PsCam049289	NA	NA	NA	0.982456	0.987395	0.012605	0.987395	0.012605	0	0.024892	0.024892	0.024892	21.2028	20.3333	1	0	0	0	0	0	0	0	0	0	0	0	0	0	0	0	0	0	0	0	0	0	0	0	0	0	0	0	0	0	0	0
19225107	1	PUCA014667580.1	NA	NA	NA	NA	0.925439	0.004566	0.995434	0.004566	0.995434	0	0.009091	0.009091	0.009091	10	4.05618	1	1	1	1	1	1	1	1	1	1	1	1	1	1	1	1	1	1	1	1	1	1	1	1	1	1	1	1	1	1	-	1
19225108	1	PUCA011832621.1	NA	NA	NA	NA	0.912281	0.004587	0.995413	0.004587	0.995413	0	0.009132	0.009132	0.009132	6	4.74717	1	1	1	1	1	1	1	1	1	1	1	1	1	1	1	1	1	1	1	1	1	1	1	1	1	1	1	1	1	1	1	1
19225109	1	PUCA011832621.1	NA	NA	NA	NA	0.916667	0.009132	0.990868	0.009132	0.990868	0	0.018098	0.018098	0.018098	7	4.74717	1	1	1	1	1	1	1	1	1	1	1	1	1	1	1	1	1	1	1	1	1	1	1	1	1	1	1	1	1	1	1	1
19225110	1	PUCA012269863.1	PsCam035843	NA	NA	NA	0.973684	0.004274	0.995726	0.004274	0.995726	0	0.00851	0.00851	0.00851	15.5	10.9791	1	1	1	1	1	1	1	1	1	1	1	1	1	1	1	1	1	1	-	1	1	1	1	1	1	1	1	1	1	1	1	1
19225111	1	PUCA015242653.1	NA	NA	NA	NA	0.916667	0.977169	0.022831	0.977169	0.022831	0	0.04462	0.04462	0.04462	4.00373	2.8	1	0	0	0	0	0	0	0	0	0	0	0	0	0	0	0	0	0	-	0	0	0	0	0	0	0	0	0	0	0	0	0
19225117	1	PUCA013439672.1	PsCam000771	PsCam000771_668_1308	7	67.6	0.872807	0.975962	0.024038	0.975962	0.024038	0	0.046921	0.046921	0.046921	3.2753	3	1	0	-	0	0	0	0	0	0	0	0	0	0	0	0	0	0	-	0	0	-	0	0	0	0	-	0	0	0	0	0	0
19225123	1	PUCA012598427.1	PsCam045358	NA	NA	NA	1	0.995798	0.004202	0.995798	0.004202	0	0.008368	0.008368	0.008368	8.25	4	1	0	0	0	0	0	0	0	0	0	0	0	0	0	0	0	0	0	0	0	0	0	0	0	0	0	0	0	0	0	0	0
19225125	1	PUCA015219271.1	NA	NA	NA	NA	0.982456	0.004274	0.995726	0.004274	0.995726	0	0.00851	0.00851	0.00851	7	4.93357	1	1	1	1	1	1	1	1	1	1	1	1	1	1	1	1	1	1	1	1	1	1	1	1	1	-	1	1	1	1	1	1
19225131	1	PUCA015320964.1	PsCam042446	PsCam042446_26507_5840	7	3.1	0.929825	0.96861	0.03139	0.96861	0.03139	0	0.06081	0.06081	0.06081	3.28077	3.11111	1	0	0	0	0	0	0	0	0	0	0	0	0	0	0	-	0	0	0	0	0	0	0	0	0	0	0	0	0	0	0	0
19225141	1	PUCA015015840.1	NA	NA	NA	NA	0.969298	0.974026	0.034632	0.965368	0.025974	0.008658	0.050599	0.066865	0.058732	13.0857	12.4	1	0	0	0	0	0	0	0	0	0	0	0	0	0	0	0	0	0	0	0	0	0	0	0	0	0	0	0	0	0	0	0
19225144	1	PUCA013963994.1	PsCam035266	PsCam035266_20461_1809	7	33.7	0.969298	0.991342	0.008658	0.991342	0.008658	0	0.017166	0.017166	0.017166	7.64561	6	1	0	0	0	0	0	0	0	0	0	0	0	0	0	0	0	0	0	0	0	0	0	0	0	0	0	0	0	0	0	0	0
19225149	1	PUCA010311196.1	PsCam050419	PsCam050419_33000_681	6	76.9	0.820175	0.015228	0.984772	0.015228	0.984772	0	0.029993	0.029993	0.029993	3.2	3.16309	1	1	-	-	-	1	1	1	1	1	1	1	1	1	1	1	-	1	1	1	-	1	1	1	1	1	-	1	1	1	1	-
19225151	1	PUCA011844889.1	NA	NA	NA	NA	0.991228	0.004255	0.995745	0.004255	0.995745	0	0.008474	0.008474	0.008474	12	8.45486	1	1	1	1	1	1	1	1	1	1	1	1	1	1	1	1	1	1	1	1	1	1	1	1	1	1	1	1	1	1	1	1
19225155	1	PUCA011041954.1	PsCam035998	NA	NA	NA	0.850877	0.034653	0.970297	0.029703	0.965347	0.00495	0.066905	0.057641	0.062273	3.77778	3.32083	1	1	1	1	1	1	1	1	1	1	1	1	-	1	1	1	1	1	1	1	1	1	1	1	1	1	1	1	1	1	1	1
19225158	1	PUCA012580028.1	PsCam035269	PsCam035269_20464_2418	7	77.1	0.969298	0.017316	0.982684	0.017316	0.982684	0	0.034032	0.034032	0.034032	9	6.42705	1	1	1	1	-	1	1	1	1	1	1	1	1	1	1	1	1	1	1	1	1	1	1	1	1	1	1	1	1	1	1	1
19225160	1	PUCA011559842.1	PsCam030891	PsCam030891_18237_878	2	75.6	0.820175	0.010204	0.989796	0.010204	0.989796	0	0.0202	0.0202	0.0202	3.66667	2.14719	1	1	1	1	-	1	1	1	1	1	-	1	1	1	1	1	-	1	1	1	-	1	1	1	1	1	1	1	1	1	1	1
19225163	1	PUCA012319136.1	PsCam055972	NA	NA	NA	0.894737	0.004717	0.995283	0.004717	0.995283	0	0.009389	0.009389	0.009389	28	25.5752	1	1	1	1	1	1	1	1	1	1	1	1	1	1	1	1	1	1	1	1	1	1	1	1	1	1	1	1	1	1	1	1
19225165	1	PUCA011236128.1	NA	NA	NA	NA	0.964912	0.004367	0.995633	0.004367	0.995633	0	0.008695	0.008695	0.008695	4	3.40647	1	1	1	1	1	1	1	1	1	1	1	1	1	1	1	1	1	1	1	1	-	1	1	1	1	1	1	1	1	1	1	1
19225166	1	PUCA013034838.1	PsCam004661	PsCam004661_3503_1525	2	23.7	0.850877	0.024876	0.975124	0.024876	0.975124	0	0.048514	0.048514	0.048514	3	2.36017	1	1	1	1	1	1	1	-	1	1	1	1	1	1	1	1	1	1	1	1	1	-	1	1	1	-	1	1	1	1	1	1
19225170	1	PUCA010003688.1	NA	NA	NA	NA	0.991228	0.012712	0.987288	0.012712	0.987288	0	0.025101	0.025101	0.025101	8.66667	9.32639	1	1	1	1	1	1	1	1	1	1	1	1	1	1	1	1	1	1	1	1	1	1	1	1	1	1	1	1	1	1	1	1
19225173	1	PUCA013628172.1	PsCam044681	NA	NA	NA	0.995614	0.004219	0.995781	0.004219	0.995781	0	0.008403	0.008403	0.008403	19	11.4897	1	1	1	1	1	1	1	1	1	1	1	1	1	1	1	1	1	1	1	1	1	1	1	1	1	1	1	1	1	1	1	1
19225175	1	PUCA011691469.1	PsCam008468	PsCam008468_5962_1748	-	-	0.982456	0.995726	0.004274	0.995726	0.004274	0	0.00851	0.00851	0.00851	6.92281	3.5	1	0	0	0	0	0	0	0	0	0	0	0	0	0	0	0	0	0	0	0	-	0	0	0	0	0	0	0	0	0	0	0
19225182	1	PUCA012716055.1	PsCam042934	PsCam042934_26971_3206	-	-	0.973684	0.987069	0.012931	0.987069	0.012931	0	0.025528	0.025528	0.025528	4.59574	4	1	0	0	0	0	0	0	0	0	0	0	0	0	0	0	0	0	0	0	0	0	0	0	0	0	0	0	0	0	0	0	0
19225187	1	PUCA011819473.1	PsCam034381	PsCam034381_19777_764	7	60.9	0.951754	0.995575	0.004425	0.995575	0.004425	0	0.00881	0.00881	0.00881	11.7571	21	1	0	0	0	0	0	0	0	0	0	0	0	0	0	0	0	0	0	0	0	0	0	0	0	0	0	0	0	0	0	0	0
19225191	1	PUCA012821062.1	NA	NA	NA	NA	0.894737	0.014085	0.985915	0.014085	0.985915	0	0.027772	0.027772	0.027772	5.25	4.56031	1	1	1	1	1	1	1	1	1	1	1	1	1	1	1	-	1	1	1	1	-	1	1	1	1	1	1	1	1	1	-	1
19225192	1	PUCA012821062.1	NA	NA	NA	NA	0.929825	0.054299	0.950226	0.049774	0.945701	0.004525	0.102701	0.094593	0.098647	7.66667	4.56031	0.989362	1	1	1	1	1	1	1	1	1	1	1	1	1	1	-	1	1	1	1	-	1	1	1	1	1	1	1	1	1	-	1
19225195	1	PUCA014423750.1	NA	NA	NA	NA	0.890351	0.985782	0.014218	0.985782	0.014218	0	0.028032	0.028032	0.028032	4.42308	10.6667	1	0	0	0	0	0	0	0	0	0	0	0	0	0	0	0	-	0	0	0	0	0	0	0	0	0	0	0	0	0	0	0
19225205	1	PUCA010248670.1	PsCam033964	PsCam033964_19459_2814	1	47.3	0.811404	0.025907	0.974093	0.025907	0.974093	0	0.050471	0.050471	0.050471	3	2.54709	1	1	1	1	1	1	1	1	1	1	1	1	1	1	-	-	1	-	1	1	1	1	1	1	1	1	1	1	1	1	1	1
19225206	1	PUCA010998065.1	NA	NA	NA	NA	0.885965	0.985782	0.014218	0.985782	0.014218	0	0.028032	0.028032	0.028032	6.04762	2.66667	1	0	0	0	0	0	0	0	0	0	0	0	0	0	0	0	0	0	0	0	0	0	0	0	0	-	-	0	0	-	0	0
19225210	1	PUCA010104835.1	PsCam050535	PsCam050535_33113_431	7	62.2	0.947368	0.99115	0.00885	0.99115	0.00885	0	0.017542	0.017542	0.017542	4.23636	3.5	1	0	0	0	0	-	0	0	0	0	0	0	0	0	0	-	0	0	0	0	-	0	0	0	0	-	0	0	0	0	0	0
19225226	1	PUCA012664301.1	NA	NA	NA	NA	0.907895	0.009302	0.990698	0.009302	0.990698	0	0.018432	0.018432	0.018432	5	3.14231	1	1	1	1	1	1	1	1	1	1	-	1	1	1	1	1	1	-	1	1	1	1	1	1	1	1	1	1	1	1	1	1
19225229	1	PUCA011910284.1	PsCam004933	PsCam004933_3736_4341	7	78.7	0.925439	0.00905	0.99095	0.00905	0.99095	0	0.017936	0.017936	0.017936	4.5	3.34201	1	1	1	1	1	1	1	1	1	1	1	1	1	1	1	1	1	1	1	1	-	1	1	1	1	1	1	1	1	1	-	-
19225236	1	PUCA010220977.1	PsCam049835	PsCam049835_32450_728	2	56	0.960526	0.969697	0.030303	0.969697	0.030303	0	0.05877	0.05877	0.05877	4.69675	3	1	0	0	0	0	0	0	0	0	0	0	0	0	0	0	0	0	0	0	0	0	0	0	0	0	-	0	0	0	0	0	0
19225243	1	PUCA015270784.1	PsCam029352	PsCam029352_17506_1909	2	109.4	0.95614	0.004386	0.995614	0.004386	0.995614	0	0.008733	0.008733	0.008733	6.5	3.77778	1	1	1	1	1	1	1	1	1	1	1	1	1	1	1	1	1	1	1	1	1	1	1	1	1	1	1	1	1	1	1	1
19225288	1	PUCA013691698.1	PsCam045949	PsCam045949_29521_1524	5	19.5	0.903509	0.953917	0.050691	0.949309	0.046083	0.004608	0.087919	0.096243	0.092081	3.15139	3.16667	0.988095	0	0	0	0	0	-	0	0	0	0	0	0	0	0	0	0	0	0	0	0	0	0	0	0	0	0	0	0	0	0	0
19225289	1	PUCA013613796.1	PsCam050130	NA	NA	NA	0.973684	0.995726	0.004274	0.995726	0.004274	0	0.00851	0.00851	0.00851	5.77936	4	1	0	0	0	0	0	0	0	0	0	0	0	0	0	0	0	0	0	0	0	0	0	0	0	0	-	0	0	0	0	0	0
19225299	1	PUCA011691469.1	NA	NA	NA	NA	0.960526	0.004367	0.995633	0.004367	0.995633	0	0.008695	0.008695	0.008695	11	8.05396	1	1	1	1	1	1	1	1	1	1	1	1	1	1	1	-	1	1	1	1	1	1	1	1	1	-	1	1	1	1	1	1
19225303	1	PUCA011284248.1	NA	NA	NA	NA	0.947368	0.9869	0.0131	0.9869	0.0131	0	0.025858	0.025858	0.025858	4.09559	3.66667	1	0	0	0	0	0	0	0	0	0	0	0	0	0	0	-	0	0	0	0	0	0	0	0	0	0	0	0	0	0	0	0
19225314	1	PUCA010348584.1	PsCam033901	NA	NA	NA	0.811404	0.984615	0.015385	0.984615	0.015385	0	0.030296	0.030296	0.030296	5.82949	4.33333	1	0	0	0	0	0	0	0	0	0	-	0	0	0	0	-	0	0	0	-	-	0	0	-	0	0	0	0	-	-	-	-
19225339	1	PUCA012833586.1	PsCam050963	PsCam050963_33511_678	5	19.1	0.95614	0.995652	0.004348	0.995652	0.004348	0	0.008658	0.008658	0.008658	6.48772	6	1	0	0	0	0	0	0	0	0	0	0	0	0	0	0	0	0	0	0	0	0	0	0	0	0	0	0	0	0	0	0	0
19226307	1	PUCA012063443.1	PsCam057269	PsCam057269_37899_3448	7	117.1	0.973684	0.995671	0.004329	0.995671	0.004329	0	0.008621	0.008621	0.008621	31.0783	29.5	1	0	0	0	0	0	0	0	0	0	0	0	0	0	0	0	0	0	0	0	0	0	0	0	0	0	0	0	0	0	0	0
19226310	1	PUCA012075149.1	PsCam057269	PsCam057269_37899_3448	7	117.1	0.986842	0.991489	0.008511	0.991489	0.008511	0	0.016876	0.016876	0.016876	32.1333	43.5	1	0	0	0	0	0	0	0	0	0	0	0	0	0	0	0	0	0	0	0	0	0	0	0	0	0	0	0	0	0	0	0
19226312	1	PUCA012531869.1	PsCam004143	NA	NA	NA	0.881579	0.004739	0.995261	0.004739	0.995261	0	0.009434	0.009434	0.009434	5	3.69421	1	1	1	1	1	1	1	1	1	1	1	1	1	1	1	1	-	1	1	1	1	1	1	1	1	1	1	1	1	1	1	1
19226313	1	PUCA012531869.1	PsCam004143	NA	NA	NA	0.881579	0.004739	0.995261	0.004739	0.995261	0	0.009434	0.009434	0.009434	4	3.69421	1	1	1	1	1	1	1	1	1	1	1	1	1	1	1	1	-	1	1	1	1	1	1	1	1	1	1	1	1	1	1	1
19226315	1	PUCA012157081.1	PsCam057196	NA	NA	NA	0.95614	0.030172	0.982759	0.017241	0.969828	0.012931	0.058524	0.033888	0.046206	51	47.5638	0.990196	1	1	1	1	1	1	1	1	1	1	1	2	1	1	1	1	1	1	1	1	1	1	1	1	1	1	1	1	1	1	1
19226316	1	PUCA010493468.1	PsCam057269	PsCam057269_37899_3448	7	117.1	0.894737	0.004695	0.995305	0.004695	0.995305	0	0.009346	0.009346	0.009346	81	44.2235	1	1	1	1	1	1	1	1	1	1	1	1	1	1	1	1	1	1	1	1	1	1	1	1	1	1	1	1	1	1	1	1
19226329	1	PUCA013665213.1	PsCam051031	PsCam051031_33573_352	3	41.8	0.934211	0.995516	0.004484	0.995516	0.004484	0	0.008928	0.008928	0.008928	4.50189	10	1	0	0	0	0	0	0	0	0	0	0	0	0	0	0	0	0	0	0	0	0	0	0	0	0	-	0	0	0	0	0	0
19226330	1	PUCA013448835.1	PsCam057269	PsCam057269_37899_3448	7	117.1	0.899123	0.037383	0.971963	0.028037	0.962617	0.009346	0.071971	0.054503	0.063237	32.1	26.9297	1	1	1	1	1	1	1	1	1	1	1	1	1	1	1	1	1	1	1	1	1	1	1	1	1	1	1	1	1	1	1	1
19226334	1	PUCA010383942.1	PsCam057269	PsCam057269_37899_3448	7	117.1	0.991228	0.995763	0.008475	0.991525	0.004237	0.004237	0.008439	0.016806	0.012622	22.0634	9.66667	1	0	0	0	0	0	0	0	0	0	0	0	0	0	0	0	0	0	0	0	0	0	0	0	0	0	0	0	0	0	0	0
19226335	1	PUCA011823273.1	PsCam019299	PsCam019299_11349_352	4	104.1	0.929825	0.995556	0.013333	0.986667	0.004444	0.008889	0.008849	0.026311	0.01758	9.48175	5.25	0.989362	0	0	0	0	0	0	0	0	0	0	0	0	0	0	0	0	0	0	0	0	0	0	0	0	0	0	0	0	0	0	0
19226340	1	PUCA014965078.1	PsCam038626	PsCam038626_23644_1360	3	73.3	1	0.008264	0.991736	0.008264	0.991736	0	0.016392	0.016392	0.016392	72.5	66.5845	1	1	1	1	1	1	1	1	1	1	1	1	1	1	1	1	1	1	1	1	1	1	1	1	1	1	1	1	1	1	1	1
19226347	1	PUCA013043224.1	PsCam016446	NA	NA	NA	0.982456	0.008547	0.991453	0.008547	0.991453	0	0.016948	0.016948	0.016948	34	26.8885	1	1	1	1	1	1	1	1	1	1	1	1	1	1	1	1	1	1	1	1	1	1	1	1	1	1	1	1	1	1	1	1
19226363	1	PUCA010520615.1	PsCam057316	NA	NA	NA	0.991228	0.970833	0.029167	0.970833	0.029167	0	0.056632	0.056632	0.056632	21.8386	26.1429	1	0	0	0	0	0	0	0	0	0	0	0	0	0	0	0	0	0	0	0	0	0	0	0	0	0	0	0	0	0	0	0
19226376	1	PUCA010162782.1	PsCam016446	NA	NA	NA	0.846491	0.00495	0.99505	0.00495	0.99505	0	0.009852	0.009852	0.009852	50	34.004	1	1	1	1	1	1	1	1	1	1	-	1	1	1	1	1	1	1	1	1	1	1	1	1	1	1	1	1	1	1	1	-
19226382	1	PUCA015303680.1	PsCam057269	PsCam057269_37899_3448	7	117.1	0.973684	0.012766	0.987234	0.012766	0.987234	0	0.025206	0.025206	0.025206	39.6667	28.5035	1	1	1	1	1	1	1	1	1	1	1	1	1	1	1	1	1	1	1	1	1	1	1	1	1	1	1	1	1	1	1	1
19226383	1	PUCA014804454.1	PsCam005022	PsCam005022_3808_303	6	81.4	0.995614	0.004219	0.995781	0.004219	0.995781	0	0.008403	0.008403	0.008403	93	79.9555	1	1	1	1	1	1	1	1	1	1	1	1	1	1	1	1	1	1	1	1	1	1	1	1	1	1	1	1	1	1	1	1
19226384	1	PUCA014804454.1	PsCam005022	PsCam005022_3808_303	6	81.4	0.995614	0.004219	0.995781	0.004219	0.995781	0	0.008403	0.008403	0.008403	89	79.9555	1	1	1	1	1	1	1	1	1	1	1	1	1	1	1	1	1	1	1	1	1	1	1	1	1	1	1	1	1	1	1	1
19226396	1	PUCA014939901.1	PsCam037442	PsCam037442_22524_408	-	-	1	0.004202	0.995798	0.004202	0.995798	0	0.008368	0.008368	0.008368	68	39.3151	1	1	1	1	1	1	1	1	1	1	1	1	1	1	1	1	1	1	1	1	1	1	1	1	1	1	1	1	1	1	1	1
19226397	1	PUCA013126617.1	NA	NA	NA	NA	0.995614	0.995781	0.004219	0.995781	0.004219	0	0.008403	0.008403	0.008403	37.1203	33.5	1	0	0	0	0	0	0	0	0	0	0	0	0	0	0	0	0	0	0	0	0	0	0	0	0	0	0	0	0	0	0	0
19226401	1	PUCA011081795.1	PsCam044875	PsCam044875_28619_1338	2	111.9	0.995614	0.991701	0.008299	0.991701	0.008299	0	0.01646	0.01646	0.01646	59.0578	32.5	1	0	0	0	0	0	0	0	0	0	0	0	0	0	0	0	0	0	0	0	0	0	0	0	0	0	0	0	0	0	0	0
19226402	1	PUCA010549178.1	PsCam035721	PsCam035721_20895_4786	7	65.5	1	0.987603	0.012397	0.987603	0.012397	0	0.024486	0.024486	0.024486	51.939	41.3333	1	0	0	0	0	0	0	0	0	0	0	0	0	0	0	0	0	0	0	0	0	0	0	0	0	0	0	0	0	0	0	0
19226416	1	PUCA014311480.1	NA	NA	NA	NA	0.846491	0.034483	0.965517	0.034483	0.965517	0	0.066587	0.066587	0.066587	35.1429	26.5951	1	1	1	1	1	1	1	1	1	1	1	1	1	1	1	1	1	1	1	1	1	1	1	1	1	1	1	1	1	1	1	1
19226417	1	PUCA010181406.1	PsCam057269	PsCam057269_37899_3448	7	117.1	1	0.995868	0.008264	0.991736	0.004132	0.004132	0.00823	0.016392	0.012311	95.532	79	1	0	0	0	0	0	0	0	0	0	0	0	0	0	0	0	0	0	0	0	0	0	0	0	0	0	0	0	0	0	0	0
19226421	1	PUCA015019519.1	PsCam004885	NA	NA	NA	0.991228	0.983051	0.016949	0.983051	0.016949	0	0.033324	0.033324	0.033324	65.4444	73.5	1	0	0	0	0	0	0	0	0	0	0	0	0	0	0	0	0	0	0	0	0	0	0	0	0	0	0	0	0	0	0	0
19226427	1	PUCA011238960.1	PsCam049270	NA	NA	NA	0.951754	0.017621	0.982379	0.017621	0.982379	0	0.034621	0.034621	0.034621	38.4	27.9412	1	-	1	1	1	1	1	1	-	-	1	1	1	1	1	1	1	1	1	1	1	1	1	1	1	1	1	1	1	1	1	1
19226428	1	PUCA012481353.1	PsCam057269	PsCam057269_37899_3448	7	117.1	0.925439	0.004464	0.995536	0.004464	0.995536	0	0.008889	0.008889	0.008889	63	50.2029	1	1	1	1	1	1	1	1	1	1	1	1	1	1	1	1	1	1	1	1	1	1	1	1	1	1	1	1	1	1	1	1
19226430	1	PUCA013482295.1	PsCam057269	PsCam057269_37899_3448	7	117.1	0.991228	0.983051	0.016949	0.983051	0.016949	0	0.033324	0.033324	0.033324	45.2448	36.6	1	0	0	0	0	0	0	0	0	0	0	0	0	0	0	0	0	0	0	0	0	0	0	0	0	0	0	0	0	0	0	0
19226433	1	PUCA012586577.1	PsCam016446	NA	NA	NA	0.97807	0.004292	0.995708	0.004292	0.995708	0	0.008547	0.008547	0.008547	24	32.0459	1	1	1	1	1	1	1	1	1	1	1	1	1	1	1	1	1	1	1	1	1	1	1	1	1	1	1	1	1	1	1	1
19226436	1	PUCA013687681.1	PsCam001869	PsCam001869_1529_877	2	111	0.991228	0.987342	0.012658	0.987342	0.012658	0	0.024996	0.024996	0.024996	34.6851	25.6667	1	0	0	0	0	0	0	0	0	0	0	0	0	0	0	0	0	0	0	0	0	0	0	0	0	0	0	0	0	0	0	0
19226438	1	PUCA014066680.1	PsCam057269	PsCam057269_37899_3448	7	117.1	0.991228	0.995833	0.004167	0.995833	0.004167	0	0.008299	0.008299	0.008299	58.6599	49	1	0	0	0	0	0	0	0	0	0	0	0	0	0	0	0	0	0	0	0	0	0	0	0	0	0	0	0	0	0	0	0
19226444	1	PUCA011438591.1	PsCam016446	NA	NA	NA	0.855263	0.004808	0.995192	0.004808	0.995192	0	0.009569	0.009569	0.009569	55.5	64.561	1	-	-	-	1	-	1	1	-	-	1	-	1	1	-	-	1	-	1	1	1	-	-	-	-	-	1	-	1	-	1	-
19226451	1	PUCA011316550.1	PsCam016446	NA	NA	NA	0.899123	0.004673	0.995327	0.004673	0.995327	0	0.009302	0.009302	0.009302	39	33.3708	1	1	1	1	1	1	1	1	1	1	1	1	1	1	1	1	1	1	1	1	1	1	1	1	1	1	1	1	1	1	1	1
19226452	1	PUCA013748649.1	PsCam016446	NA	NA	NA	0.969298	0.991304	0.013043	0.986957	0.008696	0.004348	0.01724	0.025747	0.021493	53.4841	39.5	0.990385	0	0	0	0	0	0	0	0	0	0	0	0	0	0	0	0	0	0	0	0	0	0	0	0	0	0	0	0	0	0	0
19226461	1	PUCA015389332.1	PsCam057269	PsCam057269_37899_3448	7	117.1	0.960526	0.004292	0.995708	0.004292	0.995708	0	0.008547	0.008547	0.008547	21	16.6989	1	1	1	1	1	1	1	1	1	1	1	1	1	1	1	1	1	1	1	1	1	1	1	1	1	1	1	1	1	1	1	1
19226462	1	PUCA015389332.1	PsCam057269	PsCam057269_37899_3448	7	117.1	0.982456	0.029412	0.970588	0.029412	0.970588	0	0.057093	0.057093	0.057093	16.75	16.7554	1	1	1	1	1	1	1	1	1	1	1	1	1	1	1	1	1	1	1	1	1	1	1	1	1	1	1	1	1	1	1	1
19226466	1	PUCA011964678.1	PsCam057269	PsCam057269_37899_3448	7	117.1	0.947368	0.995556	0.004444	0.995556	0.004444	0	0.008849	0.008849	0.008849	15.7985	8	1	0	0	0	0	0	0	0	0	0	0	0	0	0	0	0	-	0	0	0	0	0	0	0	0	0	0	0	0	0	0	1
19226469	1	PUCA015366641.1	PsCam057269	PsCam057269_37899_3448	7	117.1	0.947368	0.008889	0.991111	0.008889	0.991111	0	0.01762	0.01762	0.01762	17	12.1559	1	1	1	1	1	1	1	1	1	1	1	1	1	-	1	1	1	-	1	1	1	1	1	1	1	1	1	1	1	1	1	1
19226474	1	PUCA010520615.1	PsCam057269	PsCam057269_37899_3448	7	117.1	0.991228	0.0125	0.991667	0.008333	0.9875	0.004167	0.024687	0.016528	0.020608	89	77.4369	1	1	1	1	1	1	1	1	1	1	1	1	1	1	1	1	1	1	1	1	1	1	1	1	1	1	1	1	1	1	1	1
19226475	1	PUCA011751737.1	PsCam057269	PsCam057269_37899_3448	7	117.1	0.995614	0.995781	0.004219	0.995781	0.004219	0	0.008403	0.008403	0.008403	27.2165	18	1	0	0	0	0	0	0	0	0	0	0	0	0	0	0	0	0	0	0	0	0	0	0	0	0	0	0	0	0	0	0	0
19226477	1	PUCA012770820.1	PsCam057269	PsCam057269_37899_3448	7	117.1	0.991228	0.982979	0.029787	0.970213	0.017021	0.012766	0.033463	0.0578	0.045632	70.9579	45.1111	0.990385	0	0	0	0	0	0	0	0	0	0	0	0	0	0	0	0	0	0	0	0	0	0	0	0	0	0	0	0	0	0	0
19226481	1	PUCA011889596.1	PsCam016446	NA	NA	NA	0.973684	0.008475	0.991525	0.008475	0.991525	0	0.016806	0.016806	0.016806	36.5	32.7708	1	1	1	1	1	1	1	1	1	1	1	1	1	1	1	1	1	1	1	1	1	1	1	1	1	1	1	1	1	1	1	1
19226484	1	PUCA015091101.1	PsCam057269	PsCam057269_37899_3448	7	117.1	0.942982	0.004405	0.995595	0.004405	0.995595	0	0.008772	0.008772	0.008772	44	67.6534	1	1	1	1	1	1	1	1	1	1	1	-	1	1	-	1	1	1	1	1	1	1	1	1	1	1	1	-	1	1	1	1
19226485	1	PUCA014463317.1	PsCam057269	PsCam057269_37899_3448	7	117.1	0.986842	0.991489	0.017021	0.982979	0.008511	0.008511	0.016876	0.033463	0.02517	23.2606	15.5	1	0	0	0	0	0	0	0	0	0	0	0	0	0	0	0	0	0	0	0	0	0	0	0	0	0	0	0	0	0	0	0
19226486	1	PUCA013771055.1	PsCam048856	PsCam048856_31509_504	-	-	0.986842	0.004255	0.995745	0.004255	0.995745	0	0.008474	0.008474	0.008474	37	33.1176	1	1	1	1	1	1	1	1	1	1	1	1	1	1	1	1	1	1	1	1	1	1	1	1	1	1	1	1	1	1	1	1
19226487	1	PUCA012314829.1	PsCam016446	NA	NA	NA	0.986842	0.042553	0.957447	0.042553	0.957447	0	0.081485	0.081485	0.081485	33.4167	31.277	1	1	1	1	1	1	1	1	1	1	1	1	1	1	1	1	1	1	1	1	1	1	1	1	1	1	1	1	1	1	1	1
19226489	1	PUCA012319127.1	PsCam043266	PsCam043266_27286_398	5	28.8	1	0.012605	0.987395	0.012605	0.987395	0	0.024892	0.024892	0.024892	41.2	46.2353	1	1	1	1	1	1	1	1	1	1	1	1	1	1	1	1	1	1	1	1	1	1	1	1	1	1	1	1	1	1	1	1
19226497	1	PUCA014280731.1	PsCam031919	PsCam031919_18632_780	2	14.8	0.991228	0.991667	0.008333	0.991667	0.008333	0	0.016528	0.016528	0.016528	42.0341	25.5	1	0	0	0	0	0	0	0	0	0	0	0	0	0	0	0	0	0	0	0	0	0	0	0	0	0	0	0	0	0	0	0
19226507	1	PUCA014396895.1	PsCam057269	PsCam057269_37899_3448	7	117.1	0.991228	0.995763	0.004237	0.995763	0.004237	0	0.008439	0.008439	0.008439	26.8451	22.5	1	0	0	0	0	0	0	0	0	0	0	0	0	0	0	0	0	0	0	0	0	0	0	0	0	0	0	0	0	0	0	0
19226508	1	PUCA011060813.1	PsCam016446	NA	NA	NA	0.995614	0.995781	0.004219	0.995781	0.004219	0	0.008403	0.008403	0.008403	53.3733	46	1	0	0	0	0	0	0	0	0	0	0	0	0	0	0	0	0	0	0	0	0	0	0	0	0	0	0	0	0	0	0	0
19226509	1	PUCA011728736.1	PsCam016223	NA	NA	NA	0.995614	0.037975	0.962025	0.037975	0.962025	0	0.073065	0.073065	0.073065	53.9	34.4894	1	1	1	1	1	1	1	1	1	1	1	1	1	1	1	1	1	1	1	1	1	1	1	1	1	1	1	1	1	1	1	1
19226516	1	PUCA011196315.1	NA	NA	NA	NA	0.986842	0.961702	0.055319	0.944681	0.038298	0.017021	0.073662	0.104518	0.08909	56.6487	46.8235	0.990385	0	0	0	0	0	0	0	0	0	0	0	0	0	0	0	0	0	0	0	0	0	0	0	0	0	0	0	0	0	0	0
19226517	1	PUCA011809325.1	PsCam057269	PsCam057269_37899_3448	7	117.1	0.995614	0.995781	0.004219	0.995781	0.004219	0	0.008403	0.008403	0.008403	53.411	44	1	0	0	0	0	0	0	0	0	0	0	0	0	0	0	0	0	0	0	0	0	0	0	0	0	0	0	0	0	0	0	0
19226519	1	PUCA013012788.1	PsCam057269	PsCam057269_37899_3448	7	117.1	0.973684	0.038793	0.961207	0.038793	0.961207	0	0.074576	0.074576	0.074576	58.8	50.464	1	1	1	1	1	1	1	1	1	1	1	1	1	1	1	1	1	1	1	1	1	1	1	1	1	1	1	1	1	1	1	1
19226525	1	PUCA012583620.1	PsCam010285	NA	NA	NA	0.995614	0.008439	0.991561	0.008439	0.991561	0	0.016735	0.016735	0.016735	37.3333	29.5035	1	1	1	1	1	1	1	1	1	1	1	1	1	1	1	1	1	1	1	1	1	1	1	1	1	1	1	1	1	1	1	1
19226541	1	PUCA011534829.1	PsCam016446	NA	NA	NA	0.995614	0.004219	0.995781	0.004219	0.995781	0	0.008403	0.008403	0.008403	63	58.1103	1	1	1	1	1	1	1	1	1	1	1	1	1	1	1	1	1	1	1	1	1	1	1	1	1	1	1	1	1	1	1	1
19226542	1	PUCA011236132.1	PsCam010285	NA	NA	NA	0.938596	0.004484	0.995516	0.004484	0.995516	0	0.008928	0.008928	0.008928	69.5	61.7721	1	1	1	-	1	1	1	1	1	1	1	1	1	1	1	1	-	1	1	1	1	1	-	1	1	1	-	1	1	1	1	1
19226543	1	PUCA013957506.1	PsCam002917	NA	NA	NA	0.947368	0.00885	0.99115	0.00885	0.99115	0	0.017542	0.017542	0.017542	58	46.2883	1	1	1	1	1	1	1	1	1	1	1	1	1	1	1	1	1	1	1	1	1	1	1	1	1	1	1	1	1	1	1	1
19226545	1	PUCA015407525.1	PsCam057269	PsCam057269_37899_3448	7	117.1	0.973684	0.008547	0.991453	0.008547	0.991453	0	0.016948	0.016948	0.016948	35	25.7774	1	1	1	1	1	1	1	1	1	1	1	1	1	1	1	1	1	1	-	1	1	1	1	1	1	1	1	1	1	1	1	1
19226548	1	PUCA012900178.1	PsCam010285	NA	NA	NA	0.872807	0.019324	0.980676	0.019324	0.980676	0	0.037901	0.037901	0.037901	62.75	52.0232	1	1	1	1	1	1	1	1	1	1	1	1	1	1	1	1	1	1	1	1	1	1	1	1	1	1	1	1	1	1	1	1
19226550	1	PUCA010915320.1	PsCam016446	NA	NA	NA	0.97807	0.025862	0.978448	0.021552	0.974138	0.00431	0.050386	0.042174	0.04628	63.1429	49.1857	1	1	1	1	1	1	1	1	1	1	1	1	1	1	1	1	1	1	1	1	1	1	1	1	1	1	1	1	1	1	1	1
19226552	1	PUCA012022324.1	PsCam059430	PsCam059430_39613_5758	6	49.2	0.960526	0.02193	0.97807	0.02193	0.97807	0	0.042898	0.042898	0.042898	57	47.1511	1	1	1	1	1	1	1	1	1	1	1	1	1	1	1	1	1	1	1	1	1	1	1	1	1	1	1	1	1	1	1	1
19226556	1	PUCA011112901.1	PsCam002917	NA	NA	NA	0.973684	0.982684	0.017316	0.982684	0.017316	0	0.034032	0.034032	0.034032	22.5575	15.75	1	0	0	0	0	0	0	0	0	0	0	0	0	0	0	0	0	0	0	0	0	0	0	0	0	0	0	0	0	0	0	0
19226558	1	PUCA014568610.1	PsCam045853	PsCam045853_29447_1875	7	42.3	0.912281	0.013889	0.986111	0.013889	0.986111	0	0.027392	0.027392	0.027392	16	24.2717	1	1	1	1	1	1	1	1	1	1	1	1	1	1	1	1	1	1	1	1	1	1	1	1	1	1	1	1	1	1	1	1
19226572	1	PUCA012395164.1	PsCam057269	PsCam057269_37899_3448	7	117.1	0.921053	0.995434	0.004566	0.995434	0.004566	0	0.009091	0.009091	0.009091	19.2565	38	1	0	0	0	0	0	0	0	0	0	0	0	0	-	0	0	0	0	0	0	0	0	0	0	0	0	0	0	0	0	0	0
19226575	1	PUCA014901188.1	PsCam025994	NA	NA	NA	0.850877	0.019704	0.980296	0.019704	0.980296	0	0.038632	0.038632	0.038632	39.4	34.8397	1	1	-	1	1	1	1	-	-	1	1	-	-	-	1	1	1	1	-	-	-	-	-	-	-	1	1	1	1	1	-	1
19227193	1	PUCA015336513.1	PsCam042560	PsCam042560_26613_3791	7	59.3	0.964912	0.995708	0.004292	0.995708	0.004292	0	0.008547	0.008547	0.008547	6.75958	4	1	0	0	0	0	0	0	0	0	0	0	0	0	0	0	0	0	0	0	0	0	0	0	0	0	0	0	0	0	0	0	0
19227197	1	PUCA010486521.1	PsCam036024	PsCam036024_21176_3407	1	89.9	0.973684	0.008696	0.995652	0.004348	0.991304	0.004348	0.01724	0.008658	0.012949	5	5.09319	1	1	1	1	1	1	1	1	1	1	1	1	1	1	1	1	1	1	1	1	1	1	1	1	1	1	1	1	1	1	1	1
19227203	1	PUCA012598098.1	NA	NA	NA	NA	0.982456	0.995708	0.004292	0.995708	0.004292	0	0.008547	0.008547	0.008547	24.0174	22.5	1	0	0	0	0	0	0	0	0	0	0	0	0	0	0	0	0	0	0	0	0	0	0	0	0	0	0	0	0	0	0	0
19227204	1	PUCA012598098.1	NA	NA	NA	NA	0.982456	0.008547	0.991453	0.008547	0.991453	0	0.016948	0.016948	0.016948	27	24.0174	1	1	1	1	1	1	1	1	1	1	1	1	1	1	1	1	1	1	1	1	1	1	1	1	1	1	1	1	1	1	1	1
19227205	1	PUCA015261761.1	PsCam049275	NA	NA	NA	0.951754	0.004405	0.995595	0.004405	0.995595	0	0.008772	0.008772	0.008772	49	20.2007	1	1	1	1	-	1	1	1	1	1	-	1	1	1	1	1	1	1	1	1	1	-	-	1	1	1	-	1	1	1	1	1
19227211	1	PUCA012729196.1	PsCam023135	PsCam023135_13025_1442	4	85.9	0.982456	0.995726	0.004274	0.995726	0.004274	0	0.00851	0.00851	0.00851	7.86851	8	1	0	0	0	0	0	0	0	0	0	0	0	0	0	0	0	0	0	0	0	-	0	0	0	0	0	0	0	0	0	0	0
19227215	1	PUCA013990333.1	PsCam042354	PsCam042354_26425_2960	3	22.6	0.894737	0.064815	0.935185	0.064815	0.935185	0	0.121228	0.121228	0.121228	3.21429	3.4321	1	1	1	1	1	1	-	1	1	1	1	1	1	1	1	-	1	1	1	-	1	1	1	1	1	-	1	1	1	-	1	1
19227216	1	PUCA015196993.1	NA	NA	NA	NA	0.947368	0.031111	0.968889	0.031111	0.968889	0	0.060286	0.060286	0.060286	6.5	5.45221	1	1	1	1	1	1	1	1	1	1	1	1	1	1	1	1	1	1	1	1	1	1	1	1	1	1	1	1	1	1	1	1
19227220	1	PUCA014525410.1	NA	NA	NA	NA	0.964912	0.021834	0.978166	0.021834	0.978166	0	0.042715	0.042715	0.042715	6	5.64748	1	1	1	1	1	1	1	1	1	1	1	1	1	1	1	1	1	1	1	1	1	1	1	1	1	1	1	1	1	1	1	1
19227221	1	PUCA014525410.1	NA	NA	NA	NA	0.951754	0.00885	0.99115	0.00885	0.99115	0	0.017542	0.017542	0.017542	7.5	5.64748	1	1	1	1	1	1	1	1	1	1	1	1	1	1	1	1	1	1	1	1	1	1	1	1	1	1	1	1	1	1	1	1
19227231	1	PUCA011819269.1	PsCam042352	PsCam042352_26423_1711	7	86.2	0.885965	0.004739	0.995261	0.004739	0.995261	0	0.009434	0.009434	0.009434	4	3.47656	1	1	1	1	-	1	1	1	1	1	1	1	1	1	1	1	1	1	1	1	1	1	1	1	1	1	-	1	1	-	1	1
19227232	1	PUCA015411863.1	NA	NA	NA	NA	0.929825	0.004525	0.995475	0.004525	0.995475	0	0.009009	0.009009	0.009009	46	33.9483	1	1	1	1	1	1	1	1	1	1	1	1	1	1	1	1	1	1	1	1	-	1	1	1	1	1	1	1	1	-	1	1
19227234	1	PUCA013507156.1	PsCam000235	NA	NA	NA	0.907895	0.004525	0.995475	0.004525	0.995475	0	0.009009	0.009009	0.009009	6	3.62868	1	1	1	1	1	1	1	1	1	1	1	1	1	1	1	1	1	1	1	1	1	1	1	1	1	1	1	1	1	1	1	1
19227235	1	PUCA014468775.1	PsCam035487	PsCam035487_20669_113	7	27.4	0.916667	0.013699	0.986301	0.013699	0.986301	0	0.027022	0.027022	0.027022	4.6	3.16165	1	1	1	1	1	1	1	1	1	1	1	1	1	1	1	1	1	1	1	1	1	-	1	1	1	-	1	1	1	1	1	1
19227237	1	PUCA013413620.1	NA	NA	NA	NA	0.912281	0.009217	0.995392	0.004608	0.990783	0.004608	0.018263	0.009174	0.013719	10	18.3875	0.990385	1	1	1	1	1	1	1	1	1	1	1	1	1	1	1	1	1	1	1	1	1	1	2	1	1	1	1	1	1	1	1
19227239	1	PUCA010634787.1	NA	NA	NA	NA	0.925439	0.00905	0.99095	0.00905	0.99095	0	0.017936	0.017936	0.017936	17	22.5772	1	1	1	1	1	1	1	1	1	1	1	1	1	1	1	1	1	1	1	1	1	1	1	1	1	1	1	1	1	1	1	1
19227254	1	PUCA014087569.1	PsCam034336	PsCam034336_19735_106	2	0.3	0.916667	0.004566	0.995434	0.004566	0.995434	0	0.009091	0.009091	0.009091	6	5.87361	1	1	1	1	1	1	-	1	1	1	1	1	1	1	1	1	1	1	1	1	1	1	1	1	1	1	1	1	1	1	1	1
19227258	1	PUCA012347647.1	PsCam053715	NA	NA	NA	0.95614	0.977974	0.022026	0.977974	0.022026	0	0.043083	0.043083	0.043083	7.25455	8.14286	1	0	0	0	0	0	0	0	0	0	0	0	0	0	0	0	0	0	0	0	0	0	0	0	0	0	0	0	0	0	0	0
19227260	1	PUCA014713466.1	PsCam051053	NA	NA	NA	0.991228	0.982979	0.025532	0.974468	0.017021	0.008511	0.033463	0.04976	0.041612	41.3776	34	1	0	0	0	0	0	0	0	0	0	0	0	0	0	0	0	0	0	0	0	0	0	0	0	0	0	0	0	0	0	0	0
19227265	1	PUCA013834622.1	PsCam048945	NA	NA	NA	1	0.987395	0.012605	0.987395	0.012605	0	0.024892	0.024892	0.024892	42.677	34.3333	1	0	0	0	0	0	0	0	0	0	0	0	0	0	0	0	0	0	0	0	0	0	0	0	0	0	0	0	0	0	0	0
19227267	1	PUCA011142024.1	NA	NA	NA	NA	0.969298	0.004329	0.995671	0.004329	0.995671	0	0.008621	0.008621	0.008621	24	23.2597	1	1	1	1	1	1	1	1	1	1	1	1	1	1	1	1	1	1	1	1	1	1	1	1	1	1	1	1	1	1	1	1
19227268	1	PUCA011142024.1	NA	NA	NA	NA	0.969298	0.995671	0.008658	0.991342	0.004329	0.004329	0.008621	0.017166	0.012893	23.2597	31.6667	1	0	0	0	0	0	0	0	0	0	0	0	0	0	0	0	0	0	0	0	0	0	0	0	0	0	0	0	0	0	0	0
19227278	1	PUCA010828674.1	PsCam051613	NA	NA	NA	0.973684	0.99569	0.008621	0.991379	0.00431	0.00431	0.008584	0.017093	0.012838	11.3662	5	1	0	0	0	0	0	0	0	0	0	0	0	0	0	0	0	0	0	0	0	0	0	0	0	0	0	0	0	0	0	0	0
19227280	1	PUCA013948884.1	NA	NA	NA	NA	0.95614	0.004386	0.995614	0.004386	0.995614	0	0.008733	0.008733	0.008733	9	7.675	1	1	1	1	1	1	1	1	1	1	1	1	1	1	1	1	1	1	1	1	1	1	1	1	1	1	1	1	1	1	1	1
19227286	1	PUCA010703817.1	PsCam042597	PsCam042597_26650_2713	4	89.7	0.991228	0.008511	0.991489	0.008511	0.991489	0	0.016876	0.016876	0.016876	15	12.9406	1	1	1	1	1	1	1	1	1	1	1	1	1	1	1	1	1	1	1	1	1	1	1	1	1	1	1	1	1	1	1	1
19227288	1	PUCA014175963.1	PsCam042957	PsCam042957_26994_1887	3	68.45	0.960526	0.004367	0.995633	0.004367	0.995633	0	0.008695	0.008695	0.008695	9	7.44523	1	1	1	1	1	1	1	1	1	1	1	1	1	1	1	1	1	1	1	1	1	1	1	1	1	1	1	1	1	-	1	1
19227290	1	PUCA012848140.1	PsCam048211	PsCam048211_30956_1565	-	-	0.938596	0.008929	0.991071	0.008929	0.991071	0	0.017698	0.017698	0.017698	5	4.00364	1	1	1	1	1	1	1	1	1	1	-	1	1	1	1	1	1	1	1	1	1	1	1	1	1	1	1	1	1	1	1	1
19227291	1	PUCA012848140.1	PsCam048211	PsCam048211_30956_1565	-	-	0.938596	0.008929	0.991071	0.008929	0.991071	0	0.017698	0.017698	0.017698	5	4.00364	1	1	1	1	1	1	1	1	1	1	-	1	1	1	1	1	1	1	1	1	1	1	1	1	1	1	1	1	1	1	1	1
19227294	1	PUCA014801010.1	NA	NA	NA	NA	0.964912	0.013043	0.991304	0.008696	0.986957	0.004348	0.025747	0.01724	0.021493	6	5.65836	1	1	1	1	1	1	1	1	1	1	1	1	1	1	1	1	1	1	1	1	1	1	1	1	1	1	1	1	1	1	1	1
19227299	1	PUCA014950611.1	NA	NA	NA	NA	0.951754	0.987013	0.021645	0.978355	0.012987	0.008658	0.025637	0.042353	0.033995	9.75801	7.5	1	0	0	0	0	0	0	0	0	0	0	0	0	0	0	0	0	0	0	0	0	0	0	0	0	0	0	0	0	0	0	0
19227301	1	PUCA010490245.1	NA	NA	NA	NA	0.973684	0.99569	0.00431	0.99569	0.00431	0	0.008584	0.008584	0.008584	6.10175	4	1	0	0	0	0	0	0	0	0	0	0	0	0	0	0	0	0	0	0	0	0	0	0	0	0	-	0	0	0	0	1	0
19227307	1	PUCA012277739.1	PsCam045238	PsCam045238_28940_468	7	76.1	0.995614	0.987342	0.012658	0.987342	0.012658	0	0.024996	0.024996	0.024996	30.7621	28.3333	1	0	0	0	0	0	0	0	0	0	0	0	0	0	0	0	0	0	0	0	0	0	0	0	0	0	0	0	0	0	0	0
19227315	1	PUCA012531869.1	PsCam048757	PsCam048757_31412_194	4	112.5	0.907895	0.00463	0.99537	0.00463	0.99537	0	0.009216	0.009216	0.009216	24	15.6074	1	1	1	1	1	1	1	1	1	1	1	1	1	1	1	1	1	1	1	1	1	1	1	1	1	1	1	1	1	1	1	1
19227319	1	PUCA010402850.1	PsCam033694	PsCam033694_19257_1741	2	42.1	0.947368	0.004425	0.995575	0.004425	0.995575	0	0.00881	0.00881	0.00881	13	10.2294	1	1	1	1	1	1	1	1	1	1	1	1	1	1	1	1	1	1	1	1	1	-	1	1	1	1	1	1	1	1	1	1
19227325	1	PUCA010567046.1	PsCam049320	PsCam049320_31958_4463	3	99.8	0.991228	0.995763	0.008475	0.991525	0.004237	0.004237	0.008439	0.016806	0.012622	25.3586	22.75	1	0	0	0	0	0	0	0	0	0	0	0	0	0	0	0	0	0	0	0	0	0	0	0	0	0	0	0	0	0	0	0
19227327	1	PUCA010259235.1	PsCam049183	NA	NA	NA	0.973684	0.004367	0.995633	0.004367	0.995633	0	0.008695	0.008695	0.008695	14	9.99296	1	1	1	1	1	1	1	1	1	1	1	1	1	1	1	1	1	1	1	1	1	1	1	1	1	1	1	1	1	1	1	1
19227331	1	PUCA014371867.1	NA	NA	NA	NA	0.916667	0.004566	0.995434	0.004566	0.995434	0	0.009091	0.009091	0.009091	20	19.5895	1	1	1	1	1	1	1	1	1	1	1	1	1	1	1	1	1	1	1	1	1	1	1	1	1	1	1	1	1	1	1	1
19227340	1	PUCA014515935.1	NA	NA	NA	NA	0.942982	0.982533	0.017467	0.982533	0.017467	0	0.034324	0.034324	0.034324	14.0072	13.5714	1	0	0	0	0	0	0	0	0	0	0	0	0	0	0	0	0	0	0	0	0	0	0	0	0	0	0	0	0	0	0	0
19227344	1	PUCA014088594.1	NA	NA	NA	NA	0.942982	0.982456	0.017544	0.982456	0.017544	0	0.034472	0.034472	0.034472	6.25455	5.75	1	0	0	0	0	0	0	0	0	0	0	0	0	0	0	0	0	0	0	0	0	0	0	0	0	0	0	0	0	0	0	0
19227347	1	PUCA011820644.1	PsCam000094	PsCam000094_80_535	7	71.4	0.942982	0.004444	0.995556	0.004444	0.995556	0	0.008849	0.008849	0.008849	27	23.0394	1	1	1	1	1	1	1	1	1	1	1	1	1	1	1	1	1	1	1	1	1	1	1	1	1	1	1	1	1	1	1	1
19227348	1	PUCA011820644.1	PsCam000094	PsCam000094_80_535	7	71.4	0.942982	0.004444	0.995556	0.004444	0.995556	0	0.008849	0.008849	0.008849	31	23.0394	1	1	1	1	1	1	1	1	1	1	1	1	1	1	1	1	1	1	1	1	1	1	1	1	1	1	1	1	1	1	1	1
19227349	1	PUCA011111819.1	NA	NA	NA	NA	0.855263	0.651961	0.357843	0.642157	0.348039	0.009804	0.453816	0.459583	0.456699	5.98235	5.53488	1	0	0	0	0	0	0	0	0	0	0	0	0	0	0	0	0	0	0	0	0	0	0	0	0	0	0	0	0	0	0	0
19227350	1	PUCA011584637.1	NA	NA	NA	NA	0.894737	0.009346	0.990654	0.009346	0.990654	0	0.018517	0.018517	0.018517	19.75	10.9035	1	1	1	1	-	1	-	1	1	-	1	1	1	1	1	1	1	1	1	1	1	1	1	1	1	1	1	1	1	1	1	1
19227352	1	PUCA013442341.1	NA	NA	NA	NA	0.833333	0.005025	0.994975	0.005025	0.994975	0	0.01	0.01	0.01	38	27.4156	1	1	1	1	1	-	1	-	1	1	1	1	1	-	1	1	1	1	-	-	1	1	1	-	1	1	1	1	1	1	-	1
19227353	1	PUCA012188148.1	PsCam016835	PsCam016835_10461_198	4	84.3	0.982456	0.970085	0.038462	0.961538	0.029915	0.008547	0.058039	0.073964	0.066002	20.4659	18.1818	1	0	0	0	0	0	0	0	0	0	0	0	0	0	0	0	0	0	0	0	0	0	0	0	0	0	0	0	0	0	0	0
19227356	1	PUCA011930419.1	PsCam004811	PsCam004811_3628_1727	1	48.3	0.855263	0.014493	0.985507	0.014493	0.985507	0	0.028565	0.028565	0.028565	5.6	4.26984	1	-	1	1	1	1	1	1	1	1	1	1	1	1	-	1	0	1	1	1	1	1	0	1	1	1	1	1	1	1	1	1
19227363	1	PUCA013043224.1	NA	NA	NA	NA	0.925439	0.004566	0.995434	0.004566	0.995434	0	0.009091	0.009091	0.009091	23	11.1103	1	1	1	1	1	1	-	1	1	1	1	1	1	1	1	1	1	1	1	1	1	1	1	1	1	1	1	1	1	1	1	1
19227368	1	PUCA012681923.1	PsCam016705	NA	NA	NA	0.982456	0.004274	0.995726	0.004274	0.995726	0	0.00851	0.00851	0.00851	14.5	10.7153	1	1	1	1	1	1	1	1	1	1	1	1	1	1	1	1	1	1	1	1	1	1	1	1	1	1	1	1	1	1	1	1
19227372	1	PUCA013930794.1	NA	NA	NA	NA	0.964912	0.095652	0.904348	0.095652	0.904348	0	0.173006	0.173006	0.173006	8.45455	9.24138	1	1	1	1	1	1	1	1	1	1	1	1	1	1	1	1	1	1	1	1	1	1	1	1	1	1	1	1	1	1	1	1
19227376	1	PUCA014226492.1	NA	NA	NA	NA	0.97807	0.961373	0.055794	0.944206	0.038627	0.017167	0.074269	0.105362	0.089816	24.7609	20	0.990196	0	0	0	0	0	0	0	0	0	0	0	0	0	0	0	0	0	0	0	0	0	0	0	0	0	0	0	0	0	0	0
19227378	1	PUCA011261589.1	NA	NA	NA	NA	0.859649	0.009615	0.990385	0.009615	0.990385	0	0.019046	0.019046	0.019046	21.3333	18.2364	1	1	1	1	1	1	1	1	1	1	1	1	1	1	1	1	1	1	1	1	1	1	1	1	1	1	1	1	1	1	1	1
19227379	1	PUCA014115956.1	PsCam044810	NA	NA	NA	0.837719	0.01	0.99	0.01	0.99	0	0.0198	0.0198	0.0198	15	10.964	1	1	1	1	1	1	1	1	1	1	1	1	1	1	1	1	1	1	1	1	1	1	1	1	1	1	1	1	1	1	1	1
19227381	1	PUCA012073667.1	NA	NA	NA	NA	0.986842	0.004255	0.995745	0.004255	0.995745	0	0.008474	0.008474	0.008474	20	18.7163	1	1	1	1	1	1	1	1	1	1	1	1	1	1	1	1	1	1	1	1	1	1	1	1	1	1	1	1	1	1	1	1
19227386	1	PUCA010455645.1	NA	NA	NA	NA	0.921053	0.004587	0.995413	0.004587	0.995413	0	0.009132	0.009132	0.009132	6	3.44569	1	1	1	1	-	1	1	1	1	1	1	1	1	1	1	1	1	1	1	1	1	1	1	1	1	1	1	1	1	1	1	1
19227389	1	PUCA012080299.1	PsCam043356	PsCam043356_27371_218	-	-	0.982456	0.995726	0.004274	0.995726	0.004274	0	0.00851	0.00851	0.00851	7.72569	6	1	0	0	0	0	0	0	0	0	0	0	0	0	0	0	0	0	0	0	0	0	0	0	0	0	0	0	0	0	0	0	0
19227390	1	PUCA011025809.1	PsCam048809	PsCam048809_31462_288	6	100.7	0.921053	0.004484	0.995516	0.004484	0.995516	0	0.008928	0.008928	0.008928	4	3.8315	1	1	1	1	1	1	1	1	1	1	1	1	1	1	1	1	1	1	1	1	1	1	1	1	1	1	-	1	1	1	1	1
19227391	1	PUCA014039124.1	PsCam020916	PsCam020916_11680_403	7	11.1	0.969298	0.004329	0.995671	0.004329	0.995671	0	0.008621	0.008621	0.008621	15	8.93662	1	1	1	1	1	1	1	1	1	1	1	1	1	1	1	1	1	1	1	1	1	1	1	1	1	1	1	1	1	1	1	1
19227392	1	PUCA010880050.1	PsCam045596	PsCam045596_29249_633	2	62.7	0.912281	0.004505	0.995495	0.004505	0.995495	0	0.008968	0.008968	0.008968	14	7.66176	1	1	1	1	1	1	1	1	1	1	1	1	1	1	1	1	1	1	1	1	1	1	1	1	1	1	1	1	1	1	1	1
19227393	1	PUCA010880050.1	PsCam045596	PsCam045596_29249_633	2	62.7	0.912281	0.004505	0.995495	0.004505	0.995495	0	0.008968	0.008968	0.008968	17	7.66176	1	1	1	1	1	1	1	1	1	1	1	1	1	1	1	1	1	1	1	1	1	1	1	1	1	1	1	1	1	1	1	1
19227396	1	PUCA013778973.1	NA	NA	NA	NA	0.938596	0.008969	0.991031	0.008969	0.991031	0	0.017776	0.017776	0.017776	14.5	10.1372	1	1	1	1	1	1	1	1	1	1	1	1	1	1	1	1	1	1	1	1	1	1	1	1	1	1	1	1	1	1	1	1
19227398	1	PUCA010465844.1	NA	NA	NA	NA	0.95614	0.973568	0.026432	0.973568	0.026432	0	0.051466	0.051466	0.051466	4.36431	3.75	1	0	0	0	-	0	0	0	0	0	-	0	0	0	0	0	0	0	0	0	0	0	0	0	0	0	0	0	0	0	0	0
19227404	1	PUCA013752845.1	PsCam048225	NA	NA	NA	0.890351	0.018868	0.985849	0.014151	0.981132	0.004717	0.037024	0.027901	0.032463	4.4	3.896	1	1	1	1	1	1	1	1	1	1	1	1	-	-	1	1	1	1	1	-	1	1	1	1	1	1	-	1	1	1	-	-
19227405	1	PUCA010236368.1	PsCam033484	PsCam033484_19127_263	-	-	0.964912	0.982906	0.021368	0.978632	0.017094	0.004274	0.033604	0.041822	0.037713	20.3053	18.3333	1	0	0	0	0	0	0	0	0	0	0	0	0	0	0	0	0	0	0	0	0	0	0	0	0	0	0	0	0	0	0	0
19227407	1	PUCA011094140.1	PsCam021680	NA	NA	NA	0.894737	0.004673	0.995327	0.004673	0.995327	0	0.009302	0.009302	0.009302	21.5	19.0682	1	1	1	1	1	1	1	1	1	1	1	1	1	1	1	1	1	1	1	1	1	1	1	1	1	1	1	1	1	1	1	1
19227410	1	PUCA013735818.1	NA	NA	NA	NA	0.925439	0.013514	0.986486	0.013514	0.986486	0	0.026662	0.026662	0.026662	3.33333	3.24621	1	1	1	1	1	1	1	1	1	1	1	1	1	1	1	1	1	1	1	1	1	1	1	1	1	1	1	1	1	1	1	1
19227412	1	PUCA010112891.1	PsCam048765	PsCam048765_31420_3394	7	2.25	0.907895	0.009259	0.990741	0.009259	0.990741	0	0.018347	0.018347	0.018347	11.5	8.97037	1	1	1	1	1	1	1	1	1	1	1	1	1	1	1	1	1	1	1	1	1	1	1	1	1	1	1	1	1	1	1	1
19227420	1	PUCA013721570.1	PsCam043182	PsCam043182_27208_1496	2	112.6	0.986842	0.995745	0.004255	0.995745	0.004255	0	0.008474	0.008474	0.008474	15.2897	9	1	0	0	0	0	0	0	0	0	0	0	0	0	0	0	0	0	0	0	0	0	0	0	0	0	0	-	0	0	0	0	0
19227424	1	PUCA015261104.1	PsCam026971	NA	NA	NA	0.986842	0.991489	0.008511	0.991489	0.008511	0	0.016876	0.016876	0.016876	22.8408	23	1	0	0	0	0	0	0	0	0	0	0	0	0	0	0	0	0	0	0	0	0	0	0	0	0	0	0	0	0	0	0	0
19227425	1	PUCA012241417.1	PsCam024579	PsCam024579_13967_2380	3	120.9	0.881579	0.004673	0.995327	0.004673	0.995327	0	0.009302	0.009302	0.009302	28	19.2567	1	1	1	1	1	1	1	1	1	1	1	1	-	1	1	1	1	1	-	1	1	1	1	1	1	1	1	-	1	1	-	1
19227426	1	PUCA013824818.1	NA	NA	NA	NA	0.97807	0.995708	0.004292	0.995708	0.004292	0	0.008547	0.008547	0.008547	6.79649	6	1	0	0	0	0	0	0	0	0	0	0	0	0	0	0	0	0	0	0	0	0	0	0	0	0	0	0	0	0	0	0	0
19227435	1	PUCA013889499.1	NA	NA	NA	NA	0.894737	0.004739	0.995261	0.004739	0.995261	0	0.009434	0.009434	0.009434	7	3.28854	1	1	1	1	1	1	1	1	1	1	-	1	1	1	1	1	1	1	1	1	1	1	1	1	1	1	1	1	1	1	1	1
19227438	1	PUCA013890653.1	PsCam000220	PsCam000220_190_2597	-	-	0.881579	0.004762	0.995238	0.004762	0.995238	0	0.009478	0.009478	0.009478	26	14.4457	1	1	1	1	1	1	1	-	1	1	1	1	-	1	1	1	-	1	-	-	1	1	-	1	1	1	-	-	1	1	-	1
19227448	1	PUCA013745250.1	PsCam035491	NA	NA	NA	0.995614	0.004219	0.995781	0.004219	0.995781	0	0.008403	0.008403	0.008403	40	29.8969	1	1	1	1	1	1	1	1	1	1	1	1	1	1	1	1	1	1	1	1	1	1	1	1	1	1	1	1	1	1	1	1
19227450	1	PUCA013260898.1	PsCam033807	NA	NA	NA	0.969298	0.004274	0.995726	0.004274	0.995726	0	0.00851	0.00851	0.00851	21	13.0764	1	1	1	1	1	1	1	1	1	1	1	1	1	1	1	1	1	1	1	1	1	1	1	1	1	1	1	1	1	1	1	1
19227451	1	PUCA013260898.1	PsCam033807	NA	NA	NA	0.969298	0.004274	0.995726	0.004274	0.995726	0	0.00851	0.00851	0.00851	16	13.0764	1	1	1	1	1	1	1	1	1	1	1	1	1	1	1	1	1	1	1	1	1	1	1	1	1	1	1	1	1	1	1	1
19227457	1	PUCA012543699.1	PsCam000133	PsCam000133_116_1343	7	39.9	0.991228	0.995745	0.004255	0.995745	0.004255	0	0.008474	0.008474	0.008474	37.4759	29	1	0	0	0	0	0	0	0	0	0	0	0	0	0	0	0	0	0	0	0	0	0	0	0	0	0	0	0	0	0	0	0
19227465	1	PUCA015371776.1	NA	NA	NA	NA	0.947368	0.008929	0.991071	0.008929	0.991071	0	0.017698	0.017698	0.017698	17	10.8493	1	1	1	1	1	1	1	1	1	1	1	1	1	1	1	-	1	1	1	1	1	1	1	1	1	1	1	1	1	1	1	1
19227470	1	PUCA013222875.1	PsCam045657	PsCam045657_29294_244	2	20.5	0.855263	0.024631	0.980296	0.019704	0.975369	0.004926	0.048048	0.038632	0.04334	3.28571	3.17373	1	1	1	1	1	-	1	-	1	1	1	1	-	1	1	-	1	1	1	1	-	1	1	1	1	-	1	1	1	1	1	-
19227477	1	PUCA010630140.1	NA	NA	NA	NA	0.890351	0.004739	0.995261	0.004739	0.995261	0	0.009434	0.009434	0.009434	6	4.38247	1	1	-	1	1	-	1	1	1	1	1	1	1	1	1	-	1	1	1	1	1	1	1	1	1	-	1	1	1	1	1	1
19227479	1	PUCA011531687.1	PsCam042537	NA	NA	NA	0.951754	0.004405	0.995595	0.004405	0.995595	0	0.008772	0.008772	0.008772	7	3.92701	1	1	1	1	1	1	1	1	1	1	1	1	1	1	1	1	1	1	1	1	1	1	-	1	1	1	1	1	1	1	1	1
19227481	1	PUCA010679978.1	PsCam004980	PsCam004980_3772_2780	-	-	0.973684	0.991342	0.008658	0.991342	0.008658	0	0.017166	0.017166	0.017166	6.02113	5.5	1	0	0	0	0	0	0	0	0	0	0	0	0	0	0	0	0	0	0	0	0	0	0	0	0	0	0	0	0	0	0	0
19227483	1	PUCA015223107.1	NA	NA	NA	NA	0.850877	0.009852	0.990148	0.009852	0.990148	0	0.01951	0.01951	0.01951	9.5	5.43496	1	1	1	1	1	1	1	-	1	1	1	1	-	1	1	1	1	1	1	1	1	1	1	1	1	1	1	1	1	-	1	1
19227489	1	PUCA010168906.1	NA	NA	NA	NA	0.969298	0.991342	0.008658	0.991342	0.008658	0	0.017166	0.017166	0.017166	5.5516	4	1	0	0	0	0	0	0	0	0	0	-	0	0	0	0	0	0	0	0	0	0	0	0	0	0	0	0	0	0	0	0	0
19227490	1	PUCA010261660.1	NA	NA	NA	NA	0.890351	0.995283	0.004717	0.995283	0.004717	0	0.009389	0.009389	0.009389	4.00386	3.5	1	0	0	0	0	0	0	0	0	0	0	0	0	0	0	0	0	0	0	0	0	0	0	0	0	0	0	0	0	0	0	0
19227492	1	PUCA015366641.1	PsCam048762	NA	NA	NA	0.995614	0.004219	0.995781	0.004219	0.995781	0	0.008403	0.008403	0.008403	26	23.3596	1	1	1	1	1	1	1	1	1	1	1	1	1	1	1	1	1	1	1	1	1	1	1	1	1	1	1	1	1	1	1	1
19227497	1	PUCA010950378.1	NA	NA	NA	NA	0.969298	0.982609	0.017391	0.982609	0.017391	0	0.034178	0.034178	0.034178	5.06475	3	1	0	0	0	0	0	0	0	0	0	0	0	0	0	0	0	0	0	0	0	0	-	0	0	0	-	0	0	0	0	0	0
19227498	1	PUCA011809198.1	PsCam034327	PsCam034327_19729_902	7	85.5	0.969298	0.012766	0.987234	0.012766	0.987234	0	0.025206	0.025206	0.025206	7.25	6.26855	1	1	1	1	1	1	1	1	1	1	1	1	1	1	1	1	1	1	1	1	1	1	1	1	1	1	1	1	1	1	1	1
19227506	1	PUCA011090164.1	PsCam049658	PsCam049658_32282_3329	2	54.1	0.995614	0.050633	0.949367	0.050633	0.949367	0	0.096138	0.096138	0.096138	36.9286	42.9427	1	1	1	1	1	1	1	1	1	1	1	1	1	1	1	1	1	1	1	1	1	1	1	1	1	1	1	1	1	1	1	1
19227511	1	PUCA014409519.1	PsCam048089	PsCam048089_30842_664	3	109.5	0.97807	0.025316	0.978903	0.021097	0.974684	0.004219	0.049351	0.041304	0.045327	52	43.3112	1	1	1	1	1	1	1	1	1	1	1	1	1	1	1	1	1	1	1	1	1	1	1	1	1	1	1	1	1	1	1	1
19227513	1	PUCA010079710.1	PsCam050566	NA	NA	NA	0.986842	0.004255	0.995745	0.004255	0.995745	0	0.008474	0.008474	0.008474	9	7.18966	1	1	1	1	1	1	1	1	1	1	1	1	1	1	1	1	1	1	1	1	1	1	1	1	1	1	1	1	1	1	1	1
19227514	1	PUCA012562828.1	PsCam043585	NA	NA	NA	0.973684	0.012931	0.991379	0.008621	0.987069	0.00431	0.025528	0.017093	0.02131	31.8	22.5211	0.990385	1	1	1	1	1	1	1	1	1	1	1	1	1	1	1	1	1	1	1	1	1	1	1	1	1	1	1	1	1	1	1
19227530	1	PUCA014382613.1	NA	NA	NA	NA	0.973684	0.004255	0.995745	0.004255	0.995745	0	0.008474	0.008474	0.008474	12	10.4514	1	1	1	1	1	1	1	1	1	1	1	1	1	1	1	1	1	1	1	1	1	1	1	1	1	1	1	1	1	1	1	1
19227531	1	PUCA014382613.1	NA	NA	NA	NA	0.991228	0.020921	0.979079	0.020921	0.979079	0	0.040966	0.040966	0.040966	14.3333	10.4514	1	1	1	1	1	1	1	1	1	1	1	1	1	1	1	1	1	1	1	1	1	1	1	1	1	1	1	1	1	1	1	1
19227533	1	PUCA011036772.1	PsCam050439	PsCam050439_33019_740	3	90	0.877193	0.004785	0.995215	0.004785	0.995215	0	0.009524	0.009524	0.009524	38	31.705	1	1	1	1	1	1	1	1	1	1	1	1	1	1	1	1	1	1	1	1	1	1	1	1	1	1	1	1	1	1	1	1
19227534	1	PUCA013507308.1	PsCam044863	PsCam044863_28610_2198	4	96.2	0.868421	0.014634	0.985366	0.014634	0.985366	0	0.02884	0.02884	0.02884	3.33333	2.52066	1	1	1	1	1	1	1	1	1	1	1	1	1	1	1	1	-	1	1	1	-	1	1	1	1	1	1	1	1	1	-	1
19227540	1	PUCA012775914.1	PsCam049626	PsCam049626_32250_2618	4	106.1	0.811404	0.087629	0.912371	0.087629	0.912371	0	0.1599	0.1599	0.1599	4.8	4.63839	1	1	1	1	1	1	1	1	1	1	-	1	1	1	1	1	1	1	1	1	1	1	1	1	1	1	1	1	1	1	1	1
19227542	1	PUCA015396711.1	NA	NA	NA	NA	0.964912	0.004348	0.995652	0.004348	0.995652	0	0.008658	0.008658	0.008658	39	38.1197	1	1	1	1	1	1	1	1	1	1	1	1	1	1	1	1	1	1	1	1	1	1	1	1	1	1	1	1	1	1	1	1
19227543	1	PUCA011810110.1	PsCam035269	PsCam035269_20464_2418	7	77.1	0.97807	0.987234	0.017021	0.982979	0.012766	0.004255	0.025206	0.033463	0.029335	12.7308	7.4	1	0	0	0	0	0	0	0	0	0	0	0	0	0	0	0	0	0	0	0	0	0	0	0	0	0	0	0	0	0	0	0
19227547	1	PUCA010634787.1	PsCam016807	NA	NA	NA	0.973684	0.987179	0.012821	0.987179	0.012821	0	0.025312	0.025312	0.025312	8.04561	7.33333	1	0	0	0	0	0	0	0	0	0	0	0	0	0	0	0	0	0	0	0	0	0	0	0	0	0	0	0	0	0	0	0
19227551	1	PUCA012862940.1	PsCam029480	PsCam029480_17590_2189	2	98.6	0.97807	0.017167	0.982833	0.017167	0.982833	0	0.033745	0.033745	0.033745	9	7.85866	1	1	1	1	1	1	1	1	1	1	1	1	1	1	1	1	1	1	1	1	1	1	1	1	1	1	1	1	1	1	1	1
19227552	1	PUCA012862940.1	PsCam029480	PsCam029480_17590_2189	2	98.6	0.969298	0.008658	0.991342	0.008658	0.991342	0	0.017166	0.017166	0.017166	10.3333	7.85866	1	1	1	1	1	1	1	1	1	1	1	1	1	1	1	1	1	1	1	1	1	1	1	1	1	1	1	1	1	1	1	1
19227555	1	PUCA011070930.1	PsCam060074	PsCam060074_40070_2312	-	-	0.991228	0.983051	0.016949	0.983051	0.016949	0	0.033324	0.033324	0.033324	6.70775	6.66667	1	0	0	0	0	0	0	0	0	0	0	0	0	0	0	0	0	0	0	0	0	0	0	0	0	0	0	0	0	0	0	0
19227556	1	PUCA012221161.1	PsCam048054	PsCam048054_30810_1725	3	57.3	0.820175	0.005128	0.994872	0.005128	0.994872	0	0.010204	0.010204	0.010204	33	23.1004	1	1	1	1	1	1	1	1	1	1	1	1	-	-	1	1	1	1	1	1	1	1	1	1	1	1	1	1	1	1	-	1
19227571	1	PUCA010268720.1	NA	NA	NA	NA	0.973684	0.012931	0.991379	0.008621	0.987069	0.00431	0.025528	0.017093	0.02131	4.75	4.87943	1	1	1	1	1	1	1	1	1	1	1	1	1	1	1	1	1	1	1	1	1	1	1	1	1	1	1	1	1	1	1	1
19227574	1	PUCA015290973.1	PsCam006777	PsCam006777_5047_2584	6	0	0.986842	0.974576	0.025424	0.974576	0.025424	0	0.049555	0.049555	0.049555	19.2667	13.1429	1	0	0	0	0	0	0	0	0	0	0	0	0	0	0	0	0	0	0	0	0	0	0	0	0	0	0	0	0	0	0	0
19227576	1	PUCA010259235.1	PsCam049183	NA	NA	NA	0.97807	0.995708	0.004292	0.995708	0.004292	0	0.008547	0.008547	0.008547	21.7597	24.5	1	0	0	0	0	0	0	0	0	0	0	0	0	0	0	0	0	0	0	0	0	0	0	0	0	0	0	0	0	0	0	0
19227577	1	PUCA012699839.1	NA	NA	NA	NA	0.938596	0.982143	0.017857	0.982143	0.017857	0	0.035077	0.035077	0.035077	5.11679	4.4	1	0	0	0	0	0	0	0	0	0	0	0	0	0	0	0	0	0	0	0	-	0	0	0	0	0	0	0	0	0	0	0
19227579	1	PUCA014568610.1	NA	NA	NA	NA	0.964912	0.004348	0.995652	0.004348	0.995652	0	0.008658	0.008658	0.008658	31	15.1986	1	1	1	1	-	1	1	1	1	1	1	1	1	1	1	-	1	1	1	1	1	1	1	1	1	1	1	1	1	1	1	1
19227583	1	PUCA014573929.1	PsCam048810	PsCam048810_31463_2238	4	67	0.916667	0.004505	0.995495	0.004505	0.995495	0	0.008968	0.008968	0.008968	27	16.5	1	1	1	1	1	1	1	1	1	1	1	1	1	1	1	1	1	1	1	1	1	1	1	1	1	1	1	1	1	1	1	1
19227584	1	PUCA014152157.1	NA	NA	NA	NA	0.890351	0.004717	0.995283	0.004717	0.995283	0	0.009389	0.009389	0.009389	36.5	21.3817	1	1	1	1	1	1	1	1	1	1	1	1	1	1	1	1	1	1	1	1	1	1	1	1	1	1	1	1	1	1	1	1
19227589	1	PUCA010707594.1	PsCam042727	PsCam042727_26774_3833	4	36.6	0.947368	0.995536	0.004464	0.995536	0.004464	0	0.008889	0.008889	0.008889	5.71119	5	1	0	0	0	0	0	0	0	0	0	0	0	0	0	0	0	0	0	0	0	0	0	0	0	0	0	0	0	0	0	0	0
19227597	1	PUCA015240897.1	PsCam039519	NA	NA	NA	0.942982	0.013393	0.986607	0.013393	0.986607	0	0.026427	0.026427	0.026427	11.6	7.79487	1	1	1	1	1	1	1	1	1	1	1	1	1	1	1	1	1	1	1	1	1	1	1	1	1	1	1	1	1	1	1	1
19227598	1	PUCA012601198.1	PsCam021917	PsCam021917_12326_1292	5	108.4	0.991228	0.004219	0.995781	0.004219	0.995781	0	0.008403	0.008403	0.008403	10	9.28866	1	1	1	1	1	1	1	1	1	1	1	1	1	1	1	1	1	1	1	1	1	1	1	1	1	1	1	1	1	1	1	1
19227599	1	PUCA012601198.1	PsCam021917	PsCam021917_12326_1292	5	108.4	0.991228	0.004219	0.995781	0.004219	0.995781	0	0.008403	0.008403	0.008403	10	9.28866	1	1	1	1	1	1	1	1	1	1	1	1	1	1	1	1	1	1	1	1	1	1	1	1	1	1	1	1	1	1	1	1
19227602	1	PUCA013426883.1	PsCam042349	PsCam042349_26420_1484	6	10.8	0.991228	0.9625	0.058333	0.941667	0.0375	0.020833	0.072187	0.109861	0.091024	13.0248	9.73684	1	0	0	0	0	0	0	0	0	0	0	0	0	0	0	0	0	0	0	0	0	0	0	0	0	0	0	0	0	0	0	0
19227604	1	PUCA013005859.1	PsCam049684	NA	NA	NA	0.916667	0.990991	0.009009	0.990991	0.009009	0	0.017856	0.017856	0.017856	4.82657	4.5	1	0	0	0	0	0	-	0	0	0	0	0	0	0	0	0	0	0	0	0	0	0	0	0	0	0	0	0	0	0	0	0
19227613	1	PUCA012554822.1	PsCam013967	PsCam013967_9509_1238	-	-	0.995614	0.957806	0.050633	0.949367	0.042194	0.008439	0.080828	0.096138	0.088483	32.5018	31.8	1	0	0	0	0	0	0	0	0	0	0	0	0	0	0	0	0	0	0	0	0	0	0	0	0	0	0	0	0	0	0	0
19227620	1	PUCA010274828.1	PsCam026752	PsCam026752_15503_1901	2	17.4	0.934211	0.026906	0.973094	0.026906	0.973094	0	0.052364	0.052364	0.052364	4.16667	3.65038	1	1	1	1	1	1	1	1	1	1	1	1	1	1	1	1	1	1	1	1	1	1	1	1	1	1	1	1	1	1	1	1
19227621	1	PUCA010274828.1	PsCam026752	PsCam026752_15503_1901	2	17.4	0.912281	0.004587	0.995413	0.004587	0.995413	0	0.009132	0.009132	0.009132	5	3.65038	1	1	1	1	1	1	1	1	1	1	1	1	1	1	1	1	1	1	1	1	1	1	1	1	1	1	1	1	1	1	1	1
19227622	1	PUCA013311869.1	PsCam038112	PsCam038112_23161_625	4	54.6	0.942982	0.03125	0.973214	0.026786	0.96875	0.004464	0.060547	0.052136	0.056342	13.25	13.0659	0.990385	1	1	1	1	1	1	1	1	1	1	1	1	1	1	1	1	1	1	1	1	1	1	1	1	1	1	1	2	1	1	1
19227624	1	PUCA011780260.1	PsCam043662	PsCam043662_27652_751	-	-	0.995614	0.004202	0.995798	0.004202	0.995798	0	0.008368	0.008368	0.008368	39	31.5495	1	1	1	1	1	1	1	1	1	1	1	1	1	1	1	1	1	1	1	1	1	1	1	1	1	1	1	1	1	1	1	1
19227625	1	PUCA014715488.1	PsCam048076	PsCam048076_30831_3107	4	64.4	0.912281	0.013761	0.990826	0.009174	0.986239	0.004587	0.027144	0.01818	0.022662	35.2	32.7471	1	1	1	1	1	-	1	1	1	1	1	1	1	1	1	1	1	1	1	1	1	-	1	1	-	1	1	1	1	-	1	1
19227628	1	PUCA012991097.1	NA	NA	NA	NA	0.934211	0.004444	0.995556	0.004444	0.995556	0	0.008849	0.008849	0.008849	8	4.84838	1	1	1	1	1	-	1	1	1	1	1	1	1	1	1	1	1	1	1	1	1	1	1	1	1	1	1	1	1	1	1	1
19227630	1	PUCA010348584.1	PsCam033901	NA	NA	NA	0.925439	0.99095	0.00905	0.99095	0.00905	0	0.017936	0.017936	0.017936	6.08889	4	1	0	0	0	0	0	0	0	0	0	0	0	0	0	0	-	0	0	0	0	0	0	0	0	0	0	0	0	0	0	0	0
19227632	1	PUCA012501292.1	PsCam022635	PsCam022635_12721_118	3	32.6	0.991228	0.975	0.029167	0.970833	0.025	0.004167	0.04875	0.056632	0.052691	35.5854	26.7778	1	0	0	0	0	0	0	0	0	0	0	0	0	0	0	0	0	0	0	0	0	0	0	0	0	0	0	0	0	0	0	0
19227633	1	PUCA010805261.1	NA	NA	NA	NA	0.881579	0.009524	0.990476	0.009524	0.990476	0	0.018866	0.018866	0.018866	18.5	19.9961	1	1	1	1	1	1	1	1	1	1	1	1	1	1	1	1	1	1	1	1	1	1	1	1	1	1	1	1	1	1	1	1
19227634	1	PUCA015322975.1	PsCam006731	PsCam006731_5003_1194	4	27.2	0.982456	0.987395	0.012605	0.987395	0.012605	0	0.024892	0.024892	0.024892	13.3702	11	1	0	0	0	0	0	0	0	0	0	0	0	0	0	0	0	0	0	0	0	0	0	0	0	0	0	0	0	0	0	0	0
19227646	1	PUCA015244648.1	NA	NA	NA	NA	0.899123	0.004695	0.995305	0.004695	0.995305	0	0.009346	0.009346	0.009346	10	10.3931	1	1	-	1	1	-	-	1	1	1	1	1	-	-	1	1	1	1	1	1	1	1	1	1	1	1	1	1	1	1	1	1
19227670	1	PUCA011054323.1	PsCam010986	PsCam010986_7437_1308	5	97.3	0.951754	0.977778	0.022222	0.977778	0.022222	0	0.043457	0.043457	0.043457	11.6436	10.8	1	0	0	0	0	0	0	0	0	0	0	0	0	0	0	0	0	0	0	0	0	0	0	0	0	0	0	0	0	0	0	0
19227679	1	PUCA014738933.1	PsCam012236	NA	NA	NA	0.969298	0.012766	0.987234	0.012766	0.987234	0	0.025206	0.025206	0.025206	27.8	23.8566	1	1	1	1	1	1	1	1	1	1	1	1	1	1	1	1	1	1	1	1	1	1	1	1	1	1	1	1	1	1	1	1
19227683	1	PUCA013249352.1	NA	NA	NA	NA	0.872807	0.014423	0.985577	0.014423	0.985577	0	0.02843	0.02843	0.02843	14	12.2326	1	1	1	1	1	1	1	1	1	1	1	1	1	1	1	1	1	1	1	1	1	1	1	1	1	1	1	1	1	1	1	1
19227684	1	PUCA014581712.1	PsCam036489	PsCam036489_21629_334	7	116.2	0.899123	0.023148	0.976852	0.023148	0.976852	0	0.045225	0.045225	0.045225	4.16667	3.17308	1	1	1	1	1	1	1	1	1	1	1	1	1	1	1	1	1	1	1	1	1	1	1	1	1	-	1	1	1	1	1	1
19227685	1	PUCA014270898.1	PsCam042609	PsCam042609_26661_1882	4	103.8	0.969298	0.969697	0.038961	0.961039	0.030303	0.008658	0.05877	0.074886	0.066828	5.09455	4.09091	1	0	0	0	0	0	0	0	0	0	0	0	0	0	0	0	0	0	0	0	0	0	0	0	0	0	0	0	0	0	-	0
19227688	1	PUCA015158607.1	PsCam020935	PsCam020935_11697_3477	6	18.5	0.97807	0.961373	0.042918	0.957082	0.038627	0.004292	0.074269	0.082153	0.078211	15.1413	16.2143	1	0	0	0	0	0	0	0	0	0	0	0	0	0	0	0	0	0	0	0	0	0	0	0	0	0	0	0	0	0	0	0
19227697	1	PUCA010191369.1	PsCam036084	PsCam036084_21234_2435	5	39.9	0.820175	0.005102	0.994898	0.005102	0.994898	0	0.010152	0.010152	0.010152	5	4.17647	1	1	1	1	1	1	-	1	1	1	1	1	1	1	-	1	1	1	1	1	1	1	1	1	1	1	1	1	1	-	1	1
19227698	1	PUCA014736837.1	PsCam037415	PsCam037415_22499_621	3	38.3	0.986842	0.012605	0.987395	0.012605	0.987395	0	0.024892	0.024892	0.024892	63.1667	53.9861	1	1	1	1	1	1	1	1	1	1	1	1	1	1	1	1	1	1	1	1	1	1	1	1	1	1	1	1	1	1	1	1
19227700	1	PUCA014551172.1	PsCam042576	PsCam042576_26629_2419	7	119.9	0.925439	0.004587	0.995413	0.004587	0.995413	0	0.009132	0.009132	0.009132	14.5	12.9888	1	1	1	1	1	1	1	1	1	1	1	1	1	1	1	1	1	1	1	1	1	1	1	1	1	1	1	1	1	1	1	1
19227707	1	PUCA012224437.1	PsCam048504	NA	NA	NA	0.973684	0.995763	0.004237	0.995763	0.004237	0	0.008439	0.008439	0.008439	8.12027	5	1	0	0	0	0	0	0	0	0	0	0	0	0	0	0	0	0	0	0	0	0	0	0	0	0	0	0	0	0	0	0	0
19227708	1	PUCA011864250.1	PsCam001240	NA	NA	NA	0.995614	0.995781	0.004219	0.995781	0.004219	0	0.008403	0.008403	0.008403	64.6336	51	1	0	0	0	0	0	0	0	0	0	0	0	0	0	0	0	1	0	0	0	0	0	0	0	0	0	0	0	0	0	0	0
19227711	1	PUCA011148254.1	NA	NA	NA	NA	0.969298	0.991342	0.012987	0.987013	0.008658	0.004329	0.017166	0.025637	0.021401	10.1866	6.25	1	0	0	0	0	0	0	0	0	0	0	0	0	0	0	0	0	0	0	0	0	0	0	0	0	0	0	0	0	0	0	0
19227712	1	PUCA013299396.1	NA	NA	NA	NA	0.942982	0.004444	0.995556	0.004444	0.995556	0	0.008849	0.008849	0.008849	4.5	4.26642	1	1	1	-	1	1	1	1	1	1	1	1	1	1	1	-	1	1	1	1	1	1	1	1	1	1	1	1	1	1	-	1
19227713	1	PUCA012037074.1	NA	NA	NA	NA	0.929825	0.054054	0.954955	0.045045	0.945946	0.009009	0.102264	0.086032	0.094148	7.78571	7.13566	1	1	1	1	1	1	-	1	1	1	1	1	1	1	1	1	1	1	1	1	1	1	1	1	1	1	-	1	1	1	1	1
19227715	1	PUCA015020220.1	NA	NA	NA	NA	0.947368	0.008929	0.991071	0.008929	0.991071	0	0.017698	0.017698	0.017698	34.5	22.2899	1	1	1	1	1	1	1	1	1	1	1	1	1	1	1	1	1	1	1	1	1	1	1	1	1	1	1	1	1	1	1	1
19227716	1	PUCA012764257.1	PsCam049842	PsCam049842_32457_279	4	112.6	0.802632	0.025907	0.974093	0.025907	0.974093	0	0.050471	0.050471	0.050471	3.16667	2.98667	1	1	1	1	1	1	1	1	1	1	1	1	1	1	1	1	1	1	1	-	1	1	1	1	1	1	1	1	1	1	-	1
19227719	1	PUCA010231417.1	PsCam051839	NA	NA	NA	0.947368	0.062222	0.937778	0.062222	0.937778	0	0.116701	0.116701	0.116701	16.3333	17.4038	1	1	1	1	1	1	-	1	1	1	1	1	1	1	1	1	1	1	1	1	1	1	1	1	1	-	1	1	1	1	1	1
19227720	1	PUCA010231417.1	PsCam051839	NA	NA	NA	0.916667	0.027523	0.972477	0.027523	0.972477	0	0.053531	0.053531	0.053531	16.1667	17.3421	1	1	1	1	1	1	0	1	1	1	1	1	1	1	1	1	1	1	1	1	1	1	1	1	1	0	1	1	1	1	1	1
19227731	1	PUCA015180951.1	PsCam027783	NA	NA	NA	0.855263	0.004902	0.995098	0.004902	0.995098	0	0.009756	0.009756	0.009756	14	14.9639	1	-	-	1	-	-	-	1	1	1	1	-	1	1	1	1	1	-	1	-	1	-	1	-	1	1	1	-	-	1	1	-
19227735	1	PUCA011148034.1	PsCam050584	NA	NA	NA	0.864035	0.014634	0.990244	0.009756	0.985366	0.004878	0.02884	0.019322	0.024081	4.25	3.96386	0.988636	1	1	1	1	1	1	1	1	1	1	1	1	1	1	-	1	1	1	1	1	1	1	1	1	1	1	1	1	1	1	1
19227743	1	PUCA011901306.1	PsCam021304	PsCam021304_11959_3277	5	24.5	0.982456	0.995798	0.004202	0.995798	0.004202	0	0.008368	0.008368	0.008368	6.03082	4	1	0	0	0	0	0	0	0	0	0	0	0	0	0	0	0	0	0	0	0	0	0	0	0	0	0	0	0	0	0	0	0
19227751	1	PUCA011366303.1	PsCam000623	PsCam000623_542_2652	1	33.5	0.859649	0.980392	0.019608	0.980392	0.019608	0	0.038447	0.038447	0.038447	4.32	5.75	1	0	0	0	0	0	0	0	0	0	0	0	-	0	0	0	0	-	0	0	0	0	0	0	0	0	0	0	0	0	-	0
19227757	1	PUCA011004059.1	PsCam004898	NA	NA	NA	0.885965	0.009302	0.990698	0.009302	0.990698	0	0.018432	0.018432	0.018432	4.33333	4.62214	1	1	1	1	1	1	1	1	1	1	1	1	1	1	1	-	1	1	1	1	1	1	1	1	1	1	1	1	1	1	1	1
19227761	1	PUCA013528783.1	PsCam042355	NA	NA	NA	0.969298	0.013043	0.986957	0.013043	0.986957	0	0.025747	0.025747	0.025747	16	15.605	1	1	1	1	1	1	1	1	1	1	1	1	1	1	1	1	1	1	1	1	1	1	1	1	1	1	1	1	1	1	1	1
19227765	1	PUCA012121339.1	PsCam029207	PsCam029207_17397_784	-	-	0.934211	0.004505	0.995495	0.004505	0.995495	0	0.008968	0.008968	0.008968	4	3.73234	1	1	1	1	1	1	1	1	1	1	1	-	1	1	1	1	1	1	1	1	1	1	-	1	1	1	1	1	1	1	1	1
19227768	1	PUCA010473221.1	PsCam043262	PsCam043262_27282_425	-	-	0.991228	0.995781	0.004219	0.995781	0.004219	0	0.008403	0.008403	0.008403	9.2226	10	1	0	0	0	0	0	0	0	0	0	0	0	0	0	0	0	-	0	0	0	0	0	0	0	0	0	0	0	0	0	0	0
19227769	1	PUCA010473221.1	PsCam043262	PsCam043262_27282_425	-	-	0.991228	0.008403	0.991597	0.008403	0.991597	0	0.016665	0.016665	0.016665	9.5	9.2226	1	1	1	1	1	1	1	1	1	1	1	1	1	1	1	1	-	1	1	1	1	1	1	1	1	1	1	1	1	1	1	1
19227774	1	PUCA014088248.1	PsCam034616	PsCam034616_19992_1757	7	121.7	0.991228	0.004237	0.995763	0.004237	0.995763	0	0.008439	0.008439	0.008439	12.5	8.97931	1	1	1	1	1	1	1	1	1	1	1	1	1	1	1	1	1	1	1	1	1	1	1	1	1	1	1	1	1	1	1	1
19227781	1	PUCA013627980.1	PsCam044086	PsCam044086_28013_2743	6	23.6	0.973684	0.99569	0.00431	0.99569	0.00431	0	0.008584	0.008584	0.008584	12.4196	8	1	0	0	0	0	0	0	0	0	0	0	0	0	0	0	0	0	0	0	0	0	0	0	0	0	0	0	0	0	0	0	0
19227786	1	PUCA011446801.1	PsCam026192	NA	NA	NA	0.907895	0.004566	0.995434	0.004566	0.995434	0	0.009091	0.009091	0.009091	7	5.46038	1	1	1	1	1	1	1	-	1	1	1	1	1	1	1	1	1	1	-	1	1	1	1	1	1	1	1	1	1	1	1	1
19227788	1	PUCA014023275.1	PsCam060158	PsCam060158_40140_479	2	72.1	1	0.029412	0.970588	0.029412	0.970588	0	0.057093	0.057093	0.057093	21.1429	17.9268	1	1	1	1	1	1	1	1	1	1	1	1	1	1	1	1	1	1	1	1	1	1	1	1	1	1	1	1	1	1	1	1
19227789	1	PUCA010894909.1	NA	NA	NA	NA	0.815789	0.005128	0.994872	0.005128	0.994872	0	0.010204	0.010204	0.010204	5	3.68201	1	1	1	-	1	1	1	1	1	-	1	1	1	1	1	-	1	1	1	-	1	1	1	1	1	1	1	-	1	-	1	1
19227797	1	PUCA013940238.1	PsCam034357	PsCam034357_19754_708	7	32.2	0.991228	0.017021	0.982979	0.017021	0.982979	0	0.033463	0.033463	0.033463	18.75	17.3112	1	1	1	1	1	1	1	1	1	1	1	1	1	1	1	1	1	1	1	1	1	1	1	1	1	1	1	1	1	1	1	1
19227798	1	PUCA013940238.1	PsCam034357	PsCam034357_19754_708	7	32.2	0.97807	0.008621	0.99569	0.00431	0.991379	0.00431	0.017093	0.008584	0.012838	25.3333	17.3112	1	1	1	1	1	1	1	1	1	1	1	1	1	1	1	1	1	1	1	1	1	1	1	1	1	1	1	1	1	1	1	1
19227804	1	PUCA012729192.1	PsCam042876	PsCam042876_26915_1577	6	25.3	0.837719	0.009804	0.995098	0.004902	0.990196	0.004902	0.019416	0.009756	0.014586	10	10.1452	0.988372	1	1	2	1	1	1	1	1	1	1	1	1	1	1	1	1	1	1	1	1	1	1	1	1	1	1	1	1	1	1	1
19227805	1	PUCA013712886.1	PsCam007142	PsCam007142_5307_1114	7	65.5	0.964912	0.008696	0.991304	0.008696	0.991304	0	0.01724	0.01724	0.01724	4.5	5.08803	1	1	1	1	1	-	1	1	1	1	1	1	1	1	1	1	1	1	1	1	1	1	1	1	1	1	1	1	1	1	1	1
19227807	1	PUCA010786959.1	PsCam006237	NA	NA	NA	0.942982	0.008929	0.991071	0.008929	0.991071	0	0.017698	0.017698	0.017698	19	14.7985	1	1	1	1	1	1	1	1	1	1	1	1	1	1	1	1	1	1	1	1	1	1	1	1	1	1	1	1	1	1	1	1
19227814	1	PUCA012508828.1	PsCam046529	NA	NA	NA	0.995614	0.995781	0.004219	0.995781	0.004219	0	0.008403	0.008403	0.008403	60.589	57	1	0	0	0	0	0	0	0	0	0	0	0	0	0	0	0	0	0	0	0	0	0	0	0	0	0	0	0	0	0	0	0
19227827	1	PUCA012763180.1	PsCam036205	PsCam036205_21353_2681	4	79.4	0.921053	0.027523	0.977064	0.022936	0.972477	0.004587	0.053531	0.044819	0.049175	13.5	14.8352	0.990385	1	1	1	1	1	1	1	1	1	1	1	1	1	1	1	1	1	1	1	1	1	1	1	1	1	1	1	1	1	1	1
19227832	1	PUCA011137651.1	PsCam048075	PsCam048075_30830_2405	-	-	0.934211	0.004484	0.995516	0.004484	0.995516	0	0.008928	0.008928	0.008928	11	9.36957	1	1	1	1	1	1	1	1	1	1	1	1	1	1	1	1	1	1	1	1	1	1	1	1	1	1	1	1	1	1	1	1
19227833	1	PUCA011137651.1	PsCam048075	PsCam048075_30830_2405	-	-	0.960526	0.030568	0.969432	0.030568	0.969432	0	0.059267	0.059267	0.059267	10.1429	9.36957	1	1	1	1	1	1	1	1	1	1	1	1	1	1	1	1	1	1	1	1	1	1	1	1	1	1	1	1	1	1	1	1
19227836	1	PUCA013600539.1	PsCam035510	PsCam035510_20690_1262	-	-	0.815789	0.01005	0.98995	0.01005	0.98995	0	0.019898	0.019898	0.019898	9	7.93724	1	1	1	1	1	1	1	1	1	1	1	1	1	1	1	1	1	1	1	1	1	1	1	1	1	1	1	1	1	1	1	1
19227837	1	PUCA013691698.1	PsCam045949	PsCam045949_29521_1524	5	19.5	0.982456	0.982833	0.017167	0.982833	0.017167	0	0.033745	0.033745	0.033745	27.0986	23.8	1	0	0	0	0	0	0	0	0	0	0	0	0	0	0	0	0	0	0	0	0	0	0	0	0	0	0	0	0	0	0	0
19227841	1	PUCA013295659.1	PsCam044815	PsCam044815_28569_2304	1	70.25	0.991228	0.016949	0.983051	0.016949	0.983051	0	0.033324	0.033324	0.033324	45.75	26.3101	1	1	1	1	1	1	1	1	1	1	1	1	1	1	1	1	1	1	1	1	1	1	1	1	1	1	1	1	1	1	1	1
19227843	1	PUCA014061822.1	NA	NA	NA	NA	0.991228	0.008475	0.991525	0.008475	0.991525	0	0.016806	0.016806	0.016806	23	17.9862	1	1	1	1	1	1	1	1	1	1	1	1	1	1	1	1	1	1	1	1	1	1	1	1	1	1	1	1	1	1	1	1
19227848	1	PUCA013929040.1	PsCam045289	PsCam045289_28982_363	5	64.9	0.95614	0.021552	0.978448	0.021552	0.978448	0	0.042174	0.042174	0.042174	8	8.82143	1	1	1	1	1	1	1	1	1	1	1	1	1	1	1	1	1	1	1	1	1	1	1	1	1	1	1	1	1	1	1	1
19227853	1	PUCA011064170.1	NA	NA	NA	NA	0.960526	0.004367	0.995633	0.004367	0.995633	0	0.008695	0.008695	0.008695	10	4.81429	1	1	1	1	1	1	1	1	1	1	1	1	1	1	1	1	1	1	1	1	1	1	1	1	1	1	1	1	1	1	1	1
19227855	1	PUCA010417843.1	PsCam035696	NA	NA	NA	1	0.966387	0.033613	0.966387	0.033613	0	0.064967	0.064967	0.064967	38.7324	34.7	1	0	0	0	0	0	0	0	0	0	0	0	0	0	0	0	0	0	0	0	0	0	0	0	0	0	0	0	0	0	0	0
19227858	1	PUCA013805024.1	PsCam052217	NA	NA	NA	0.947368	0.991111	0.013333	0.986667	0.008889	0.004444	0.01762	0.026311	0.021965	5.13383	3.25	1	0	0	0	0	0	0	0	0	0	0	0	0	0	0	0	0	0	0	0	2	0	0	0	0	0	1	0	0	0	0	0
19227859	1	PUCA013126808.1	PsCam000571	PsCam000571_498_121	6	2.6	0.995614	0.029046	0.970954	0.029046	0.970954	0	0.056404	0.056404	0.056404	20.1429	20.2586	1	1	1	1	1	1	1	1	1	1	1	1	1	1	1	1	1	1	1	1	1	1	1	1	1	1	1	1	1	1	1	1
19227860	1	PUCA011209494.1	PsCam049833	PsCam049833_32448_154	3	41.4	0.947368	0.00885	0.99115	0.00885	0.99115	0	0.017542	0.017542	0.017542	30.5	23.1444	1	1	1	1	1	1	1	1	1	1	1	1	1	1	1	1	1	1	1	1	1	1	1	1	1	1	1	1	1	1	1	1
19227861	1	PUCA011209494.1	PsCam049833	PsCam049833_32448_154	3	41.4	0.951754	0.00885	0.99115	0.00885	0.99115	0	0.017542	0.017542	0.017542	26.25	23.1444	1	1	1	1	1	1	1	1	1	1	1	1	1	1	1	1	1	1	1	1	1	1	1	1	1	1	1	1	1	1	1	1
19227866	1	PUCA013641594.1	NA	NA	NA	NA	0.982456	0.991416	0.008584	0.991416	0.008584	0	0.01702	0.01702	0.01702	12.4301	14.5	1	0	0	0	0	0	0	0	0	0	0	0	0	0	0	0	0	0	0	0	0	0	0	0	0	0	0	0	0	0	0	0
19227868	1	PUCA013181317.1	PsCam055865	NA	NA	NA	0.842105	0.005	0.995	0.005	0.995	0	0.00995	0.00995	0.00995	37	25.063	1	1	1	1	1	1	1	1	1	1	1	1	1	1	1	1	1	1	1	1	1	1	1	1	1	1	1	1	1	1	1	1
19227873	1	PUCA012065919.1	NA	NA	NA	NA	0.986842	0.04661	0.95339	0.04661	0.95339	0	0.088875	0.088875	0.088875	14.9286	14.6763	1	1	1	1	1	1	1	1	1	1	1	1	1	1	1	1	1	1	1	1	1	1	1	1	1	1	1	1	1	1	1	1
19227878	1	PUCA013626554.1	PsCam032791	PsCam032791_18890_2779	3	53.1	0.824561	0.005076	0.994924	0.005076	0.994924	0	0.010101	0.010101	0.010101	12	11.4017	1	1	1	1	1	1	-	-	-	-	1	1	1	-	1	1	1	1	1	1	1	1	1	1	1	1	1	-	1	1	-	-
19227879	1	PUCA013626554.1	PsCam032791	PsCam032791_18890_2779	3	53.1	0.824561	0.005076	0.994924	0.005076	0.994924	0	0.010101	0.010101	0.010101	10	11.4017	1	1	1	1	1	1	-	-	-	-	1	1	1	-	1	1	1	1	1	1	1	1	1	1	1	1	1	-	1	1	-	-
19227881	1	PUCA015378957.1	PsCam049783	PsCam049783_32401_296	6	64.4	0.951754	0.017621	0.982379	0.017621	0.982379	0	0.034621	0.034621	0.034621	12.5	10.1362	1	1	1	1	1	1	1	1	1	1	1	1	1	1	1	1	1	1	1	1	1	1	1	1	1	1	1	1	1	1	1	1
19227884	1	PUCA013546480.1	PsCam035546	PsCam035546_20725_3146	1	28.1	0.986842	0.991489	0.008511	0.991489	0.008511	0	0.016876	0.016876	0.016876	24.4498	37	1	0	0	0	0	0	0	0	0	0	0	0	0	0	0	0	0	0	0	0	0	0	0	0	0	0	0	0	0	0	0	0
19227888	1	PUCA013925078.1	NA	NA	NA	NA	0.995614	0.008439	0.991561	0.008439	0.991561	0	0.016735	0.016735	0.016735	77	65.7	1	1	1	1	1	1	1	1	1	1	1	1	1	1	1	1	1	1	1	1	1	1	1	1	1	1	1	1	1	1	1	1
19227901	1	PUCA011316544.1	PsCam004807	PsCam004807_3625_131	2	23.7	0.986842	0.012552	0.987448	0.012552	0.987448	0	0.024789	0.024789	0.024789	17	16.6392	1	1	1	1	1	1	1	1	1	1	1	1	1	1	1	1	1	1	1	1	1	1	1	1	1	1	1	1	1	1	1	1
19227902	1	PUCA011316544.1	PsCam004807	PsCam004807_3625_131	2	23.7	0.97807	0.004219	0.995781	0.004219	0.995781	0	0.008403	0.008403	0.008403	12	16.6392	1	1	1	1	1	1	1	1	1	1	1	1	1	1	1	1	1	1	1	1	1	1	1	1	1	1	1	1	1	1	1	1
19227905	1	PUCA012518715.1	PsCam057600	NA	NA	NA	0.995614	0.962025	0.037975	0.962025	0.037975	0	0.073065	0.073065	0.073065	26.5142	22.8	1	0	0	0	0	0	0	0	0	0	0	0	0	0	0	0	0	0	0	0	0	0	0	0	0	0	0	0	0	0	0	0
19227912	1	PUCA014831706.1	PsCam048917	PsCam048917_31569_2530	3	47.45	0.903509	0.018605	0.981395	0.018605	0.981395	0	0.036517	0.036517	0.036517	11.1667	8.21212	1	1	1	1	1	1	1	1	1	1	1	1	1	1	1	1	1	1	1	1	1	1	1	1	1	1	1	1	1	1	1	1
19227914	1	PUCA011022759.1	PsCam060190	NA	NA	NA	0.95614	0.991379	0.008621	0.991379	0.008621	0	0.017093	0.017093	0.017093	4.34164	3	1	0	0	0	0	-	0	0	0	0	0	0	0	0	0	0	0	0	0	0	0	0	0	0	0	0	0	0	0	0	0	0
19227917	1	PUCA012757278.1	PsCam037563	NA	NA	NA	0.859649	0.024631	0.975369	0.024631	0.975369	0	0.048048	0.048048	0.048048	46.1667	45.3574	1	1	1	1	1	1	1	1	-	1	1	1	1	1	1	1	1	1	1	1	1	-	1	1	1	1	1	1	1	1	1	1
19227918	1	PUCA013130187.1	NA	NA	NA	NA	0.837719	0.049751	0.955224	0.044776	0.950249	0.004975	0.094552	0.085542	0.090047	3.08333	2.71983	1	1	1	1	1	1	1	1	1	1	1	1	1	1	1	1	1	1	1	1	1	1	1	1	1	1	1	1	1	1	1	1
19227920	1	PUCA012979883.1	PsCam035608	NA	NA	NA	0.982456	0.995726	0.008547	0.991453	0.004274	0.004274	0.00851	0.016948	0.012729	10.0104	8	0.990385	0	0	0	0	0	0	0	0	0	0	0	0	0	0	0	0	0	0	0	0	0	0	0	2	-	0	0	0	0	0	0
19227925	1	PUCA011109263.1	PsCam010934	PsCam010934_7390_4315	3	18.6	0.855263	0.014778	0.985222	0.014778	0.985222	0	0.02912	0.02912	0.02912	3	2.41423	1	1	1	1	1	1	1	1	1	1	1	1	1	1	1	1	1	1	1	1	1	1	1	1	1	1	-	1	1	1	-	-
19227927	1	PUCA010490087.1	PsCam049157	PsCam049157_31800_446	2	108.6	0.991228	0.016949	0.983051	0.016949	0.983051	0	0.033324	0.033324	0.033324	22.25	17.9617	1	1	1	1	1	1	1	1	1	1	1	1	1	1	1	1	1	1	1	1	1	1	1	1	1	1	1	1	1	1	1	1
19227928	1	PUCA011004388.1	NA	NA	NA	NA	0.912281	0.004608	0.995392	0.004608	0.995392	0	0.009174	0.009174	0.009174	67	60.9559	1	1	1	1	1	1	1	1	1	1	1	1	1	1	1	1	1	1	1	1	1	1	1	1	1	1	1	1	1	1	1	1
19227932	1	PUCA013200851.1	PsCam042678	NA	NA	NA	0.947368	0.982222	0.017778	0.982222	0.017778	0	0.034923	0.034923	0.034923	3.56089	3	1	0	0	0	0	0	0	0	0	0	0	0	0	0	0	0	0	0	0	0	0	0	0	0	0	0	0	0	0	0	0	0
19227936	1	PUCA011898937.1	PsCam048169	PsCam048169_30915_549	7	111	0.97807	0.991453	0.008547	0.991453	0.008547	0	0.016948	0.016948	0.016948	22.9826	20	1	0	0	0	0	0	0	0	0	0	0	0	0	0	0	0	0	0	0	0	0	0	0	0	0	0	0	0	0	0	0	0
19227942	1	PUCA012693564.1	PsCam051072	PsCam051072_33613_920	4	30.1	0.991228	0.970588	0.029412	0.970588	0.029412	0	0.057093	0.057093	0.057093	37.4111	33.4286	1	0	0	0	0	0	0	0	0	0	0	0	0	0	0	0	0	0	0	0	0	0	0	0	0	0	0	0	0	0	0	0
19227943	1	PUCA015324161.1	PsCam048086	NA	NA	NA	0.951754	0.99115	0.00885	0.99115	0.00885	0	0.017542	0.017542	0.017542	5.02878	3	1	0	0	0	0	0	0	0	0	0	0	0	0	0	0	0	0	0	0	0	0	0	0	0	0	0	0	0	0	0	0	0
19227947	1	PUCA011404594.1	NA	NA	NA	NA	0.833333	0.005025	0.994975	0.005025	0.994975	0	0.01	0.01	0.01	7	3.04527	1	1	1	1	1	1	1	-	1	1	1	1	1	1	1	1	1	1	1	1	1	1	1	1	1	1	1	1	1	1	1	1
19227948	1	PUCA011255184.1	PsCam044875	PsCam044875_28619_1338	2	111.9	0.929825	0.995475	0.004525	0.995475	0.004525	0	0.009009	0.009009	0.009009	4.1985	4	1	0	0	0	0	0	0	0	0	0	0	0	0	0	0	-	0	0	0	0	0	0	0	0	0	-	0	0	0	0	-	0
19227953	1	PUCA011379776.1	NA	NA	NA	NA	0.982456	0.995708	0.004292	0.995708	0.004292	0	0.008547	0.008547	0.008547	6.75958	8	1	0	0	0	0	0	0	0	0	0	0	0	0	0	0	0	0	0	0	0	0	0	0	0	0	0	0	0	0	0	0	0
19228031	1	PUCA012326722.1	PsCam048851	PsCam048851_31504_1256	6	59.7	0.95614	0.013216	0.986784	0.013216	0.986784	0	0.026082	0.026082	0.026082	5.75	3.89051	1	1	1	1	1	1	1	1	1	1	1	1	1	1	1	1	1	1	1	1	1	1	1	1	1	1	1	1	1	1	1	1
19228036	1	PUCA012143964.1	PsCam056312	PsCam056312_37151_1192	4	32.3	0.890351	0.051643	0.953052	0.046948	0.948357	0.004695	0.097952	0.089488	0.09372	4.86667	4.416	1	1	1	1	1	1	1	1	1	1	1	1	1	1	1	1	1	1	1	1	1	1	1	1	1	1	1	1	1	1	1	1
19228065	1	PUCA011256831.1	PsCam033787	PsCam033787_19326_81	7	28.6	0.95614	0.964912	0.035088	0.964912	0.035088	0	0.067713	0.067713	0.067713	4.73529	5.5	1	0	0	0	-	0	0	0	0	0	0	0	0	0	0	0	0	0	0	0	0	0	0	0	0	0	0	0	0	0	0	0
19228841	1	PUCA012651079.1	PsCam000582	PsCam000582_505_1507	3	131	0.934211	0.004484	0.995516	0.004484	0.995516	0	0.008928	0.008928	0.008928	57	43.3346	1	1	-	1	1	-	1	1	1	1	1	1	-	1	1	1	1	1	-	-	1	1	1	1	1	1	1	1	1	1	-	1
19228854	1	PUCA010095749.1	PsCam057269	PsCam057269_37899_3448	7	117.1	0.95614	0.004405	0.995595	0.004405	0.995595	0	0.008772	0.008772	0.008772	30.5	18.7273	1	-	1	1	1	1	1	1	1	1	1	1	1	1	1	1	1	1	1	1	1	1	1	1	1	1	1	1	1	1	1	1
19228855	1	PUCA015061856.1	PsCam057269	PsCam057269_37899_3448	7	117.1	0.969298	0.004255	0.995745	0.004255	0.995745	0	0.008474	0.008474	0.008474	46	26.9477	1	1	1	1	1	1	1	1	1	1	1	1	1	1	1	1	1	1	1	1	1	1	1	1	1	1	1	1	1	1	1	1
19228856	1	PUCA015291200.1	PsCam060122	PsCam060122_40112_1073	6	62.2	0.807018	0.020833	0.979167	0.020833	0.979167	0	0.040799	0.040799	0.040799	34.25	19.7939	1	1	1	1	1	1	1	1	1	1	1	1	1	1	1	1	1	1	1	1	1	1	1	1	1	1	1	1	1	1	1	1
19228859	1	PUCA012786251.1	PsCam010285	NA	NA	NA	0.938596	0.004484	0.995516	0.004484	0.995516	0	0.008928	0.008928	0.008928	76	69.8546	1	1	1	1	1	1	1	1	1	1	1	1	1	1	1	1	1	1	1	1	1	1	1	1	1	1	1	1	1	1	1	1
19228863	1	PUCA015108380.1	PsCam057269	PsCam057269_37899_3448	7	117.1	0.995614	0.995781	0.004219	0.995781	0.004219	0	0.008403	0.008403	0.008403	65.9793	51	1	0	0	0	0	0	0	0	0	0	0	0	0	0	0	0	0	0	0	0	0	0	0	0	0	0	0	0	0	0	0	0
19228865	1	PUCA014658474.1	PsCam010285	NA	NA	NA	0.929825	0.004505	0.995495	0.004505	0.995495	0	0.008968	0.008968	0.008968	17	13.0372	1	1	1	1	1	1	1	1	1	1	1	1	1	1	1	1	1	1	1	1	1	1	1	1	1	1	1	1	1	1	1	1
19228867	1	PUCA013578538.1	PsCam028151	NA	NA	NA	0.964912	0.004348	0.995652	0.004348	0.995652	0	0.008658	0.008658	0.008658	6	4.75	1	1	1	1	1	1	1	1	1	1	1	1	1	1	1	1	1	1	1	1	1	1	1	1	1	1	1	1	1	1	1	1
19228868	1	PUCA013578538.1	PsCam028151	NA	NA	NA	0.964912	0.995652	0.004348	0.995652	0.004348	0	0.008658	0.008658	0.008658	4.75	4	1	0	0	0	0	0	0	0	0	0	0	0	0	0	0	0	0	0	0	0	0	0	0	0	0	0	0	0	0	0	0	0
19228875	1	PUCA010961025.1	PsCam010285	NA	NA	NA	0.828947	0.030303	0.969697	0.030303	0.969697	0	0.05877	0.05877	0.05877	41.8333	47.2469	1	1	1	1	1	1	1	1	1	1	1	1	1	1	1	1	1	1	1	1	1	1	1	1	1	1	1	1	1	1	1	1
19228882	1	PUCA012734591.1	PsCam015722	PsCam015722_10199_1204	3	131	0.95614	0.017316	0.987013	0.012987	0.982684	0.004329	0.034032	0.025637	0.029835	40	42.9113	1	1	1	1	1	1	1	1	1	1	1	1	1	1	1	1	1	1	1	1	1	1	1	1	1	1	1	1	1	1	1	1
19228885	1	PUCA012241817.1	PsCam016446	NA	NA	NA	0.811404	0.010363	0.989637	0.010363	0.989637	0	0.020511	0.020511	0.020511	51.5	42.8148	1	1	1	1	1	1	1	1	1	1	1	-	1	1	1	1	1	1	1	1	1	1	1	1	1	1	-	1	1	1	1	1
19228886	1	PUCA012241817.1	PsCam016446	NA	NA	NA	0.828947	0.030457	0.969543	0.030457	0.969543	0	0.059058	0.059058	0.059058	52.1429	42.8148	1	1	1	1	1	1	1	1	1	1	1	0	1	1	1	1	1	1	1	1	1	1	1	1	1	1	0	1	1	1	1	1
19228888	1	PUCA012008943.1	PsCam013098	PsCam013098_8869_281	6	49.1	0.995614	0.008439	0.991561	0.008439	0.991561	0	0.016735	0.016735	0.016735	26.6667	16.4321	1	1	1	1	1	1	1	1	1	1	1	1	1	1	1	1	1	1	1	1	1	1	1	1	1	1	1	1	1	1	1	1
19228889	1	PUCA014039120.1	NA	NA	NA	NA	0.894737	0.004587	0.995413	0.004587	0.995413	0	0.009132	0.009132	0.009132	47	33.9817	1	1	1	1	1	1	1	1	1	1	1	1	1	1	1	1	1	1	1	1	1	1	1	1	1	1	1	1	1	1	1	1
19228893	1	PUCA014614478.1	PsCam057269	PsCam057269_37899_3448	7	117.1	0.97807	0.995708	0.008584	0.991416	0.004292	0.004292	0.008547	0.01702	0.012783	65.2316	45	1	0	0	0	0	0	0	0	0	0	0	0	0	0	0	0	0	0	0	0	0	0	0	0	0	0	0	0	0	0	0	0
19228902	1	PUCA010525037.1	PsCam042382	PsCam042382_26450_3953	2	47.4	0.907895	0.036866	0.963134	0.036866	0.963134	0	0.071014	0.071014	0.071014	54.7	46.6031	1	1	1	1	1	1	1	1	1	1	1	1	1	1	1	1	1	1	1	1	1	1	1	1	1	1	1	1	1	1	1	1
19228903	1	PUCA010525037.1	PsCam042382	PsCam042382_26450_3953	2	47.4	0.907895	0.036866	0.963134	0.036866	0.963134	0	0.071014	0.071014	0.071014	51.4	46.6031	1	1	1	1	1	1	1	1	1	1	1	1	1	1	1	1	1	1	1	1	1	1	1	1	1	1	1	1	1	1	1	1
19228904	1	PUCA014515808.1	PsCam052292	PsCam052292_34641_443	4	91.2	0.951754	0.004425	0.995575	0.004425	0.995575	0	0.00881	0.00881	0.00881	80.5	61.7706	1	1	1	1	1	1	1	1	1	1	1	1	1	1	1	1	1	1	1	1	1	1	1	1	1	1	1	1	1	1	1	1
19228909	1	PUCA010010339.1	PsCam039074	PsCam039074_24055_1312	3	46.4	0.859649	0.009804	0.990196	0.009804	0.990196	0	0.019416	0.019416	0.019416	51.3333	36.4646	1	1	1	1	1	1	1	1	1	1	1	1	1	1	1	1	1	1	1	1	1	1	1	1	1	1	1	1	1	1	1	1
19228910	1	PUCA010010339.1	PsCam039074	PsCam039074_24055_1312	3	46.4	0.855263	0.004926	0.995074	0.004926	0.995074	0	0.009804	0.009804	0.009804	27	36.4646	1	1	1	1	1	1	1	1	1	1	1	1	1	1	1	1	1	1	1	1	1	1	1	1	1	1	1	1	1	1	1	1
19228911	1	PUCA014710740.1	PsCam042546	NA	NA	NA	0.986842	0.995745	0.004255	0.995745	0.004255	0	0.008474	0.008474	0.008474	55.6181	43	1	0	0	0	0	0	0	0	0	0	0	0	0	0	0	0	0	0	0	0	0	0	0	0	0	0	0	0	0	0	0	0
19228912	1	PUCA013541825.1	PsCam000638	PsCam000638_556_1830	5	92	0.995614	0.987342	0.012658	0.987342	0.012658	0	0.024996	0.024996	0.024996	33.431	29.3333	1	0	0	0	0	0	0	0	0	0	0	0	0	0	0	0	0	0	0	0	0	0	0	0	0	0	0	0	0	0	0	0
19228914	1	PUCA012524426.1	NA	NA	NA	NA	0.859649	0.004878	0.995122	0.004878	0.995122	0	0.009709	0.009709	0.009709	54.5	39.4422	1	1	1	1	1	1	1	1	1	1	1	1	1	1	1	1	1	1	1	1	1	1	1	1	1	1	1	1	1	1	1	1
19228920	1	PUCA014319488.1	PsCam016446	NA	NA	NA	0.973684	0.008621	0.991379	0.008621	0.991379	0	0.017093	0.017093	0.017093	78	55.9789	1	1	1	1	1	1	1	1	1	1	1	1	1	1	1	1	1	1	1	1	1	1	1	1	1	1	1	1	1	1	1	1
19228927	1	PUCA013654635.1	PsCam010285	NA	NA	NA	0.912281	0.004587	0.995413	0.004587	0.995413	0	0.009132	0.009132	0.009132	10	6.02335	1	1	1	1	1	1	-	1	1	1	1	1	1	1	1	1	1	1	1	1	1	1	1	1	1	1	1	1	1	1	1	1
19228928	1	PUCA013654635.1	PsCam010285	NA	NA	NA	0.934211	0.026906	0.973094	0.026906	0.973094	0	0.052364	0.052364	0.052364	8	6.02335	1	1	1	1	1	1	0	1	1	1	1	1	1	1	1	1	1	1	1	1	1	1	1	1	1	1	1	1	1	1	1	1
19228929	1	PUCA014033138.1	PsCam057269	PsCam057269_37899_3448	7	117.1	1	0.978992	0.033613	0.966387	0.021008	0.012605	0.041134	0.064967	0.053051	84.2474	59.2222	0.990385	0	0	0	0	0	0	0	0	0	0	0	0	0	0	0	0	0	0	0	0	0	0	0	0	0	0	0	0	0	0	0
19228944	1	PUCA013507363.1	NA	NA	NA	NA	0.969298	0.004329	0.995671	0.004329	0.995671	0	0.008621	0.008621	0.008621	67	60.3462	1	1	1	1	1	1	1	1	1	1	1	1	1	1	1	1	1	1	1	1	1	1	1	1	1	1	1	1	1	1	1	1
19228955	1	PUCA014504237.1	PsCam045856	PsCam045856_29449_921	7	14.6	0.877193	0.004739	0.995261	0.004739	0.995261	0	0.009434	0.009434	0.009434	65	42.1323	1	-	1	1	-	1	1	1	-	-	-	1	1	1	1	-	1	-	1	1	-	1	1	1	1	-	1	1	1	-	1	1
19228956	1	PUCA011972464.1	PsCam044988	NA	NA	NA	0.986842	0.034188	0.974359	0.025641	0.965812	0.008547	0.066038	0.049967	0.058003	80.6	69.6286	0.98	1	1	1	1	1	1	1	1	1	1	1	1	1	1	1	1	1	1	1	1	1	1	1	2	1	1	1	2	1	1	1
19228959	1	PUCA012313802.1	PsCam012894	PsCam012894_8698_2598	3	52.3	1	0.991597	0.008403	0.991597	0.008403	0	0.016665	0.016665	0.016665	53.6942	41	1	0	0	0	0	0	0	0	0	0	0	0	0	0	0	0	0	0	0	0	0	0	0	0	0	0	0	0	0	0	0	0
19228960	1	PUCA010838644.1	NA	NA	NA	NA	0.820175	0.005076	0.994924	0.005076	0.994924	0	0.010101	0.010101	0.010101	37	28.4208	1	1	-	1	1	1	1	1	1	1	1	1	1	1	1	1	1	1	1	1	1	1	1	1	1	1	1	1	1	1	1	1
19228961	1	PUCA010838644.1	NA	NA	NA	NA	0.824561	0.010101	0.989899	0.010101	0.989899	0	0.019998	0.019998	0.019998	30.3333	28.4208	1	1	-	1	1	1	1	1	1	1	1	1	1	1	1	1	1	1	1	1	1	1	1	1	1	1	1	1	1	1	1	1
19228965	1	PUCA011901306.1	PsCam057269	PsCam057269_37899_3448	7	117.1	0.97807	0.008658	0.991342	0.008658	0.991342	0	0.017166	0.017166	0.017166	35.6667	30.6162	1	1	1	1	1	1	1	1	1	1	1	1	1	1	1	1	1	1	1	1	1	1	1	1	1	1	1	1	1	1	1	1
19228975	1	PUCA011401132.1	PsCam057269	PsCam057269_37899_3448	7	117.1	0.964912	0.991266	0.017467	0.982533	0.008734	0.008734	0.017315	0.034324	0.025819	12.6496	7.4	1	0	0	0	0	0	0	0	0	0	0	0	0	0	0	0	0	0	0	0	0	0	0	0	0	0	0	0	0	0	0	2
19228979	1	PUCA014370402.1	PsCam049837	PsCam049837_32452_3547	4	4.6	0.991228	0.004184	0.995816	0.004184	0.995816	0	0.008333	0.008333	0.008333	63	57.4505	1	1	1	1	1	1	1	1	1	1	1	1	1	1	1	1	1	1	1	1	1	1	1	1	1	1	1	1	1	1	1	1
19228993	1	PUCA012730798.1	PsCam059838	PsCam059838_39908_33	7	12.1	0.991228	0.004237	0.995763	0.004237	0.995763	0	0.008439	0.008439	0.008439	78	74.622	1	1	1	1	1	1	1	1	1	1	1	1	1	1	1	1	1	1	1	1	1	1	1	1	1	1	1	1	1	1	1	1
19228997	1	PUCA010573609.1	PsCam036430	PsCam036430_21570_962	3	79.9	0.938596	0.026906	0.973094	0.026906	0.973094	0	0.052364	0.052364	0.052364	47.5	39.7229	1	1	1	1	1	1	1	1	1	1	1	1	1	1	1	1	1	1	1	1	1	1	1	1	1	1	1	1	1	1	1	1
19229000	1	PUCA011622763.1	PsCam057269	PsCam057269_37899_3448	7	117.1	0.973684	0.021552	0.978448	0.021552	0.978448	0	0.042174	0.042174	0.042174	40.6667	35.4626	1	1	1	1	1	1	1	1	1	1	1	1	1	1	1	1	1	1	1	1	1	1	1	1	1	1	1	1	1	1	1	1
19229003	1	PUCA014865913.1	PsCam038507	PsCam038507_23533_272	6	48	0.986842	0.037975	0.970464	0.029536	0.962025	0.008439	0.073065	0.057327	0.065196	40.3	29.5282	1	1	1	1	1	1	1	1	1	1	1	1	1	1	1	1	1	1	1	1	1	1	1	1	1	1	1	1	1	1	1	1
19229004	1	PUCA012763182.1	PsCam057269	PsCam057269_37899_3448	7	117.1	0.916667	0.004587	0.995413	0.004587	0.995413	0	0.009132	0.009132	0.009132	107	59.6162	1	1	1	1	1	1	1	1	1	1	1	1	1	1	1	1	1	1	1	1	1	1	1	1	1	1	1	1	1	1	1	1
19229008	1	PUCA013349539.1	PsCam037904	PsCam037904_22961_1558	6	15.8	0.859649	0.014778	0.985222	0.014778	0.985222	0	0.02912	0.02912	0.02912	75.3333	59.3904	1	1	1	1	1	1	1	1	1	1	1	1	1	1	1	1	1	1	1	1	1	1	1	1	1	1	1	1	1	1	1	1
19229014	1	PUCA014200775.1	PsCam057269	PsCam057269_37899_3448	7	117.1	0.960526	0.008734	0.995633	0.004367	0.991266	0.004367	0.017315	0.008695	0.013005	35.6667	33.7117	1	1	1	1	1	1	1	1	1	1	1	1	1	1	1	1	1	1	1	1	1	1	1	1	1	1	1	1	1	1	1	1
19229019	1	PUCA010054905.1	PsCam010285	NA	NA	NA	0.97807	0.978541	0.021459	0.978541	0.021459	0	0.041997	0.041997	0.041997	27.5993	39.3333	1	0	0	0	0	0	0	0	0	0	0	0	0	0	0	0	0	0	0	0	0	0	0	0	0	0	0	0	0	0	0	0
19229023	1	PUCA015366641.1	PsCam057269	PsCam057269_37899_3448	7	117.1	0.991228	0.983333	0.020833	0.979167	0.016667	0.004167	0.032778	0.040799	0.036788	50.4775	38.6667	1	0	0	0	0	0	0	0	0	0	0	0	0	0	0	0	0	0	0	0	0	0	0	0	0	0	0	0	0	0	0	0
19229024	1	PUCA010431863.1	PsCam057269	PsCam057269_37899_3448	7	117.1	0.995614	0.008299	0.991701	0.008299	0.991701	0	0.01646	0.01646	0.01646	78.5	68.9898	1	1	1	1	1	1	1	1	1	1	1	1	1	1	1	1	1	1	1	1	1	1	1	1	1	1	1	1	1	1	1	1
19229028	1	PUCA014962782.1	PsCam045991	PsCam045991_29554_2781	4	2	0.903509	0.032407	0.967593	0.032407	0.967593	0	0.062714	0.062714	0.062714	63.4286	50.9539	1	1	1	1	1	1	1	1	1	1	1	1	1	1	1	1	1	1	1	1	1	1	1	1	1	1	1	1	1	1	1	1
19229030	1	PUCA011307422.1	PsCam048800	NA	NA	NA	0.95614	0.004386	0.995614	0.004386	0.995614	0	0.008733	0.008733	0.008733	39	46.7562	1	1	1	1	1	1	1	1	1	1	1	1	1	1	1	1	1	1	1	1	1	1	1	1	1	1	1	1	1	1	1	1
19229037	1	PUCA011650633.1	PsCam039155	PsCam039155_24129_1251	-	-	1	0.024793	0.975207	0.024793	0.975207	0	0.048357	0.048357	0.048357	72	48.5052	1	1	1	1	1	1	1	1	1	1	1	1	1	1	1	1	1	1	1	1	1	1	1	1	1	1	1	1	1	1	1	1
19229041	1	PUCA011408496.1	PsCam014586	NA	NA	NA	0.982456	0.995726	0.004274	0.995726	0.004274	0	0.00851	0.00851	0.00851	34.8754	28	1	0	0	0	0	0	0	0	0	0	0	0	0	0	0	0	0	0	0	0	0	0	0	0	0	0	0	0	0	0	0	0
19229047	1	PUCA014618311.1	PsCam057269	PsCam057269_37899_3448	7	117.1	0.964912	0.9869	0.0131	0.9869	0.0131	0	0.025858	0.025858	0.025858	28.8406	43.6	1	0	0	0	0	0	0	0	0	0	0	0	0	0	0	0	0	0	0	0	0	0	0	0	0	0	-	0	0	0	0	0
19229048	1	PUCA014477962.1	PsCam058383	NA	NA	NA	0.991228	0.995763	0.004237	0.995763	0.004237	0	0.008439	0.008439	0.008439	27.3564	27	1	0	0	0	0	0	0	0	0	0	0	0	0	0	0	0	0	0	0	0	0	0	0	0	0	0	0	0	0	0	0	0
19229054	1	PUCA010181406.1	NA	NA	NA	NA	1	0.008264	0.991736	0.008264	0.991736	0	0.016392	0.016392	0.016392	42.25	32.0205	1	1	1	1	1	1	1	1	1	1	1	1	1	1	1	1	1	1	1	1	1	1	1	1	1	1	1	1	1	1	1	1
19229055	1	PUCA011725404.1	PsCam016446	NA	NA	NA	0.921053	0.018265	0.981735	0.018265	0.981735	0	0.035862	0.035862	0.035862	40.8	35.6189	1	1	1	1	1	1	1	1	1	1	1	-	1	1	1	1	1	1	1	1	1	1	1	1	1	1	1	1	1	1	1	-
19229056	1	PUCA014457227.1	NA	NA	NA	NA	0.859649	0.004878	0.995122	0.004878	0.995122	0	0.009709	0.009709	0.009709	64	54.3735	1	1	1	1	1	1	1	-	-	1	1	1	-	-	1	1	1	-	-	-	1	1	1	1	-	-	1	1	1	1	-	-
19229065	1	PUCA014313165.1	PsCam003198	NA	NA	NA	0.811404	0.005155	0.994845	0.005155	0.994845	0	0.010256	0.010256	0.010256	49	27.8554	1	1	1	1	1	1	1	1	1	1	1	1	1	1	1	1	-	1	1	1	1	1	1	1	1	1	1	1	1	1	1	1
19229068	1	PUCA012430391.1	PsCam050486	NA	NA	NA	0.991228	0.084746	0.919492	0.080508	0.915254	0.004237	0.155128	0.148054	0.151591	61.75	59.6226	1	1	1	1	1	1	1	1	1	1	1	1	1	1	1	1	1	1	1	1	1	1	1	1	1	1	1	1	1	1	1	1
19229073	1	PUCA014270898.1	PsCam022646	PsCam022646_12730_519	4	104.1	0.995614	0.995781	0.004219	0.995781	0.004219	0	0.008403	0.008403	0.008403	70.1404	74	1	0	0	0	0	0	0	0	0	0	0	0	0	0	0	0	0	0	0	0	0	0	0	0	0	0	0	0	0	0	1	0
19229075	1	PUCA013519317.1	PsCam016446	NA	NA	NA	0.991228	0.991525	0.012712	0.987288	0.008475	0.004237	0.016806	0.025101	0.020953	31.4028	19.75	0.990196	0	0	0	0	0	0	0	0	0	0	0	0	0	0	0	0	0	0	0	0	0	0	2	0	0	0	0	0	0	0	0
19229079	1	PUCA013335704.1	PsCam029320	PsCam029320_17483_656	-	-	0.877193	0.024038	0.975962	0.024038	0.975962	0	0.046921	0.046921	0.046921	62	60.8527	1	1	1	1	1	1	1	1	1	1	1	1	1	1	1	1	1	1	1	1	1	1	1	1	1	1	1	1	1	1	1	1
19229080	1	PUCA014033124.1	PsCam057316	NA	NA	NA	0.899123	0.037559	0.971831	0.028169	0.962441	0.00939	0.072296	0.054751	0.063524	17.25	31.4842	1	1	1	1	1	1	-	1	1	1	1	1	1	1	1	1	1	1	1	1	1	1	1	1	1	1	1	1	1	1	1	1
19229082	1	PUCA012364788.1	PsCam044516	PsCam044516_28372_135	6	81.6	0.986842	0.995816	0.004184	0.995816	0.004184	0	0.008333	0.008333	0.008333	60.4812	86	1	0	0	0	0	0	0	0	0	0	0	0	0	0	0	0	0	0	0	0	0	0	0	0	0	0	0	0	0	0	0	0
19229085	1	PUCA014092012.1	PsCam010285	NA	NA	NA	0.807018	0.005208	0.994792	0.005208	0.994792	0	0.010362	0.010362	0.010362	33	33.0215	1	1	1	1	1	1	1	1	1	1	1	1	1	1	1	1	1	1	1	-	1	1	1	1	1	1	1	-	1	1	1	1
19229090	1	PUCA011531687.1	PsCam057269	PsCam057269_37899_3448	7	117.1	0.859649	0.009804	0.990196	0.009804	0.990196	0	0.019416	0.019416	0.019416	27	16.9146	1	1	1	1	1	1	1	1	1	1	1	1	1	1	1	1	1	1	1	1	1	1	1	1	1	1	1	1	1	1	1	1
19229096	1	PUCA012319136.1	NA	NA	NA	NA	0.982456	0.004274	0.995726	0.004274	0.995726	0	0.00851	0.00851	0.00851	57	51.7163	1	1	1	1	1	1	1	1	1	1	1	1	1	1	1	1	1	1	1	1	1	1	1	1	1	1	1	1	1	1	1	1
19229112	1	PUCA013464588.1	PsCam023995	NA	NA	NA	0.969298	0.991342	0.012987	0.987013	0.008658	0.004329	0.017166	0.025637	0.021401	24.9567	20	1	0	0	0	0	0	0	0	0	0	0	0	0	0	0	0	0	0	0	0	0	0	0	0	0	0	0	0	0	0	0	0
19229113	1	PUCA011273919.1	PsCam046114	PsCam046114_29642_2019	4	111.9	0.951754	0.995595	0.004405	0.995595	0.004405	0	0.008772	0.008772	0.008772	23.5978	19	1	0	0	0	0	0	0	0	0	0	0	0	0	0	0	0	0	0	0	0	0	0	0	0	0	0	0	0	0	0	0	0
19229119	1	PUCA015191391.1	PsCam057269	PsCam057269_37899_3448	7	117.1	0.991228	0.004167	0.995833	0.004167	0.995833	0	0.008299	0.008299	0.008299	57	57.9184	1	1	1	1	1	1	1	1	1	1	1	1	1	1	1	1	1	1	1	1	1	1	1	1	1	1	1	1	1	1	1	1
19229120	1	PUCA015191391.1	PsCam057269	PsCam057269_37899_3448	7	117.1	0.995614	0.008299	0.991701	0.008299	0.991701	0	0.01646	0.01646	0.01646	57.6667	57.9184	1	1	1	1	1	1	1	1	1	1	1	1	1	1	1	1	1	1	1	1	1	1	1	1	1	1	1	1	1	1	1	1
19229122	1	PUCA010458274.1	NA	NA	NA	NA	0.828947	0.010101	0.989899	0.010101	0.989899	0	0.019998	0.019998	0.019998	14.6667	11.5494	1	1	1	-	-	-	1	1	-	-	-	1	1	1	1	1	-	1	1	-	-	1	1	-	-	-	-	-	1	-	1	-
19229137	1	PUCA013261021.1	PsCam057269	PsCam057269_37899_3448	7	117.1	0.807018	0.020725	0.979275	0.020725	0.979275	0	0.040592	0.040592	0.040592	53.25	38.6293	1	1	-	1	1	1	-	1	1	1	1	1	1	1	1	1	1	1	1	1	1	1	1	1	1	1	1	1	1	1	1	1
19229139	1	PUCA014811810.1	PsCam005711	NA	NA	NA	0.973684	0.008658	0.991342	0.008658	0.991342	0	0.017166	0.017166	0.017166	37.3333	39.0177	1	1	1	1	1	1	1	1	1	1	1	1	1	1	1	1	1	1	1	1	1	1	1	1	1	1	1	1	1	1	1	1
19229148	1	PUCA013251794.1	PsCam016223	NA	NA	NA	0.934211	0.00885	0.99115	0.00885	0.99115	0	0.017542	0.017542	0.017542	58	41.5914	1	1	1	1	1	1	1	1	1	1	1	1	1	1	1	1	1	1	1	1	1	1	1	1	1	1	1	1	1	1	1	1
19229150	1	PUCA015371775.1	PsCam045794	PsCam045794_29401_2124	3	24.5	0.986842	0.008368	0.991632	0.008368	0.991632	0	0.016596	0.016596	0.016596	41	42.2055	1	1	1	1	1	1	1	1	1	1	1	1	1	1	1	1	1	1	1	1	1	1	1	1	1	1	1	1	1	1	1	1
19229154	1	PUCA011079059.1	PsCam021034	PsCam021034_11780_468	7	38.8	0.995614	0.991561	0.008439	0.991561	0.008439	0	0.016735	0.016735	0.016735	68.1065	65.5	1	0	0	0	0	0	0	0	0	0	0	0	0	0	0	0	0	0	0	0	0	0	0	0	0	0	0	0	0	0	0	0
19229157	1	PUCA011989323.1	PsCam016446	NA	NA	NA	0.859649	0.004878	0.995122	0.004878	0.995122	0	0.009709	0.009709	0.009709	38	24.3089	1	1	1	1	1	1	1	1	1	1	1	1	1	1	1	1	1	1	1	1	1	1	1	1	1	1	1	1	1	1	1	1
19229158	1	PUCA011989323.1	PsCam016446	NA	NA	NA	0.864035	0.009709	0.990291	0.009709	0.990291	0	0.019229	0.019229	0.019229	33.3333	24.3089	1	1	1	1	1	1	1	1	1	1	1	1	1	1	1	1	1	1	1	1	1	1	1	1	1	1	1	1	1	1	1	1
19229637	1	PUCA011109263.1	PsCam010934	PsCam010934_7390_4315	3	18.6	0.894737	0.004608	0.995392	0.004608	0.995392	0	0.009174	0.009174	0.009174	17	12.4741	1	1	1	1	1	1	1	1	1	1	1	1	1	1	1	1	1	1	1	1	1	1	1	1	1	1	1	1	1	1	1	1
19229641	1	PUCA012477518.1	NA	NA	NA	NA	0.916667	0.004587	0.995413	0.004587	0.995413	0	0.009132	0.009132	0.009132	10	8.45896	1	1	1	1	1	1	1	1	1	1	1	1	1	1	1	1	1	1	1	1	1	1	1	1	1	1	1	1	1	1	1	1
19229646	1	PUCA012101290.1	NA	NA	NA	NA	0.991228	0.016949	0.983051	0.016949	0.983051	0	0.033324	0.033324	0.033324	21.6	17.4216	1	1	1	1	1	1	1	1	1	1	1	1	1	1	1	1	1	1	1	1	1	1	1	1	1	1	1	1	1	1	1	1
19229651	1	PUCA010032804.1	PsCam048253	PsCam048253_30996_751	-	-	0.828947	0.005076	0.994924	0.005076	0.994924	0	0.010101	0.010101	0.010101	6	3.01724	1	1	1	1	1	1	-	1	-	1	1	1	1	1	-	-	1	1	-	1	-	1	1	1	1	1	1	1	1	1	1	1
19229652	1	PUCA010032804.1	PsCam048253	PsCam048253_30996_751	-	-	0.864035	0.048544	0.951456	0.048544	0.951456	0	0.092374	0.092374	0.092374	3.2	3.01724	1	1	1	1	1	1	-	1	-	1	1	1	1	1	-	-	1	1	-	1	-	1	1	1	1	1	1	1	1	1	1	1
19229653	1	PUCA010032804.1	PsCam048253	PsCam048253_30996_751	-	-	0.850877	0.029703	0.970297	0.029703	0.970297	0	0.057641	0.057641	0.057641	3.25	3.01724	1	1	1	1	1	1	-	1	-	1	1	1	1	1	-	-	1	1	-	1	-	1	1	1	1	1	1	1	1	1	1	1
19229660	1	PUCA013478285.1	PsCam042460	NA	NA	NA	0.969298	0.995671	0.004329	0.995671	0.004329	0	0.008621	0.008621	0.008621	48.2993	32.5	1	0	0	0	0	0	0	0	0	0	0	0	0	0	0	0	0	0	0	0	0	0	0	0	0	0	0	0	0	0	0	0
19229670	1	PUCA012035647.1	PsCam039775	NA	NA	NA	0.890351	0.014218	0.985782	0.014218	0.985782	0	0.028032	0.028032	0.028032	9	5.53968	1	1	1	1	1	1	1	1	1	1	1	1	1	1	1	1	1	1	-	1	1	1	1	1	1	1	1	1	-	1	1	1
19229672	1	PUCA010007504.1	PsCam044958	NA	NA	NA	0.982456	0.995726	0.004274	0.995726	0.004274	0	0.00851	0.00851	0.00851	6.08333	5	1	0	0	0	0	0	0	0	0	0	0	0	0	0	0	0	0	0	0	0	0	0	0	0	0	0	0	0	0	0	0	0
19229676	1	PUCA014137351.1	PsCam000553	PsCam000553_483_403	4	113	0.986842	0.017021	0.982979	0.017021	0.982979	0	0.033463	0.033463	0.033463	41.75	35.5455	1	1	1	1	1	1	1	1	1	1	1	1	1	1	1	1	1	1	1	1	1	1	1	1	1	1	1	1	1	1	1	1
19229677	1	PUCA014137351.1	PsCam000553	PsCam000553_483_403	4	113	0.973684	0.00431	0.99569	0.00431	0.99569	0	0.008584	0.008584	0.008584	42	35.5455	1	1	1	1	1	1	1	1	1	1	1	1	1	1	1	1	1	1	1	1	1	1	1	1	1	1	1	1	1	1	1	1
19229682	1	PUCA013021823.1	NA	NA	NA	NA	0.964912	0.004348	0.995652	0.004348	0.995652	0	0.008658	0.008658	0.008658	37	32.412	1	1	1	1	1	1	1	1	1	1	1	1	1	1	1	1	1	1	1	1	1	1	1	1	1	1	1	1	1	1	1	1
19229692	1	PUCA012729196.1	PsCam023135	PsCam023135_13025_1442	4	85.9	0.982456	0.025641	0.974359	0.025641	0.974359	0	0.049967	0.049967	0.049967	11	10.5993	1	1	1	1	1	1	1	1	1	1	1	1	1	1	1	1	1	1	1	1	1	1	1	1	1	-	1	1	1	1	1	1
19229697	1	PUCA010576605.1	PsCam060241	PsCam060241_40207_3123	7	34.4	0.903509	0.023256	0.976744	0.023256	0.976744	0	0.04543	0.04543	0.04543	9	8.40304	1	1	1	1	0	1	1	1	1	1	1	1	1	1	1	1	1	1	1	1	1	1	1	1	1	1	1	1	1	1	1	1
19229699	1	PUCA015388446.1	PsCam029242	PsCam029242_17425_2573	7	55.9	0.929825	0.022624	0.977376	0.022624	0.977376	0	0.044225	0.044225	0.044225	4.4	3.69767	1	1	1	1	1	1	1	1	1	1	1	1	1	1	1	1	1	1	1	1	1	1	1	1	1	1	1	1	1	1	1	1
19229702	1	PUCA012255396.1	NA	NA	NA	NA	0.964912	0.982609	0.017391	0.982609	0.017391	0	0.034178	0.034178	0.034178	7.71377	7	1	0	0	0	0	0	0	0	0	0	0	0	0	0	0	0	0	0	0	0	0	0	0	0	0	0	0	0	0	0	0	0
19229705	1	PUCA014567309.1	NA	NA	NA	NA	0.934211	0.004505	0.995495	0.004505	0.995495	0	0.008968	0.008968	0.008968	34	22.5199	1	1	1	1	1	1	1	1	1	1	1	1	1	1	1	1	1	1	1	1	1	1	1	1	1	1	1	1	1	1	1	1
19229710	1	PUCA014153335.1	NA	NA	NA	NA	0.864035	0.004785	0.995215	0.004785	0.995215	0	0.009524	0.009524	0.009524	9	5.65587	1	1	1	1	1	1	1	1	-	-	1	-	-	-	1	1	1	1	1	1	1	1	1	1	1	1	-	1	-	-	1	1
19229717	1	PUCA011366303.1	PsCam000623	PsCam000623_542_2652	1	33.5	0.807018	0.005155	0.994845	0.005155	0.994845	0	0.010256	0.010256	0.010256	9	4.93388	1	1	1	1	1	1	1	1	1	1	1	1	1	1	1	1	1	1	1	1	1	1	1	1	1	1	1	1	1	1	1	1
19229718	1	PUCA011366303.1	PsCam000623	PsCam000623_542_2652	1	33.5	0.807018	0.005155	0.994845	0.005155	0.994845	0	0.010256	0.010256	0.010256	8	4.93388	1	1	1	1	1	1	1	1	1	1	1	1	1	1	1	1	1	1	1	1	1	1	1	1	1	1	1	1	1	1	1	1
19229725	1	PUCA012675585.1	PsCam050138	NA	NA	NA	0.934211	0.004425	0.995575	0.004425	0.995575	0	0.00881	0.00881	0.00881	56	36.4173	1	1	1	1	1	1	1	1	1	1	1	1	1	1	-	1	1	1	1	1	1	1	1	1	1	1	-	1	1	1	1	1
19229727	1	PUCA013011356.1	PsCam011541	PsCam011541_7867_2499	-	-	0.872807	0.033654	0.971154	0.028846	0.966346	0.004808	0.065043	0.056028	0.060535	4.11111	3.28458	1	1	1	1	1	1	1	1	1	1	1	1	1	1	1	1	1	1	1	1	1	1	1	1	1	-	1	1	1	1	1	1
19229728	1	PUCA013011356.1	PsCam011541	PsCam011541_7867_2499	-	-	0.877193	0.028846	0.971154	0.028846	0.971154	0	0.056028	0.056028	0.056028	3.33333	3.28458	1	1	1	1	1	1	1	1	1	1	1	1	1	1	1	1	1	1	1	1	1	1	1	1	1	-	1	1	1	1	1	1
19229734	1	PUCA011820210.1	PsCam050653	PsCam050653_33224_1727	7	36.8	0.833333	0.005051	0.994949	0.005051	0.994949	0	0.01005	0.01005	0.01005	7	6.72	1	1	1	1	1	1	1	1	1	1	1	1	1	1	1	1	1	1	1	1	1	1	1	1	1	1	1	1	1	1	1	1
19229737	1	PUCA011453190.1	NA	NA	NA	NA	0.982456	0.008403	0.991597	0.008403	0.991597	0	0.016665	0.016665	0.016665	20.5	18.3836	1	1	1	1	1	1	1	1	1	1	1	1	1	1	1	1	1	1	1	1	1	1	1	1	1	1	1	1	1	1	1	1
19229738	1	PUCA011453190.1	NA	NA	NA	NA	0.982456	0.008403	0.991597	0.008403	0.991597	0	0.016665	0.016665	0.016665	32	18.3836	1	1	1	1	1	1	1	1	1	1	1	1	1	1	1	1	1	1	1	1	1	1	1	1	1	1	1	1	1	1	1	1
19229750	1	PUCA012613006.1	PsCam058035	PsCam058035_38549_2601	6	23.8	0.973684	0.991489	0.008511	0.991489	0.008511	0	0.016876	0.016876	0.016876	11.0385	8.5	1	0	0	0	0	0	0	0	0	0	0	0	0	0	0	0	0	0	0	0	0	0	0	0	0	0	0	0	0	0	0	0
19229752	1	PUCA012391250.1	NA	NA	NA	NA	0.97807	0.008621	0.991379	0.008621	0.991379	0	0.017093	0.017093	0.017093	22.5	16.786	1	1	1	1	1	1	1	1	1	1	1	1	1	1	1	1	1	1	1	1	1	1	1	1	1	1	1	1	1	1	1	1
19229754	1	PUCA013450101.1	PsCam045947	PsCam045947_29519_1131	2	112.9	0.907895	0.00905	0.99095	0.00905	0.99095	0	0.017936	0.017936	0.017936	29	22.5348	1	1	1	1	1	1	-	1	1	1	1	1	1	1	1	1	1	1	1	1	1	1	1	1	1	1	1	1	1	1	1	1
19229760	1	PUCA013745871.1	PsCam037820	PsCam037820_22883_1581	3	13	0.969298	0.012766	0.987234	0.012766	0.987234	0	0.025206	0.025206	0.025206	18.3333	15.9507	1	1	1	1	1	1	1	1	1	1	1	1	1	1	1	1	1	1	1	1	1	1	1	1	1	1	1	1	1	1	1	1
19229761	1	PUCA014974200.1	NA	NA	NA	NA	0.890351	0.009434	0.990566	0.009434	0.990566	0	0.01869	0.01869	0.01869	5.5	3.95276	1	1	1	1	1	1	1	1	1	1	1	1	1	1	1	1	1	1	1	1	1	1	1	1	1	1	1	1	1	1	1	1
19229775	1	PUCA012795117.1	PsCam049025	PsCam049025_31670_2537	1	91.2	1	0.987552	0.012448	0.987552	0.012448	0	0.024586	0.024586	0.024586	31.5272	20.3333	1	0	0	0	0	0	0	0	0	0	0	0	0	0	0	0	0	0	0	0	0	0	0	0	0	0	0	0	0	0	0	0
19229782	1	PUCA012088175.1	NA	NA	NA	NA	0.934211	0.004484	0.995516	0.004484	0.995516	0	0.008928	0.008928	0.008928	32	22.1066	1	1	1	-	-	1	1	1	1	-	-	1	1	1	-	1	-	1	1	1	1	-	1	1	1	1	1	1	-	1	1	-
19229783	1	PUCA010282494.1	NA	NA	NA	NA	0.929825	0.036199	0.968326	0.031674	0.963801	0.004525	0.069777	0.061342	0.06556	19.0909	16.0382	1	1	1	1	1	1	1	-	1	1	1	1	1	1	1	1	1	1	1	1	1	1	1	1	1	1	1	1	1	1	1	1
19229784	1	PUCA012953072.1	PsCam035327	PsCam035327_20517_3764	2	107.4	0.964912	0.025974	0.974026	0.025974	0.974026	0	0.050599	0.050599	0.050599	10.6667	12.0393	1	1	1	1	1	1	1	1	1	1	1	1	1	1	1	1	1	1	1	1	1	1	1	1	1	1	1	1	1	1	1	1
19229794	1	PUCA010436718.1	NA	NA	NA	NA	0.907895	0.00463	0.99537	0.00463	0.99537	0	0.009216	0.009216	0.009216	11	7.15909	1	1	1	1	1	1	1	1	1	1	1	-	1	1	-	1	-	1	1	1	1	1	1	1	1	1	1	1	1	1	1	1
19229799	1	PUCA011544709.1	NA	NA	NA	NA	0.960526	0.991266	0.008734	0.991266	0.008734	0	0.017315	0.017315	0.017315	16.7117	26.5	1	0	0	0	0	0	0	0	0	0	0	0	0	0	0	0	0	0	0	0	0	0	0	0	0	0	0	0	0	0	0	0
19229801	1	PUCA013314105.1	PsCam054810	PsCam054810_36113_5089	4	58.1	0.973684	0.93913	0.06087	0.93913	0.06087	0	0.114329	0.114329	0.114329	7.53933	6.84211	1	0	0	0	0	0	0	0	0	0	0	0	0	0	0	0	0	0	0	0	0	0	0	0	0	0	0	0	0	0	0	0
19229805	1	PUCA010147410.1	NA	NA	NA	NA	0.833333	0.005102	0.994898	0.005102	0.994898	0	0.010152	0.010152	0.010152	7	4.17992	1	1	1	1	1	-	1	1	1	1	-	1	1	1	1	-	1	1	1	1	1	1	1	1	1	-	1	1	1	1	1	1
19229809	1	PUCA011438591.1	NA	NA	NA	NA	0.916667	0.009217	0.990783	0.009217	0.990783	0	0.018263	0.018263	0.018263	17	17.6806	1	1	1	1	-	1	1	1	1	1	1	1	1	1	1	1	-	1	1	1	-	1	1	1	1	1	1	1	1	1	1	1
19229810	1	PUCA013451247.1	PsCam035497	PsCam035497_20679_195	2	23.8	0.95614	0.013158	0.986842	0.013158	0.986842	0	0.02597	0.02597	0.02597	9.66667	6.38078	1	1	1	1	1	1	1	1	1	1	1	1	1	1	1	1	1	1	1	1	1	1	1	1	1	1	1	1	1	1	1	1
19229827	1	PUCA014281818.1	PsCam054974	PsCam054974_36225_802	7	30.7	0.947368	0.008889	0.995556	0.004444	0.991111	0.004444	0.01762	0.008849	0.013235	12.3333	7.98561	1	1	1	1	1	1	1	1	1	1	1	1	1	1	1	1	1	1	1	1	1	1	1	1	1	1	1	1	1	1	1	1
19229829	1	PUCA013793527.1	PsCam017072	PsCam017072_10615_1294	3	130.5	0.947368	0.048673	0.955752	0.044248	0.951327	0.004425	0.092607	0.08458	0.088593	13.6429	13.7444	1	1	1	1	1	1	1	1	1	1	1	1	1	1	1	1	1	1	1	1	1	1	1	1	1	1	1	1	1	1	1	1
19229830	1	PUCA012795099.1	PsCam036452	PsCam036452_21592_1196	4	30.8	0.925439	0.004464	0.995536	0.004464	0.995536	0	0.008889	0.008889	0.008889	36	34.2652	1	1	1	1	1	1	1	1	1	1	1	1	1	1	1	1	1	1	1	1	1	1	1	1	1	1	1	1	1	1	1	1
19229833	1	PUCA013516827.1	NA	NA	NA	NA	0.942982	0.008889	0.991111	0.008889	0.991111	0	0.01762	0.01762	0.01762	11.6667	13.5307	1	1	1	1	1	1	1	1	1	1	1	1	1	1	1	1	1	1	1	1	1	1	1	1	1	1	1	1	1	1	1	-
19229837	1	PUCA014420790.1	NA	NA	NA	NA	0.960526	0.008772	0.991228	0.008772	0.991228	0	0.01739	0.01739	0.01739	5.5	4.43369	1	1	1	1	1	1	1	1	1	1	1	1	1	1	1	1	1	1	1	1	1	1	1	1	1	1	1	1	1	1	1	1
19229838	1	PUCA014420790.1	NA	NA	NA	NA	0.964912	0.0131	0.9869	0.0131	0.9869	0	0.025858	0.025858	0.025858	5.66667	4.43369	1	1	1	1	1	1	1	1	1	1	1	1	1	1	1	1	1	1	1	1	1	1	1	1	1	1	1	1	1	1	1	1
19229842	1	PUCA013736478.1	PsCam056076	NA	NA	NA	0.864035	0.971014	0.028986	0.971014	0.028986	0	0.056291	0.056291	0.056291	3.03766	3.5	1	0	0	0	0	0	0	0	0	0	0	0	0	0	0	0	-	0	0	0	0	-	0	0	0	0	0	0	0	0	-	0
19229848	1	PUCA010442802.1	NA	NA	NA	NA	0.833333	0.02551	0.97449	0.02551	0.97449	0	0.049719	0.049719	0.049719	13	3.63717	1	-	-	1	1	1	1	1	1	1	-	1	1	1	1	1	1	-	1	1	-	1	1	1	1	1	1	1	1	-	1	1
19229850	1	PUCA012879508.1	NA	NA	NA	NA	0.850877	0.014925	0.985075	0.014925	0.985075	0	0.029405	0.029405	0.029405	26	20.9442	1	1	1	1	1	1	1	1	1	1	1	1	1	1	1	1	1	1	1	1	1	1	1	1	1	1	1	1	1	1	1	1
19229851	1	PUCA012879508.1	NA	NA	NA	NA	0.850877	0.014925	0.985075	0.014925	0.985075	0	0.029405	0.029405	0.029405	26.2	20.9442	1	1	1	1	1	1	1	1	1	1	1	1	1	1	1	1	1	1	1	1	1	1	1	1	1	1	1	1	1	1	1	1
19229853	1	PUCA010464231.1	NA	NA	NA	NA	0.899123	0.009302	0.990698	0.009302	0.990698	0	0.018432	0.018432	0.018432	27	25.1692	1	1	1	1	1	1	1	1	1	1	1	1	1	1	1	1	1	1	1	1	1	1	1	1	1	1	1	1	1	1	1	1
19229861	1	PUCA011637271.1	PsCam048798	PsCam048798_31452_388	7	117.9	0.982456	0.991453	0.017094	0.982906	0.008547	0.008547	0.016948	0.033604	0.025276	10.1568	8.4	1	0	0	0	0	0	0	0	0	0	0	0	0	0	0	0	0	0	0	0	0	0	0	0	0	0	2	0	0	0	0	0
19229862	1	PUCA013617904.1	PsCam044819	PsCam044819_28572_6909	4	16.6	0.947368	0.004425	0.995575	0.004425	0.995575	0	0.00881	0.00881	0.00881	11	8.59431	1	1	1	1	1	1	1	1	1	1	1	1	1	1	1	1	1	1	1	1	1	1	1	1	1	1	1	1	1	1	1	1
19229864	1	PUCA010140453.1	NA	NA	NA	NA	0.855263	0.004926	0.995074	0.004926	0.995074	0	0.009804	0.009804	0.009804	9	7.98016	1	1	1	1	1	1	1	1	1	1	-	1	1	1	1	-	1	1	1	1	1	1	1	1	1	1	1	1	1	1	1	1
19229866	1	PUCA013966307.1	NA	NA	NA	NA	0.899123	0.004651	0.995349	0.004651	0.995349	0	0.009259	0.009259	0.009259	50	33.4654	1	-	1	1	-	-	1	1	-	1	1	1	1	1	1	1	-	-	1	-	1	1	1	1	-	-	1	1	-	-	1	1
19229873	1	PUCA014103117.1	PsCam009950	PsCam009950_6676_779	3	0.4	0.95614	0.004405	0.995595	0.004405	0.995595	0	0.008772	0.008772	0.008772	16	10.8714	1	1	1	1	1	1	1	1	1	1	1	1	1	1	1	1	1	1	1	1	1	1	1	1	1	1	1	1	1	1	1	1
19229874	1	PUCA014248224.1	PsCam051672	NA	NA	NA	0.868421	0.004831	0.995169	0.004831	0.995169	0	0.009615	0.009615	0.009615	23	17.7568	1	1	1	1	1	1	1	1	1	1	1	1	1	1	1	1	1	1	1	1	1	1	1	1	1	1	1	1	1	1	1	1
19229876	1	PUCA010564555.1	PsCam024983	NA	NA	NA	0.951754	0.004444	0.995556	0.004444	0.995556	0	0.008849	0.008849	0.008849	44	26.7653	1	1	1	1	1	1	1	1	1	1	1	1	1	1	1	1	1	1	1	1	1	1	1	1	1	1	1	1	1	1	1	1
19229879	1	PUCA014718717.1	PsCam048147	NA	NA	NA	0.890351	0.004695	0.995305	0.004695	0.995305	0	0.009346	0.009346	0.009346	27	18.7273	1	1	1	1	1	1	1	1	1	1	1	1	1	1	1	1	1	1	1	1	1	1	1	1	1	1	1	1	1	1	1	1
19229881	1	PUCA015327452.1	PsCam045115	NA	NA	NA	0.973684	0.008658	0.991342	0.008658	0.991342	0	0.017166	0.017166	0.017166	15	11.1661	1	1	1	1	1	1	1	1	1	1	1	1	1	1	1	1	1	1	1	1	1	1	1	1	1	1	1	1	1	1	1	1
19229889	1	PUCA015177486.1	NA	NA	NA	NA	0.850877	0.004902	0.995098	0.004902	0.995098	0	0.009756	0.009756	0.009756	11	13.2936	1	1	1	1	1	1	1	1	1	1	1	1	1	1	1	1	1	1	1	1	1	1	1	1	1	1	1	1	1	1	1	1
19229890	1	PUCA012879671.1	PsCam042384	PsCam042384_26452_5705	3	105.7	0.960526	0.052402	0.960699	0.039301	0.947598	0.0131	0.099312	0.075513	0.087413	13.4	14.3029	1	1	1	1	1	1	1	1	1	1	1	1	1	1	1	1	1	1	1	1	1	1	1	1	1	1	1	1	1	1	1	1
19229893	1	PUCA011703244.1	PsCam043353	NA	NA	NA	0.934211	0.009009	0.990991	0.009009	0.990991	0	0.017856	0.017856	0.017856	12.5	12.5839	1	1	1	1	1	1	1	1	1	1	1	1	1	1	1	1	1	1	1	1	1	-	1	1	1	1	1	1	1	1	1	1
19229900	1	PUCA013784272.1	NA	NA	NA	NA	0.951754	0.004425	0.995575	0.004425	0.995575	0	0.00881	0.00881	0.00881	22	20.9288	1	1	1	1	1	1	1	1	1	1	1	1	1	1	1	1	1	1	1	1	1	1	1	1	1	1	1	1	1	1	1	1
19229903	1	PUCA014280731.1	PsCam048948	NA	NA	NA	0.991228	0.004237	0.995763	0.004237	0.995763	0	0.008439	0.008439	0.008439	67.5	64.0138	1	1	1	1	1	1	1	1	1	1	1	1	1	1	1	1	1	1	1	1	1	1	1	1	1	1	1	1	1	1	1	1
19229905	1	PUCA010111652.1	PsCam049081	PsCam049081_31725_32	2	89.3	0.916667	0.972477	0.027523	0.972477	0.027523	0	0.053531	0.053531	0.053531	4.20385	6.28571	1	0	0	0	0	0	0	0	0	0	0	0	0	0	0	0	0	0	0	0	0	0	0	0	0	0	0	0	0	0	0	0
19229912	1	PUCA012993970.1	PsCam037688	PsCam037688_22760_1767	2	10.4	0.890351	0.033175	0.966825	0.033175	0.966825	0	0.06415	0.06415	0.06415	26	20.4764	1	1	1	1	1	1	1	1	1	1	1	1	1	1	1	1	1	1	1	1	1	1	1	1	1	1	1	1	1	1	1	1
19229913	1	PUCA012993970.1	PsCam037688	PsCam037688_22760_1767	2	10.4	0.925439	0.1	0.927273	0.072727	0.9	0.027273	0.18	0.134876	0.157438	17.3333	20.4764	1	1	1	1	1	1	1	1	1	1	1	1	1	1	1	1	1	1	1	1	1	1	1	1	1	1	1	1	1	1	1	1
19229915	1	PUCA010355556.1	PsCam024771	PsCam024771_14073_1966	4	32.95	0.899123	0.013953	0.986047	0.013953	0.986047	0	0.027518	0.027518	0.027518	4	3.29297	1	1	1	1	-	1	1	1	1	1	-	1	1	1	1	1	-	1	1	1	-	1	1	1	1	1	1	1	1	1	1	1
19229916	1	PUCA010355556.1	PsCam024771	PsCam024771_14073_1966	4	32.95	0.890351	0.004695	0.995305	0.004695	0.995305	0	0.009346	0.009346	0.009346	7	3.29297	1	1	1	1	-	1	1	1	1	1	-	1	1	1	1	1	-	1	1	1	-	1	1	1	1	1	1	1	1	1	1	1
19229922	1	PUCA014252492.1	PsCam048295	NA	NA	NA	0.991228	0.995745	0.004255	0.995745	0.004255	0	0.008474	0.008474	0.008474	31.4103	30	1	0	0	0	0	0	0	0	0	0	0	0	0	0	0	0	0	0	0	0	0	0	0	0	0	0	0	0	0	0	0	0
19229923	1	PUCA015108380.1	NA	NA	NA	NA	0.855263	0.02	0.98	0.02	0.98	0	0.0392	0.0392	0.0392	4.75	3.91393	1	1	1	1	1	1	1	1	1	1	-	1	1	1	1	1	1	1	1	1	1	1	1	1	1	1	-	1	1	1	1	1
19229924	1	PUCA015108380.1	NA	NA	NA	NA	0.846491	0.015075	0.984925	0.015075	0.984925	0	0.029696	0.029696	0.029696	6.25	3.91393	1	1	1	1	1	1	1	1	1	1	-	1	1	1	1	1	1	1	1	1	1	1	1	1	1	1	-	1	1	1	1	1
19229932	1	PUCA015090831.1	PsCam035693	PsCam035693_20867_1489	-	-	0.995614	0.991561	0.008439	0.991561	0.008439	0	0.016735	0.016735	0.016735	48.6117	47	1	0	0	0	0	0	0	0	0	0	0	0	0	0	0	0	0	0	0	0	0	0	0	0	0	0	0	0	0	0	0	0
19229938	1	PUCA014973619.1	PsCam002323	PsCam002323_1864_2273	7	73.7	0.885965	0.004673	0.995327	0.004673	0.995327	0	0.009302	0.009302	0.009302	8	4.29811	1	1	1	1	1	1	1	1	1	1	-	1	1	1	1	1	-	1	1	1	1	1	1	1	1	1	1	1	1	1	1	1
19229943	1	PUCA013043506.1	PsCam048313	NA	NA	NA	0.986842	0.004255	0.995745	0.004255	0.995745	0	0.008474	0.008474	0.008474	42	34.7	1	1	1	1	1	1	1	1	1	1	1	1	1	1	1	1	1	1	1	1	1	1	1	1	1	1	1	1	1	1	1	1
19229944	1	PUCA013043506.1	PsCam048313	NA	NA	NA	0.986842	0.004255	0.995745	0.004255	0.995745	0	0.008474	0.008474	0.008474	51	34.7	1	1	1	1	1	1	1	1	1	1	1	1	1	1	1	1	1	1	1	1	1	1	1	1	1	1	1	1	1	1	1	1
19229948	1	PUCA012287929.1	PsCam034561	PsCam034561_19942_430	-	-	0.973684	0.017241	0.982759	0.017241	0.982759	0	0.033888	0.033888	0.033888	20.1667	16	1	1	1	1	1	1	1	1	1	1	1	1	1	1	1	1	1	1	1	1	1	1	1	1	1	1	1	1	1	1	1	1
19229949	1	PUCA012968882.1	PsCam034794	NA	NA	NA	0.951754	0.004444	0.995556	0.004444	0.995556	0	0.008849	0.008849	0.008849	7	5.76087	1	1	1	1	1	1	1	1	1	1	-	1	1	1	1	1	1	1	1	1	1	1	1	1	1	1	1	1	1	1	1	1
19229955	1	PUCA010086423.1	NA	NA	NA	NA	0.842105	0.0199	0.9801	0.0199	0.9801	0	0.039009	0.039009	0.039009	5.5	4.69583	1	1	-	1	1	1	1	1	1	1	1	1	1	1	1	1	1	1	1	1	1	1	1	1	1	-	1	1	1	-	1	1
19229957	1	PUCA011183503.1	PsCam057936	PsCam057936_38466_1323	3	128.6	0.899123	0.042056	0.957944	0.042056	0.957944	0	0.080575	0.080575	0.080575	5.07692	5.22957	1	1	1	1	1	1	1	1	1	1	1	1	1	1	1	1	1	1	1	1	1	1	1	1	1	1	1	1	1	1	1	1
19229964	1	PUCA014351040.1	PsCam036308	PsCam036308_21454_3114	5	41.5	0.815789	0.005181	0.994819	0.005181	0.994819	0	0.010309	0.010309	0.010309	8	3.32766	1	1	1	1	1	1	1	1	1	1	-	1	1	1	1	1	1	1	1	1	1	1	1	1	1	1	1	1	1	1	1	1
19229966	1	PUCA013626554.1	PsCam032791	PsCam032791_18890_2779	3	53.1	0.903509	0.009346	0.990654	0.009346	0.990654	0	0.018517	0.018517	0.018517	44	28.75	1	1	1	1	1	1	1	1	1	1	1	1	1	1	1	1	1	1	1	1	1	1	1	1	1	1	-	1	1	1	1	1
19229967	1	PUCA013626554.1	PsCam032791	PsCam032791_18890_2779	3	53.1	0.899123	0.004695	0.995305	0.004695	0.995305	0	0.009346	0.009346	0.009346	42	28.75	1	1	1	1	1	1	1	1	1	1	1	1	1	1	1	1	1	1	1	1	1	1	1	1	1	1	-	1	1	1	1	1
19229969	1	PUCA010351574.1	PsCam037494	PsCam037494_22575_1215	-	-	0.982456	0.042735	0.957265	0.042735	0.957265	0	0.081818	0.081818	0.081818	38.3571	32.1522	1	1	1	1	1	1	1	1	1	1	1	1	1	1	1	1	1	1	1	1	1	1	1	1	1	1	1	1	1	1	1	1
19229976	1	PUCA011964741.1	PsCam031395	PsCam031395_18441_748	1	3.4	0.828947	0.015075	0.984925	0.015075	0.984925	0	0.029696	0.029696	0.029696	18.3333	22.3898	1	1	-	-	-	-	1	1	-	-	1	1	1	1	-	1	1	-	1	1	-	-	1	-	1	1	1	1	1	1	1	-
19229978	1	PUCA014990713.1	PsCam042361	PsCam042361_26431_710	1	58.7	0.877193	0.004695	0.995305	0.004695	0.995305	0	0.009346	0.009346	0.009346	8	3.98479	1	1	1	1	1	1	1	1	1	1	1	1	1	1	1	1	1	1	1	1	-	1	1	1	1	-	1	1	1	1	1	1
19229982	1	PUCA013135877.1	PsCam037902	PsCam037902_22959_170	7	28.6	0.824561	0.020202	0.984848	0.015152	0.979798	0.005051	0.039588	0.029844	0.034716	5.2	4.68201	1	1	1	1	1	1	1	1	1	1	1	1	1	1	1	1	1	1	-	1	1	1	1	1	1	1	1	1	1	1	1	1
19229983	1	PUCA013135877.1	PsCam037902	PsCam037902_22959_170	7	28.6	0.815789	0.005102	0.994898	0.005102	0.994898	0	0.010152	0.010152	0.010152	5	4.68201	1	1	1	1	1	1	1	1	1	1	1	1	1	1	1	1	1	1	-	1	1	1	1	1	1	1	1	1	1	1	1	1
19229990	1	PUCA013883355.1	NA	NA	NA	NA	0.982456	0.017094	0.982906	0.017094	0.982906	0	0.033604	0.033604	0.033604	44.8	40.1825	1	1	1	1	1	1	1	1	1	1	1	1	1	1	1	1	1	1	1	1	1	1	1	1	1	1	1	1	1	1	1	1
19229995	1	PUCA012904621.1	PsCam051051	NA	NA	NA	0.815789	0.010309	0.989691	0.010309	0.989691	0	0.020406	0.020406	0.020406	37.5	24.2125	1	1	1	1	1	1	1	1	1	1	1	1	1	1	1	1	1	1	1	1	1	1	1	1	1	1	1	1	1	1	1	1
19230001	1	PUCA014120779.1	PsCam049635	PsCam049635_32259_1241	1	80.6	0.899123	0.004608	0.995392	0.004608	0.995392	0	0.009174	0.009174	0.009174	4	3.64368	1	1	1	1	-	1	1	1	1	1	1	1	1	1	1	-	1	1	1	1	1	1	1	1	-	1	1	1	1	1	-	1
19230005	1	PUCA013824818.1	NA	NA	NA	NA	0.969298	0.008658	0.991342	0.008658	0.991342	0	0.017166	0.017166	0.017166	30.5	21.2386	1	1	1	1	1	1	1	1	1	1	1	1	1	1	1	1	1	1	1	1	1	1	1	1	1	1	1	1	1	1	1	1
19230011	1	PUCA015104325.1	NA	NA	NA	NA	0.881579	0.014218	0.985782	0.014218	0.985782	0	0.028032	0.028032	0.028032	8.25	4.7529	1	1	1	1	1	1	1	1	1	1	1	-	1	1	1	1	1	1	1	1	-	1	1	1	1	1	1	1	1	1	1	1
19230022	1	PUCA013496800.1	PsCam057718	NA	NA	NA	0.929825	0.058559	0.945946	0.054054	0.941441	0.004505	0.110259	0.102264	0.106262	6	5.48649	0.989796	1	1	1	1	1	1	1	1	1	1	1	1	1	1	1	1	1	1	1	1	1	1	1	1	1	1	1	1	1	1	1
19230032	1	PUCA013278946.1	PsCam044876	PsCam044876_28620_1418	-	-	0.964912	0.004367	0.995633	0.004367	0.995633	0	0.008695	0.008695	0.008695	31	24.3498	1	1	1	1	1	1	1	1	1	1	1	1	1	1	1	1	1	1	1	1	1	1	1	1	1	1	1	1	1	1	1	1
19230033	1	PUCA010032804.1	PsCam048253	PsCam048253_30996_751	-	-	0.991228	0.9875	0.0125	0.9875	0.0125	0	0.024687	0.024687	0.024687	23.1741	21.6667	1	0	0	0	0	0	0	0	0	0	0	0	0	0	0	0	0	0	0	0	0	0	0	0	0	0	0	0	0	0	0	0
19230034	1	PUCA012009636.1	PsCam004868	PsCam004868_3676_1675	-	-	0.960526	0.021834	0.978166	0.021834	0.978166	0	0.042715	0.042715	0.042715	34.7143	31.3913	1	-	1	1	1	1	1	1	1	1	1	1	1	1	1	1	1	1	1	1	1	1	1	1	1	1	1	1	1	1	1	1
19230035	1	PUCA010644448.1	PsCam060194	NA	NA	NA	0.951754	0.004425	0.995575	0.004425	0.995575	0	0.00881	0.00881	0.00881	10	9.78648	1	1	1	1	1	1	1	1	1	1	1	1	1	1	1	1	-	1	1	1	1	1	1	1	1	1	1	1	1	1	1	1
19230036	1	PUCA013090648.1	NA	NA	NA	NA	0.881579	0.009569	0.990431	0.009569	0.990431	0	0.018956	0.018956	0.018956	48.5	28.2897	1	-	-	1	1	1	1	1	1	1	1	1	1	1	1	1	1	1	1	1	1	-	1	1	-	-	-	1	1	1	1	1
19230038	1	PUCA012395548.1	PsCam049352	PsCam049352_31989_1584	6	9.8	0.934211	0.013453	0.991031	0.008969	0.986547	0.004484	0.026544	0.017776	0.02216	5.5	5.26182	1	1	1	1	1	1	1	1	1	1	1	1	1	1	1	1	1	1	1	1	1	1	1	1	1	1	1	1	1	1	1	1
19230040	1	PUCA012395548.1	PsCam049352	PsCam049352_31989_1584	6	9.8	0.95614	0.030702	0.969298	0.030702	0.969298	0	0.059518	0.059518	0.059518	5.875	5.26182	1	1	1	1	1	1	1	1	1	1	1	1	1	1	1	1	1	1	1	1	1	1	1	1	1	1	1	1	1	1	1	1
19230042	1	PUCA011665271.1	PsCam036508	PsCam036508_21646_985	3	107.3	0.95614	0.004386	0.995614	0.004386	0.995614	0	0.008733	0.008733	0.008733	25	19.331	1	1	1	1	1	1	1	1	1	1	1	1	1	1	1	1	1	1	1	1	1	1	1	1	1	1	1	1	1	1	1	1
19230043	1	PUCA015392993.1	PsCam042188	PsCam042188_26287_2965	2	60	0.916667	0.004484	0.995516	0.004484	0.995516	0	0.008928	0.008928	0.008928	53	41.7834	1	1	1	1	1	1	1	1	1	1	1	1	1	1	1	1	1	1	1	1	1	1	1	1	1	1	1	1	1	1	1	1
19230053	1	PUCA011794332.1	NA	NA	NA	NA	0.833333	0.005	0.995	0.005	0.995	0	0.00995	0.00995	0.00995	9	4.19574	1	1	1	1	1	1	1	1	1	1	1	1	1	1	1	1	-	1	1	1	1	1	1	1	1	1	1	1	1	1	1	1
19230064	1	PUCA012313646.1	PsCam039130	NA	NA	NA	0.807018	0.015385	0.984615	0.015385	0.984615	0	0.030296	0.030296	0.030296	3.8	2.34071	1	-	1	1	1	-	1	1	1	1	1	1	1	1	1	1	1	1	1	1	1	1	1	1	1	-	1	1	1	1	1	1
19230065	1	PUCA012257004.1	PsCam026804	PsCam026804_15547_767	6	74.7	0.947368	0.991111	0.008889	0.991111	0.008889	0	0.01762	0.01762	0.01762	4.77978	3	1	0	0	0	0	0	0	0	0	0	0	0	0	0	0	0	0	0	0	0	0	0	0	0	0	0	0	0	0	0	0	0
19230066	1	PUCA010696840.1	PsCam035279	PsCam035279_20474_1659	7	37	0.833333	0.040609	0.959391	0.040609	0.959391	0	0.07792	0.07792	0.07792	3.90909	4.01717	1	1	1	1	1	1	1	1	1	1	1	1	1	1	1	1	1	1	1	1	-	1	1	1	1	1	1	1	1	1	1	1
19230068	1	PUCA012062016.1	PsCam038049	PsCam038049_23101_1301	6	20.9	0.921053	0.995455	0.004545	0.995455	0.004545	0	0.00905	0.00905	0.00905	4.17293	3	1	0	0	0	0	0	0	0	0	0	-	0	0	0	0	-	0	0	0	0	-	0	0	0	0	0	-	0	0	0	0	0
19230072	1	PUCA014255659.1	PsCam006813	PsCam006813_5073_1366	6	49.1	0.947368	0.017778	0.982222	0.017778	0.982222	0	0.034923	0.034923	0.034923	18.25	18.7319	1	1	1	1	1	1	1	1	1	1	1	1	1	1	1	1	1	1	1	1	1	1	1	1	1	1	1	1	1	1	1	-
19230074	1	PUCA013756581.1	NA	NA	NA	NA	0.973684	0.978355	0.034632	0.965368	0.021645	0.012987	0.042353	0.066865	0.054609	9.54317	5.4	0.98	0	0	0	0	0	0	0	0	0	0	0	0	2	0	0	0	2	0	0	0	0	0	0	0	0	0	0	0	0	0	0
19230084	1	PUCA013459465.1	PsCam042869	PsCam042869_26908_820	4	112.5	0.859649	0.004902	0.995098	0.004902	0.995098	0	0.009756	0.009756	0.009756	4	3.69565	1	1	1	1	1	1	1	1	1	1	1	1	1	1	1	1	1	1	1	1	1	1	1	1	1	1	1	1	1	1	1	1
19230089	1	PUCA010905067.1	NA	NA	NA	NA	0.903509	0.004673	0.995327	0.004673	0.995327	0	0.009302	0.009302	0.009302	23	22.6877	1	1	1	1	1	1	1	1	1	1	1	1	1	1	1	1	1	1	1	1	1	1	1	1	1	1	1	1	1	1	1	1
19230090	1	PUCA010905067.1	NA	NA	NA	NA	0.907895	0.009302	0.990698	0.009302	0.990698	0	0.018432	0.018432	0.018432	15	22.6877	1	1	1	1	1	1	1	1	1	1	1	1	1	1	1	1	1	1	1	1	1	1	1	1	1	1	1	1	1	1	1	1
19230097	1	PUCA011488689.1	NA	NA	NA	NA	0.842105	0.01	0.99	0.01	0.99	0	0.0198	0.0198	0.0198	8	5.06073	1	1	1	1	1	1	1	1	1	1	1	1	1	1	1	1	1	1	1	1	1	1	1	1	1	1	1	1	1	1	1	1
19230098	1	PUCA011488689.1	NA	NA	NA	NA	0.850877	0.019802	0.980198	0.019802	0.980198	0	0.03882	0.03882	0.03882	6	5.06073	1	1	1	1	1	1	1	1	1	1	1	1	1	1	1	1	1	1	1	1	1	1	1	1	1	1	1	1	1	1	1	1
19230102	1	PUCA013464586.1	PsCam005012	PsCam005012_3801_1468	2	35.8	0.907895	0.032258	0.967742	0.032258	0.967742	0	0.062435	0.062435	0.062435	7.42857	4.60853	1	1	1	1	1	1	1	1	-	1	-	1	1	1	1	1	1	1	1	1	1	1	1	1	1	1	1	1	1	1	1	1
19230103	1	PUCA010654873.1	PsCam011895	NA	NA	NA	0.885965	0.004739	0.995261	0.004739	0.995261	0	0.009434	0.009434	0.009434	50	44.6679	1	1	1	1	1	1	1	1	1	1	1	1	1	1	1	1	1	1	1	1	1	1	1	1	1	1	1	1	1	1	1	1
19230110	1	PUCA011544709.1	NA	NA	NA	NA	0.973684	0.978448	0.021552	0.978448	0.021552	0	0.042174	0.042174	0.042174	35.8256	33.1667	1	0	0	0	0	0	0	0	0	0	0	0	0	0	0	0	0	0	0	0	0	0	0	0	0	0	0	0	0	0	0	0
19230114	1	PUCA012464205.1	PsCam027155	PsCam027155_15843_2708	-	-	0.894737	0.018779	0.985915	0.014085	0.981221	0.004695	0.036853	0.027772	0.032313	9.33333	8.13258	1	1	1	1	1	1	1	1	1	1	1	1	1	1	1	1	1	1	1	1	1	1	1	1	1	1	1	1	1	1	1	1
19230117	1	PUCA012518292.1	PsCam040699	NA	NA	NA	0.859649	0.029126	0.970874	0.029126	0.970874	0	0.056556	0.056556	0.056556	5.5	3.73307	1	1	1	1	1	1	1	1	1	1	1	1	1	1	1	1	1	1	1	1	1	1	1	1	1	1	1	1	1	1	1	1
19230118	1	PUCA012518292.1	PsCam040699	NA	NA	NA	0.837719	0.004975	0.995025	0.004975	0.995025	0	0.009901	0.009901	0.009901	4	3.73307	1	1	1	1	1	1	1	1	1	1	1	1	1	1	1	1	1	1	1	1	1	1	1	1	1	1	1	1	1	1	1	1
19230125	1	PUCA013851948.1	PsCam001073	PsCam001073_915_161	4	33.1	0.899123	0.004651	0.995349	0.004651	0.995349	0	0.009259	0.009259	0.009259	8	6.18631	1	1	1	1	1	1	1	1	1	1	1	1	1	1	1	1	1	1	1	1	1	1	1	1	1	1	1	1	1	1	1	1
19230126	1	PUCA011926685.1	PsCam043549	PsCam043549_27548_425	3	38.7	0.828947	0.045918	0.954082	0.045918	0.954082	0	0.08762	0.08762	0.08762	4.25	3.36	1	1	1	1	-	1	1	-	1	-	1	1	1	-	1	1	1	-	1	1	-	1	1	1	1	-	-	1	1	-	-	1
19230127	1	PUCA011333550.1	PsCam021498	PsCam021498_12085_700	4	36.5	0.969298	0.934783	0.078261	0.921739	0.065217	0.013043	0.121928	0.144272	0.1331	44.5112	35.8	1	0	0	0	0	0	0	0	0	0	0	0	0	0	0	0	0	0	0	0	0	0	0	0	0	0	0	0	0	0	0	0
19230131	1	PUCA014937166.1	PsCam036852	PsCam036852_21971_1333	4	75.1	0.833333	0.010152	0.989848	0.010152	0.989848	0	0.020098	0.020098	0.020098	11.3333	6.16872	1	1	1	1	1	1	1	1	1	1	1	1	1	1	1	1	1	1	1	1	1	1	1	1	1	1	1	1	1	1	1	1
19230132	1	PUCA015093231.1	PsCam035697	PsCam035697_20871_202	6	78.7	0.807018	0.041667	0.963542	0.036458	0.958333	0.005208	0.079861	0.070258	0.07506	5.33333	3.52273	1	1	-	1	-	1	1	1	1	1	-	1	1	1	1	1	1	1	1	1	1	-	1	1	1	1	1	1	1	-	1	1
19230133	1	PUCA015093231.1	PsCam035697	PsCam035697_20871_202	6	78.7	0.807018	0.041451	0.958549	0.041451	0.958549	0	0.079465	0.079465	0.079465	6.88889	3.52273	1	1	-	1	-	1	1	1	1	1	-	1	1	1	1	1	1	1	1	1	1	-	1	1	1	1	1	1	1	-	1	1
19230140	1	PUCA011159176.1	PsCam009646	PsCam009646_6442_6106	7	70.3	0.95614	0.04386	0.960526	0.039474	0.95614	0.004386	0.083872	0.075831	0.079851	12.0833	9.87132	0.990385	1	1	1	1	1	1	1	1	1	1	1	1	1	1	1	1	1	1	1	1	1	1	1	1	1	1	1	1	1	1	1
19230143	1	PUCA012869224.1	PsCam036566	PsCam036566_21700_1872	-	-	0.964912	0.978261	0.021739	0.978261	0.021739	0	0.042533	0.042533	0.042533	12.9891	15	1	0	0	0	0	0	0	0	0	0	0	0	0	0	0	0	0	0	0	0	0	0	0	0	0	0	0	0	0	0	0	0
19230145	1	PUCA015363671.1	PsCam044468	PsCam044468_28336_330	2	31.4	0.951754	0.008811	0.991189	0.008811	0.991189	0	0.017466	0.017466	0.017466	24.5	23.8796	1	1	1	1	1	1	1	1	1	1	1	1	1	1	1	1	1	1	1	1	1	1	1	1	1	1	1	1	1	1	1	1
19230149	1	PUCA014468854.1	PsCam043513	PsCam043513_27516_446	-	-	0.951754	0.986784	0.013216	0.986784	0.013216	0	0.026082	0.026082	0.026082	7.41877	6.66667	1	0	0	0	0	0	0	0	0	0	0	0	0	0	0	0	0	0	0	0	0	0	0	0	0	0	0	0	0	0	0	0
19230155	1	PUCA013258953.1	PsCam038205	PsCam038205_23250_1334	5	62.2	0.907895	0.00463	0.99537	0.00463	0.99537	0	0.009216	0.009216	0.009216	41	36.2857	1	1	1	1	1	1	1	1	1	1	1	1	1	1	1	1	1	1	1	1	1	1	1	1	1	1	1	1	1	1	1	1
19230156	1	PUCA013258953.1	PsCam038205	PsCam038205_23250_1334	5	62.2	0.921053	0.018265	0.981735	0.018265	0.981735	0	0.035862	0.035862	0.035862	31	36.2857	1	1	1	1	1	1	1	1	1	1	1	1	1	1	1	1	1	1	1	1	1	1	1	1	1	1	1	1	1	1	1	1
19230157	1	PUCA012538962.1	NA	NA	NA	NA	0.921053	0.981735	0.018265	0.981735	0.018265	0	0.035862	0.035862	0.035862	23.4111	27.25	1	0	0	0	0	0	0	0	0	0	0	0	0	0	0	0	0	0	0	0	0	0	0	0	0	0	0	0	0	0	0	0
19230159	1	PUCA011333550.1	PsCam021498	PsCam021498_12085_700	4	36.5	0.885965	0.004739	0.995261	0.004739	0.995261	0	0.009434	0.009434	0.009434	10.5	10.4389	1	1	1	1	1	1	1	1	1	1	1	1	1	1	1	1	1	1	1	1	1	1	1	1	1	1	1	1	1	1	1	1
19230160	1	PUCA013519317.1	PsCam037350	PsCam037350_22441_1319	-	-	0.934211	0.018018	0.981982	0.018018	0.981982	0	0.035387	0.035387	0.035387	17.25	12.6667	1	1	1	1	1	1	1	1	1	1	1	1	1	1	1	1	1	1	1	1	1	1	1	1	1	1	1	1	1	1	1	1
19230168	1	PUCA011838492.1	PsCam036194	PsCam036194_21342_1967	3	101.2	0.912281	0.009217	0.990783	0.009217	0.990783	0	0.018263	0.018263	0.018263	9.5	8.73704	1	1	1	1	1	1	1	1	1	1	1	1	1	1	1	1	1	1	1	1	1	1	1	1	1	1	1	1	1	1	1	1
19230171	1	PUCA011093269.1	PsCam049648	PsCam049648_32272_535	5	2	0.894737	0.018349	0.981651	0.018349	0.981651	0	0.036024	0.036024	0.036024	8.6	8.01124	1	1	1	1	1	1	0	1	1	1	1	1	1	1	1	1	1	1	1	1	1	1	1	1	1	1	1	1	1	1	1	1
19230179	1	PUCA010540136.1	PsCam041990	NA	NA	NA	0.986842	0.991489	0.008511	0.991489	0.008511	0	0.016876	0.016876	0.016876	7.19377	5.5	1	0	0	0	0	0	0	0	0	0	0	0	0	0	0	0	0	0	0	0	0	0	0	0	0	0	0	0	0	0	0	0
19230181	1	PUCA012566143.1	NA	NA	NA	NA	0.881579	0.004785	0.995215	0.004785	0.995215	0	0.009524	0.009524	0.009524	7	5.56202	1	1	1	1	1	1	1	1	1	1	1	1	1	1	1	1	1	1	1	1	1	1	1	1	1	1	1	1	1	1	1	1
19230182	1	PUCA012566143.1	NA	NA	NA	NA	0.885965	0.014286	0.990476	0.009524	0.985714	0.004762	0.028163	0.018866	0.023515	6	5.56202	0.989583	1	1	1	1	1	1	1	1	1	1	1	1	1	1	1	1	1	1	1	1	1	2	1	1	1	1	1	1	1	1	1
19230187	1	PUCA011138209.1	NA	NA	NA	NA	0.921053	0.96789	0.03211	0.96789	0.03211	0	0.062158	0.062158	0.062158	3.99614	3.55556	1	0	0	0	-	0	0	0	0	0	0	0	0	0	0	0	0	0	0	0	0	0	0	0	0	0	-	0	0	0	0	0
19230190	1	PUCA013994193.1	PsCam002008	PsCam002008_1633_987	1	69	0.859649	0.009804	0.990196	0.009804	0.990196	0	0.019416	0.019416	0.019416	50.5	29.4726	1	1	1	1	1	1	1	1	1	1	-	-	1	1	1	-	1	-	-	-	-	1	1	1	1	1	-	1	1	1	-	1
19230196	1	PUCA015062772.1	PsCam049168	PsCam049168_31811_234	3	102.7	0.881579	0.019231	0.980769	0.019231	0.980769	0	0.037722	0.037722	0.037722	15.5	17.2578	1	1	1	1	1	1	1	1	1	1	1	1	1	1	1	1	1	1	1	1	1	1	1	1	1	1	1	1	1	1	1	1
19230201	1	PUCA011449562.1	NA	NA	NA	NA	0.938596	0.004464	0.995536	0.004464	0.995536	0	0.008889	0.008889	0.008889	5	3.65809	1	1	1	1	1	1	1	1	1	1	1	1	1	1	1	1	1	1	1	1	1	1	1	1	1	1	1	1	1	1	1	1
19230202	1	PUCA011449562.1	NA	NA	NA	NA	0.938596	0.004464	0.995536	0.004464	0.995536	0	0.008889	0.008889	0.008889	4	3.65809	1	1	1	1	1	1	1	1	1	1	1	1	1	1	1	1	1	1	1	1	1	1	1	1	1	1	1	1	1	1	1	1
19230208	1	PUCA013518594.1	PsCam023110	PsCam023110_13004_488	6	13.7	0.907895	0.009259	0.990741	0.009259	0.990741	0	0.018347	0.018347	0.018347	68.5	45.8038	1	1	1	1	1	1	1	1	1	1	1	1	1	1	1	1	1	1	1	1	1	1	1	1	1	1	1	1	1	1	1	1
19230209	1	PUCA013518594.1	PsCam023110	PsCam023110_13004_488	6	13.7	0.921053	0.022831	0.977169	0.022831	0.977169	0	0.04462	0.04462	0.04462	47.6	45.8038	1	1	1	1	1	1	1	1	1	1	1	1	1	1	1	1	1	1	1	1	1	1	1	1	1	1	1	1	1	1	1	1
19230210	1	PUCA013133739.1	PsCam034493	NA	NA	NA	0.960526	0.008734	0.991266	0.008734	0.991266	0	0.017315	0.017315	0.017315	8.5	8.32857	1	1	1	1	1	1	1	1	1	1	1	1	1	1	1	1	1	1	1	1	1	1	1	1	1	1	1	1	1	1	1	1
19230211	1	PUCA013133739.1	PsCam034493	NA	NA	NA	0.95614	0.004386	0.995614	0.004386	0.995614	0	0.008733	0.008733	0.008733	13	8.32857	1	1	1	1	1	1	1	1	1	1	1	1	1	1	1	1	1	1	1	1	1	1	1	1	1	1	1	1	1	1	1	1
19230213	1	PUCA010142355.1	PsCam034498	PsCam034498_19883_921	6	15.7	0.815789	0.015385	0.984615	0.015385	0.984615	0	0.030296	0.030296	0.030296	3	2.5671	1	1	1	1	1	1	-	1	1	1	-	1	1	1	1	-	1	1	1	1	1	1	1	1	1	1	1	1	1	1	1	-
19230214	1	PUCA010142355.1	PsCam034498	PsCam034498_19883_921	6	15.7	0.815789	0.015385	0.984615	0.015385	0.984615	0	0.030296	0.030296	0.030296	3	2.5671	1	1	1	1	1	1	-	1	1	1	-	1	1	1	1	-	1	1	1	1	1	1	1	1	1	1	1	1	1	1	1	-
19230217	1	PUCA013302337.1	PsCam036533	PsCam036533_21669_3666	4	44.4	0.850877	0.00495	0.99505	0.00495	0.99505	0	0.009852	0.009852	0.009852	4	3.04878	1	1	1	1	-	-	1	1	1	1	1	1	1	1	1	1	1	1	1	1	-	-	1	1	1	1	-	1	1	1	1	1
19230225	1	PUCA011627864.1	PsCam050280	PsCam050280_32873_165	3	9.6	0.807018	0.015707	0.984293	0.015707	0.984293	0	0.03092	0.03092	0.03092	3	2.33624	1	1	1	1	1	1	1	1	1	1	1	1	1	1	1	1	-	1	1	1	-	1	1	1	1	-	1	1	1	1	1	1
19230238	1	PUCA015366641.1	NA	NA	NA	NA	0.938596	0.004484	0.995516	0.004484	0.995516	0	0.008928	0.008928	0.008928	37	31.2655	1	1	1	1	1	1	1	1	1	1	1	1	1	1	1	1	1	1	1	1	1	1	1	1	1	1	1	1	1	1	1	1
19230239	1	PUCA014397267.1	NA	NA	NA	NA	0.960526	0.004386	0.995614	0.004386	0.995614	0	0.008733	0.008733	0.008733	38	28.1281	1	1	1	1	1	1	1	1	1	1	1	1	1	1	1	1	1	1	1	1	1	1	1	1	1	1	1	1	1	1	1	1
19230240	1	PUCA014397267.1	NA	NA	NA	NA	0.960526	0.004386	0.995614	0.004386	0.995614	0	0.008733	0.008733	0.008733	44	28.1281	1	1	1	1	1	1	1	1	1	1	1	1	1	1	1	1	1	1	1	1	1	1	1	1	1	1	1	1	1	1	1	1
19230247	1	PUCA010074488.1	PsCam026961	NA	NA	NA	0.864035	0.004831	0.995169	0.004831	0.995169	0	0.009615	0.009615	0.009615	21	14.4574	1	1	1	1	1	1	1	1	1	1	1	1	1	1	1	1	1	1	1	1	1	1	1	1	1	1	1	1	1	1	1	1
19230253	1	PUCA014301990.1	PsCam023526	PsCam023526_13324_2664	-	-	0.938596	0.004505	0.995495	0.004505	0.995495	0	0.008968	0.008968	0.008968	6.5	6.14964	1	1	1	1	1	1	1	1	1	1	1	1	1	1	1	1	1	1	1	1	1	1	1	1	1	1	1	1	1	1	1	1
19230254	1	PUCA014301990.1	PsCam023526	PsCam023526_13324_2664	-	-	0.938596	0.004505	0.995495	0.004505	0.995495	0	0.008968	0.008968	0.008968	9	6.14964	1	1	1	1	1	1	1	1	1	1	1	1	1	1	1	1	1	1	1	1	1	1	1	1	1	1	1	1	1	1	1	1
19230259	1	PUCA011895290.1	NA	NA	NA	NA	0.95614	0.004386	0.995614	0.004386	0.995614	0	0.008733	0.008733	0.008733	27	24.3238	1	1	1	1	1	1	1	1	1	1	1	1	1	1	1	1	1	1	1	1	1	1	1	1	1	1	1	1	1	1	1	1
19230260	1	PUCA011895290.1	NA	NA	NA	NA	0.995614	0.042194	0.957806	0.042194	0.957806	0	0.080828	0.080828	0.080828	29.1667	24.3238	1	1	1	1	1	1	1	1	1	1	1	1	1	1	1	1	1	1	1	1	1	1	1	1	1	1	1	1	1	1	1	1
19230262	1	PUCA013470640.1	PsCam014099	PsCam014099_9612_3481	4	66.9	0.828947	0.03	0.97	0.03	0.97	0	0.0582	0.0582	0.0582	3.83333	2.89873	1	1	1	-	1	1	1	1	-	-	-	1	1	1	1	-	1	1	1	1	1	1	-	1	1	1	1	1	-	1	1	-
19230268	1	PUCA010400001.1	PsCam024884	NA	NA	NA	0.973684	0.034632	0.965368	0.034632	0.965368	0	0.066865	0.066865	0.066865	21.6667	19.7122	1	1	1	1	1	1	1	1	1	1	1	1	1	1	1	1	1	1	1	1	1	1	1	1	1	1	1	1	1	1	1	1
19230269	1	PUCA010647957.1	NA	NA	NA	NA	0.811404	0.025773	0.979381	0.020619	0.974227	0.005155	0.050218	0.040387	0.045302	34.5	23.7458	1	1	1	1	1	1	1	1	1	1	-	1	1	1	1	1	1	1	1	1	1	1	1	1	1	1	1	1	1	1	1	-
19230273	1	PUCA013232101.1	NA	NA	NA	NA	0.864035	0.004854	0.995146	0.004854	0.995146	0	0.009662	0.009662	0.009662	13	12.1776	1	1	1	1	1	1	1	1	1	1	1	1	1	1	1	1	1	1	1	1	1	1	1	1	1	1	1	1	1	1	1	1
19230274	1	PUCA013232101.1	NA	NA	NA	NA	0.864035	0.004854	0.995146	0.004854	0.995146	0	0.009662	0.009662	0.009662	12.5	12.1776	1	1	1	1	1	1	1	1	1	1	1	1	1	1	1	1	1	1	1	1	1	1	1	1	1	1	1	1	1	1	1	1
19230276	1	PUCA010786471.1	PsCam049064	PsCam049064_31708_820	2	20.5	0.986842	0.012552	0.987448	0.012552	0.987448	0	0.024789	0.024789	0.024789	22.75	21.6942	1	1	1	1	1	1	1	1	1	1	1	1	1	1	1	1	1	1	1	1	1	1	1	1	1	1	1	1	1	1	1	1
19230288	1	PUCA012713192.1	NA	NA	NA	NA	0.97807	0.008584	0.991416	0.008584	0.991416	0	0.01702	0.01702	0.01702	27	21.035	1	1	1	1	1	1	1	1	1	1	1	1	1	1	1	1	1	1	1	1	1	1	1	1	1	1	1	1	1	1	1	1
19230294	1	PUCA015243183.1	PsCam007972	NA	NA	NA	0.951754	0.938053	0.079646	0.920354	0.061947	0.017699	0.116219	0.146605	0.131412	4.5458	3.5	0.989583	0	0	0	0	0	0	0	0	0	0	0	0	0	0	0	2	0	0	0	0	0	0	0	0	0	0	0	0	0	0	0
19230295	1	PUCA010999692.1	PsCam034319	PsCam034319_19722_107	4	20.1	0.973684	0.025862	0.974138	0.025862	0.974138	0	0.050386	0.050386	0.050386	14.3333	12.0393	1	1	1	1	1	1	1	1	1	1	1	1	1	1	1	1	1	1	1	1	1	1	1	1	1	1	1	1	1	1	1	1
19230296	1	PUCA011895290.1	PsCam048931	NA	NA	NA	0.903509	0.083333	0.925926	0.074074	0.916667	0.009259	0.152778	0.137174	0.144976	16.2857	16.1865	1	1	1	1	1	1	1	1	1	1	1	1	1	1	1	1	1	1	1	1	1	1	1	1	1	1	1	1	1	1	1	1
19230305	1	PUCA012928564.1	PsCam049858	NA	NA	NA	0.986842	0.983193	0.021008	0.978992	0.016807	0.004202	0.033049	0.041134	0.037091	24.0625	23.1667	1	0	0	0	0	0	0	0	0	0	0	0	0	0	0	2	0	0	0	0	0	0	0	0	0	0	0	0	0	0	0	0
19230307	1	PUCA012920163.1	NA	NA	NA	NA	0.828947	0.010101	0.989899	0.010101	0.989899	0	0.019998	0.019998	0.019998	16.5	14.2425	1	-	-	1	-	1	1	1	-	1	1	1	1	1	1	1	1	1	-	1	1	-	1	1	-	1	1	1	-	-	1	-
19230312	1	PUCA013630549.1	PsCam043379	PsCam043379_27392_323	2	37.4	0.986842	0.008511	0.991489	0.008511	0.991489	0	0.016876	0.016876	0.016876	21	18.3785	1	1	1	1	1	1	1	1	1	1	1	1	1	1	1	1	1	1	1	1	1	1	1	1	1	1	1	1	1	1	1	1
19230313	1	PUCA013630549.1	PsCam043379	PsCam043379_27392_323	2	37.4	0.982456	0.008547	0.995726	0.004274	0.991453	0.004274	0.016948	0.00851	0.012729	22.6667	18.3785	0.990385	1	1	1	1	1	1	1	2	1	1	1	1	1	1	1	1	1	1	1	1	1	1	1	1	1	1	1	1	1	1	1
19230315	1	PUCA013755923.1	NA	NA	NA	NA	0.859649	0.004878	0.995122	0.004878	0.995122	0	0.009709	0.009709	0.009709	6	4.56349	1	1	1	1	1	1	1	1	1	1	-	1	1	1	1	1	1	1	1	1	1	1	1	1	1	-	1	1	1	1	1	1
19230318	1	PUCA014595724.1	PsCam050938	PsCam050938_33489_2003	7	104.1	0.960526	0.004367	0.995633	0.004367	0.995633	0	0.008695	0.008695	0.008695	13.5	8.43772	1	1	1	1	1	1	1	1	1	1	1	1	1	1	1	1	1	1	1	1	1	1	1	1	1	1	1	1	1	1	1	1
19230320	1	PUCA010880637.1	PsCam000287	PsCam000287_251_2241	5	86.5	0.991228	0.008511	0.991489	0.008511	0.991489	0	0.016876	0.016876	0.016876	44	37.6851	1	1	1	1	1	1	1	1	1	1	1	1	1	1	1	1	1	1	1	1	1	1	1	1	1	1	1	1	1	1	1	1
19230325	1	PUCA012650188.1	NA	NA	NA	NA	0.837719	0.005	0.995	0.005	0.995	0	0.00995	0.00995	0.00995	9	6.26506	1	1	1	1	1	1	1	1	1	1	1	1	1	1	1	1	-	1	1	1	1	1	1	1	1	1	-	1	1	1	1	1
19230329	1	PUCA012001556.1	NA	NA	NA	NA	0.929825	0.004525	0.995475	0.004525	0.995475	0	0.009009	0.009009	0.009009	43	23.3212	1	1	1	1	1	1	1	1	1	1	1	1	1	1	1	1	1	1	1	1	1	1	1	1	1	1	1	1	1	1	1	1
19230330	1	PUCA012001556.1	NA	NA	NA	NA	0.942982	0.017857	0.982143	0.017857	0.982143	0	0.035077	0.035077	0.035077	24.5	23.3212	1	1	1	1	1	1	1	1	1	1	1	1	1	1	1	1	1	1	1	1	1	1	1	1	1	1	1	1	1	1	1	1
19230331	1	PUCA013614013.1	PsCam036334	PsCam036334_21479_231	5	64.5	0.942982	0.97807	0.02193	0.97807	0.02193	0	0.042898	0.042898	0.042898	25.5527	21.8	1	0	0	0	0	0	-	0	0	0	0	0	0	0	0	0	0	0	0	0	0	0	0	0	0	0	0	0	0	0	0	0
19230333	1	PUCA013597483.1	PsCam035910	PsCam035910_21067_244	-	-	0.925439	0.004525	0.995475	0.004525	0.995475	0	0.009009	0.009009	0.009009	27	21.0327	1	1	1	1	1	1	1	1	1	1	1	1	1	1	1	1	1	1	1	1	1	1	1	1	1	1	1	1	1	1	1	1
19230334	1	PUCA015094417.1	NA	NA	NA	NA	0.864035	0.004854	0.995146	0.004854	0.995146	0	0.009662	0.009662	0.009662	25	22.0161	1	1	1	1	1	1	1	1	1	1	1	1	1	1	1	1	1	1	1	1	1	1	1	1	1	1	1	1	1	1	1	1
19230336	1	PUCA015138437.1	NA	NA	NA	NA	0.864035	0.019417	0.980583	0.019417	0.980583	0	0.038081	0.038081	0.038081	19.8	18.2648	1	1	1	1	1	1	-	1	1	1	1	-	1	1	1	-	-	-	1	1	-	-	1	1	-	-	-	1	1	-	1	1
19230339	1	PUCA011702135.1	NA	NA	NA	NA	0.995614	0.004219	0.995781	0.004219	0.995781	0	0.008403	0.008403	0.008403	24	21.0137	1	1	1	1	1	1	1	1	1	1	1	1	1	1	1	1	1	1	1	1	1	1	1	1	1	1	1	1	1	1	1	1
19230344	1	PUCA011111066.1	NA	NA	NA	NA	0.938596	0.004464	0.995536	0.004464	0.995536	0	0.008889	0.008889	0.008889	31.5	22.8545	1	1	1	1	1	1	1	1	1	1	1	1	-	1	1	1	1	1	1	-	1	1	1	1	1	1	1	1	1	1	1	1
19230354	1	PUCA010163223.1	NA	NA	NA	NA	0.991228	0.0125	0.9875	0.0125	0.9875	0	0.024687	0.024687	0.024687	54.25	49.3836	1	1	1	1	1	1	1	1	1	1	1	1	1	1	1	1	1	1	1	1	1	1	1	1	1	1	1	1	1	1	1	1
19230356	1	PUCA013061776.1	PsCam006316	NA	NA	NA	0.947368	0.004425	0.995575	0.004425	0.995575	0	0.00881	0.00881	0.00881	14	10.1227	1	1	1	1	1	1	1	1	1	1	1	1	1	1	1	1	1	1	1	1	1	1	1	1	1	1	1	1	1	1	1	1
19230360	1	PUCA012763184.1	PsCam034456	PsCam034456_19845_545	6	76.7	0.951754	0.017699	0.982301	0.017699	0.982301	0	0.034772	0.034772	0.034772	16.8333	14.3164	1	1	1	1	1	1	1	1	1	1	1	1	1	1	1	1	1	1	1	1	1	1	1	1	1	1	1	1	1	1	1	1
19230366	1	PUCA010644448.1	PsCam014383	PsCam014383_9771_592	-	-	0.885965	0.004739	0.995261	0.004739	0.995261	0	0.009434	0.009434	0.009434	64	46.082	1	1	1	1	1	1	1	1	1	1	-	1	1	1	-	-	1	1	1	1	1	-	1	1	1	1	-	1	1	1	1	1
19230370	1	PUCA013006033.1	NA	NA	NA	NA	0.995614	0.995781	0.004219	0.995781	0.004219	0	0.008403	0.008403	0.008403	46.9418	45	1	0	0	0	0	0	0	0	0	0	0	0	0	0	0	0	0	0	0	0	0	0	0	0	0	0	0	0	0	0	0	0
19230373	1	PUCA013184944.1	NA	NA	NA	NA	0.885965	0.004717	0.995283	0.004717	0.995283	0	0.009389	0.009389	0.009389	15	11.0823	1	1	1	1	1	1	1	-	1	1	1	1	-	-	1	-	1	1	-	1	-	1	1	1	1	1	-	1	-	1	-	-
19230374	1	PUCA011274660.1	PsCam043174	PsCam043174_27201_384	-	-	0.982456	0.987124	0.017167	0.982833	0.012876	0.004292	0.02542	0.033745	0.029582	12.4452	9.4	1	0	0	0	0	0	0	0	0	0	0	0	0	0	0	0	0	0	0	0	0	0	0	0	0	0	0	0	0	0	0	0
19230393	1	PUCA010164363.1	PsCam056122	PsCam056122_36994_604	3	40.4	0.903509	0.990741	0.013889	0.986111	0.009259	0.00463	0.018347	0.027392	0.02287	5.7803	3.5	1	0	0	0	0	0	0	0	0	0	0	0	0	0	0	0	0	0	0	0	0	0	0	0	0	0	0	0	0	0	0	0
19230400	1	PUCA014596148.1	PsCam000237	PsCam000237_205_1332	4	35.2	0.912281	0.004587	0.995413	0.004587	0.995413	0	0.009132	0.009132	0.009132	29	26.9853	1	1	1	1	1	1	1	1	1	1	1	1	1	1	1	1	1	1	1	1	1	1	1	1	1	1	1	1	1	1	1	1
19230401	1	PUCA014384089.1	NA	NA	NA	NA	0.925439	0.995475	0.004525	0.995475	0.004525	0	0.009009	0.009009	0.009009	4.23333	4	1	0	0	0	0	0	0	0	0	0	0	0	0	0	0	0	-	0	0	0	0	-	0	0	0	0	0	0	0	0	0	0
19230402	1	PUCA014384089.1	NA	NA	NA	NA	0.929825	0.009009	0.990991	0.009009	0.990991	0	0.017856	0.017856	0.017856	5	4.23333	1	1	1	1	1	1	1	1	1	1	1	1	1	1	1	1	-	1	1	1	1	-	1	1	1	1	1	1	1	1	1	1
19230403	1	PUCA014384089.1	NA	NA	NA	NA	0.925439	0.004525	0.995475	0.004525	0.995475	0	0.009009	0.009009	0.009009	8	4.23333	1	1	1	1	1	1	1	1	1	1	1	1	1	1	1	1	-	1	1	1	1	-	1	1	1	1	1	1	1	1	1	1
19230413	1	PUCA015394632.1	PsCam049354	PsCam049354_31991_1592	3	134.2	0.95614	0.02193	0.986842	0.013158	0.97807	0.008772	0.042898	0.02597	0.034434	21.3333	17.491	1	1	1	1	1	1	1	1	1	1	1	1	1	1	1	1	1	1	1	1	1	1	1	1	1	1	1	1	1	1	1	1
19230414	1	PUCA012748858.1	PsCam000404	PsCam000404_355_3214	4	3.8	0.921053	0.990909	0.009091	0.990909	0.009091	0	0.018017	0.018017	0.018017	4.51321	4.66667	1	0	0	0	0	0	0	-	0	0	0	0	0	0	0	0	0	0	0	0	0	0	0	0	0	-	0	0	0	0	0	0
19230417	1	PUCA011241989.1	NA	NA	NA	NA	0.846491	0.005	0.995	0.005	0.995	0	0.00995	0.00995	0.00995	13	10.9643	1	1	1	1	1	1	1	1	1	1	1	1	1	1	1	1	1	1	1	1	1	1	1	1	1	1	1	1	1	1	1	1
19230422	1	PUCA012269863.1	PsCam055849	PsCam055849_36767_2854	7	9.2	0.934211	0.013453	0.986547	0.013453	0.986547	0	0.026544	0.026544	0.026544	7.33333	5.97818	1	1	1	1	1	1	1	1	1	1	1	1	1	1	1	1	1	1	1	1	1	1	1	1	1	1	1	1	1	1	1	1
19230425	1	PUCA011284248.1	PsCam035952	NA	NA	NA	0.938596	0.964286	0.044643	0.955357	0.035714	0.008929	0.068878	0.0853	0.077089	4.87778	3.66667	1	0	0	0	0	0	-	0	0	0	0	0	0	0	0	0	0	0	0	0	0	0	0	0	0	2	0	0	0	0	0	0
19230428	1	PUCA010741556.1	PsCam057598	PsCam057598_38177_662	1	16.4	0.934211	0.044053	0.955947	0.044053	0.955947	0	0.084224	0.084224	0.084224	4.76923	4.59774	1	1	1	1	1	1	1	1	1	1	1	1	1	1	1	1	1	1	1	1	1	1	1	1	1	1	1	1	1	1	1	1
19230432	1	PUCA014556078.1	PsCam034369	PsCam034369_19765_1448	3	133	0.859649	0.004854	0.995146	0.004854	0.995146	0	0.009662	0.009662	0.009662	23	27.9035	1	1	1	1	1	1	1	1	1	1	1	1	1	1	1	1	1	1	1	1	1	1	1	1	1	1	1	1	1	1	1	1
19230445	1	PUCA010577771.1	PsCam042204	PsCam042204_26300_794	4	60.3	0.934211	0.027027	0.972973	0.027027	0.972973	0	0.052593	0.052593	0.052593	3.57143	3.625	1	1	1	1	1	1	1	1	1	1	1	1	1	1	1	1	1	1	1	1	1	1	1	1	1	1	1	1	1	1	1	1
19230455	1	PUCA010968769.1	PsCam048761	PsCam048761_31416_5957	2	49.4	0.986842	0.991489	0.008511	0.991489	0.008511	0	0.016876	0.016876	0.016876	40.2569	36.5	1	0	0	0	0	0	0	0	0	0	0	0	0	0	0	0	0	0	0	0	0	0	0	0	0	0	0	0	0	0	0	0
19230461	1	PUCA014115956.1	NA	NA	NA	NA	0.855263	0.043902	0.960976	0.039024	0.956098	0.004878	0.08395	0.075003	0.079477	20.5454	19.9711	1	1	1	1	1	1	1	1	1	1	1	1	1	1	1	1	1	1	1	1	1	1	1	1	1	1	1	1	1	1	1	1
19230467	1	PUCA012836500.1	PsCam052654	PsCam052654_34899_153	7	107.3	0.969298	0.004329	0.995671	0.004329	0.995671	0	0.008621	0.008621	0.008621	12	8.38163	1	1	1	1	1	1	1	1	1	1	1	1	1	1	1	1	1	1	1	1	1	1	1	1	1	1	1	1	1	1	1	1
19230469	1	PUCA012836500.1	PsCam052654	PsCam052654_34899_153	7	107.3	0.969298	0.004329	0.995671	0.004329	0.995671	0	0.008621	0.008621	0.008621	12	8.38163	1	1	1	1	1	1	1	1	1	1	1	1	1	1	1	1	1	1	1	1	1	1	1	1	1	1	1	1	1	1	1	1
19230472	1	PUCA010322691.1	NA	NA	NA	NA	0.973684	0.008696	0.991304	0.008696	0.991304	0	0.01724	0.01724	0.01724	12	7.66784	1	1	1	1	1	1	1	1	1	1	1	1	1	1	1	1	1	1	1	1	1	1	1	1	1	1	1	1	1	1	1	1
19230479	1	PUCA011570998.1	NA	NA	NA	NA	0.951754	0.004405	0.995595	0.004405	0.995595	0	0.008772	0.008772	0.008772	11	6.39427	1	1	1	1	1	-	1	1	1	1	1	1	1	1	1	1	1	1	1	1	1	-	-	1	1	1	1	1	1	1	1	1
19230480	1	PUCA011570998.1	NA	NA	NA	NA	0.95614	0.008772	0.991228	0.008772	0.991228	0	0.01739	0.01739	0.01739	11.5	6.39427	1	1	1	1	1	-	1	1	1	1	1	1	1	1	1	1	1	1	1	1	1	-	-	1	1	1	1	1	1	1	1	1
19230489	1	PUCA010350412.1	NA	NA	NA	NA	0.820175	0.005128	0.994872	0.005128	0.994872	0	0.010204	0.010204	0.010204	20	13.859	1	1	1	1	1	1	1	-	1	1	1	1	-	-	1	1	-	1	1	-	1	1	-	-	1	1	-	1	1	1	-	1
19230496	1	PUCA012071175.1	NA	NA	NA	NA	0.837719	0.075377	0.924623	0.075377	0.924623	0	0.13939	0.13939	0.13939	4.05556	3.95595	1	1	1	1	1	1	1	1	1	1	-	1	1	1	1	1	-	1	1	1	-	1	1	1	1	1	1	1	1	1	1	1
19230515	1	PUCA013834498.1	PsCam000162	NA	NA	NA	0.890351	0.004717	0.995283	0.004717	0.995283	0	0.009389	0.009389	0.009389	7	6.38346	1	1	1	1	1	1	1	1	1	1	1	1	1	1	1	1	1	1	1	1	1	1	1	1	1	1	1	1	1	1	1	1
19230522	1	PUCA011475169.1	NA	NA	NA	NA	0.815789	0.005236	0.994764	0.005236	0.994764	0	0.010416	0.010416	0.010416	6	3.25431	1	-	-	-	-	1	-	1	-	1	1	-	1	1	1	1	-	1	1	1	1	-	1	1	1	1	1	1	-	-	1	1
19230523	1	PUCA011475169.1	NA	NA	NA	NA	0.820175	0.010417	0.989583	0.010417	0.989583	0	0.020616	0.020616	0.020616	7.5	3.25431	1	-	-	-	-	1	-	1	-	1	1	-	1	1	1	1	-	1	1	1	1	-	1	1	1	1	1	1	-	-	1	1
19230550	1	PUCA011788674.1	NA	NA	NA	NA	0.938596	0.004464	0.995536	0.004464	0.995536	0	0.008889	0.008889	0.008889	4.5	3.8315	1	1	1	1	1	1	1	1	1	1	1	1	1	1	1	1	1	-	1	1	1	-	1	1	1	1	1	1	1	1	1	1
19230594	1	PUCA011111662.1	PsCam036836	PsCam036836_21956_687	2	111.1	0.899123	0.004651	0.995349	0.004651	0.995349	0	0.009259	0.009259	0.009259	4	3.37358	1	1	1	1	1	1	1	1	1	1	1	1	1	1	1	1	1	1	1	1	1	1	1	1	1	-	1	1	1	1	1	-
19230595	1	PUCA011111662.1	PsCam036836	PsCam036836_21956_687	2	111.1	0.912281	0.027397	0.977169	0.022831	0.972603	0.004566	0.053293	0.04462	0.048956	4.57143	3.37358	1	1	1	1	1	1	1	1	1	1	1	1	1	1	1	1	1	1	1	1	1	1	1	1	1	-	1	1	1	1	1	-
19230630	1	PUCA014422478.1	PsCam006916	PsCam006916_5149_1109	1	18.2	0.934211	0.991031	0.008969	0.991031	0.008969	0	0.017776	0.017776	0.017776	5.46886	4.66667	1	0	0	0	0	0	0	0	0	0	0	0	0	0	0	0	0	0	0	0	0	0	0	0	0	0	0	0	0	0	0	0
19230646	1	PUCA014388615.1	NA	NA	NA	NA	0.846491	0.01	0.99	0.01	0.99	0	0.0198	0.0198	0.0198	5	2.75207	1	1	1	1	1	1	1	1	1	1	1	1	1	1	1	1	1	1	1	1	1	1	1	1	1	1	1	1	1	1	1	1
19231236	1	PUCA011253396.1	PsCam027452	PsCam027452_16087_1460	7	83	0.986842	0.004255	0.995745	0.004255	0.995745	0	0.008474	0.008474	0.008474	82	68.3172	1	1	1	1	1	1	1	1	1	1	1	1	1	1	1	1	1	1	1	1	1	1	1	1	1	1	1	1	1	1	1	1
19231238	1	PUCA013204719.1	PsCam016446	NA	NA	NA	0.97807	0.004292	0.995708	0.004292	0.995708	0	0.008547	0.008547	0.008547	51	48.7253	1	1	1	1	1	1	1	1	1	1	1	1	1	1	1	1	1	1	1	1	1	1	1	1	1	1	1	1	1	1	1	1
19231240	1	PUCA014652139.1	PsCam057316	NA	NA	NA	0.903509	0.009259	0.990741	0.009259	0.990741	0	0.018347	0.018347	0.018347	11	9.19455	1	1	1	1	1	1	1	1	1	1	1	1	1	1	1	1	1	1	1	1	1	1	1	1	1	1	1	1	1	1	1	1
19231247	1	PUCA014036047.1	PsCam057269	PsCam057269_37899_3448	7	117.1	0.846491	0.02451	0.97549	0.02451	0.97549	0	0.047818	0.047818	0.047818	17.4	37.356	1	1	1	1	1	1	1	1	1	1	1	1	1	1	1	1	1	1	1	1	1	1	1	1	1	1	1	1	1	1	1	1
19231265	1	PUCA010501924.1	PsCam057269	PsCam057269_37899_3448	7	117.1	0.951754	0.99115	0.00885	0.99115	0.00885	0	0.017542	0.017542	0.017542	16.5564	16	1	0	0	0	0	0	0	0	0	0	0	0	0	0	0	0	0	0	0	0	0	0	0	0	0	0	0	0	0	0	0	0
19231268	1	PUCA011325865.1	PsCam034525	PsCam034525_19909_1857	-	-	1	0.008264	0.991736	0.008264	0.991736	0	0.016392	0.016392	0.016392	58	54.7695	1	1	1	1	1	1	1	1	1	1	1	1	1	1	1	1	1	1	1	1	1	1	1	1	1	1	1	1	1	1	1	1
19231270	1	PUCA013186030.1	PsCam056478	NA	NA	NA	1	0.991597	0.008403	0.991597	0.008403	0	0.016665	0.016665	0.016665	44.25	38	1	0	0	0	0	0	0	0	0	0	0	0	0	0	0	0	0	0	0	0	0	0	0	0	0	0	0	0	0	0	0	0
19231271	1	PUCA011739521.1	PsCam051817	PsCam051817_34262_947	4	51.9	0.991228	0.004237	0.995763	0.004237	0.995763	0	0.008439	0.008439	0.008439	90	67.6186	1	1	1	1	1	1	1	1	1	1	1	1	1	1	1	1	1	1	1	1	1	1	1	1	1	1	1	1	1	1	1	1
19231277	1	PUCA011306240.1	NA	NA	NA	NA	0.97807	0.008584	0.991416	0.008584	0.991416	0	0.01702	0.01702	0.01702	59	56.2753	1	1	1	1	1	1	1	1	1	1	1	1	1	1	1	1	1	1	1	1	1	1	1	1	1	1	1	1	1	1	1	1
19231282	1	PUCA013859330.1	PsCam002478	NA	NA	NA	0.820175	0.015306	0.984694	0.015306	0.984694	0	0.030144	0.030144	0.030144	25.3333	18.2585	1	1	1	1	1	1	1	1	1	1	1	1	1	1	1	1	1	1	1	1	1	1	1	1	1	1	1	1	1	1	1	1
19231291	1	PUCA010028361.1	PsCam057269	PsCam057269_37899_3448	7	117.1	0.942982	0.004444	0.995556	0.004444	0.995556	0	0.008849	0.008849	0.008849	47	26.1913	1	1	1	1	1	1	1	1	1	1	1	1	1	1	1	1	1	1	1	1	1	1	1	1	1	1	1	1	1	1	1	1
19231297	1	PUCA011716836.1	PsCam057269	PsCam057269_37899_3448	7	117.1	0.842105	0.005	0.995	0.005	0.995	0	0.00995	0.00995	0.00995	67	28.557	1	-	-	1	1	1	1	1	1	1	1	1	-	1	1	1	1	1	-	1	-	1	1	1	1	1	-	1	1	-	-	1
19231298	1	PUCA011836533.1	PsCam016446	NA	NA	NA	0.850877	0.00495	0.99505	0.00495	0.99505	0	0.009852	0.009852	0.009852	61	38.8413	1	1	1	1	1	1	1	1	1	1	1	1	1	1	1	1	1	1	1	1	1	1	1	1	1	1	1	1	1	1	1	1
19231299	1	PUCA011836533.1	PsCam016446	NA	NA	NA	0.850877	0.009901	0.99505	0.00495	0.990099	0.00495	0.019606	0.009852	0.014729	25.3333	38.8413	1	1	1	1	1	1	1	1	1	1	1	1	1	1	1	1	1	1	1	1	1	1	1	1	1	1	1	1	1	1	1	1
19231303	1	PUCA011109263.1	PsCam057269	PsCam057269_37899_3448	7	117.1	0.846491	0.00495	0.99505	0.00495	0.99505	0	0.009852	0.009852	0.009852	53	48.1255	1	1	1	1	1	1	1	1	1	1	1	1	1	1	1	1	1	1	1	1	1	1	1	1	1	1	1	1	1	1	1	1
19231304	1	PUCA010683158.1	PsCam057269	PsCam057269_37899_3448	7	117.1	0.969298	0.004329	0.995671	0.004329	0.995671	0	0.008621	0.008621	0.008621	56	41.518	1	1	1	1	1	1	1	1	1	1	1	1	1	1	1	1	1	1	1	1	1	1	1	1	1	1	1	1	1	1	1	1
19231308	1	PUCA014333182.1	PsCam057269	PsCam057269_37899_3448	7	117.1	1	0.970588	0.033613	0.966387	0.029412	0.004202	0.057093	0.064967	0.06103	94.5458	76.9091	1	0	0	0	0	0	0	0	0	0	0	0	0	0	0	0	0	0	0	0	0	0	0	0	0	0	0	0	0	0	0	0
19231309	1	PUCA014915359.1	PsCam016446	NA	NA	NA	0.877193	0.004785	0.995215	0.004785	0.995215	0	0.009524	0.009524	0.009524	26	17.471	1	1	1	1	1	1	1	1	1	1	1	1	1	1	1	1	1	1	1	1	1	1	1	1	1	1	1	1	1	1	1	1
19231310	1	PUCA014915359.1	PsCam016446	NA	NA	NA	0.877193	0.004785	0.995215	0.004785	0.995215	0	0.009524	0.009524	0.009524	26	17.471	1	1	1	1	1	1	1	1	1	1	1	1	1	1	1	1	1	1	1	1	1	1	1	1	1	1	1	1	1	1	1	1
19231316	1	PUCA013521488.1	PsCam059356	PsCam059356_39550_1159	6	14.2	0.986842	0.987234	0.012766	0.987234	0.012766	0	0.025206	0.025206	0.025206	57.8357	35.4	1	0	0	0	0	0	0	0	0	0	0	0	0	0	0	0	0	0	0	0	0	0	0	0	0	0	0	0	0	0	0	0
19231318	1	PUCA013314229.1	PsCam010285	NA	NA	NA	0.973684	0.012931	0.987069	0.012931	0.987069	0	0.025528	0.025528	0.025528	17.6667	13.4912	1	1	1	1	1	1	1	1	1	1	1	1	1	1	1	1	1	1	1	1	1	1	1	1	1	1	1	1	1	1	1	1
19231319	1	PUCA013314229.1	PsCam010285	NA	NA	NA	0.964912	0.004348	0.995652	0.004348	0.995652	0	0.008658	0.008658	0.008658	21	13.4912	1	1	1	1	1	1	1	1	1	1	1	1	1	1	1	1	1	1	1	1	1	1	1	1	1	1	1	1	1	1	1	1
19231320	1	PUCA013314229.1	PsCam010285	NA	NA	NA	0.964912	0.004348	0.995652	0.004348	0.995652	0	0.008658	0.008658	0.008658	19	13.4912	1	1	1	1	1	1	1	1	1	1	1	1	1	1	1	1	1	1	1	1	1	1	1	1	1	1	1	1	1	1	1	1
19231321	1	PUCA013314229.1	PsCam010285	NA	NA	NA	0.969298	0.008658	0.991342	0.008658	0.991342	0	0.017166	0.017166	0.017166	29	13.4912	1	1	1	1	1	1	1	1	1	1	1	1	1	1	1	1	1	1	1	1	1	1	1	1	1	1	1	1	1	1	1	1
19231334	1	PUCA012316499.1	PsCam057269	PsCam057269_37899_3448	7	117.1	0.912281	0.036866	0.963134	0.036866	0.963134	0	0.071014	0.071014	0.071014	70.6	70.6552	1	1	1	1	1	1	1	1	1	1	1	1	1	1	1	1	1	1	1	1	1	1	1	1	1	1	1	1	1	1	1	1
19231338	1	PUCA014362520.1	PsCam016446	NA	NA	NA	0.877193	0.009569	0.990431	0.009569	0.990431	0	0.018956	0.018956	0.018956	37.5	43.9049	1	1	1	1	1	1	-	1	1	1	1	1	1	1	1	1	1	1	1	1	1	1	1	1	1	1	1	1	1	1	1	1
19231343	1	PUCA010132714.1	NA	NA	NA	NA	0.986842	0.008511	0.995745	0.004255	0.991489	0.004255	0.016876	0.008474	0.012675	66.6667	66.6424	1	1	1	1	1	1	1	1	1	1	1	1	1	1	1	1	1	1	1	1	1	1	1	1	1	1	1	1	1	1	1	1
19231344	1	PUCA010132714.1	NA	NA	NA	NA	0.991228	0.008475	0.991525	0.008475	0.991525	0	0.016806	0.016806	0.016806	94	66.6424	1	1	1	1	1	1	1	1	1	1	1	1	1	1	1	1	1	1	1	1	1	1	1	1	1	1	1	1	1	1	1	1
19231348	1	PUCA010516199.1	PsCam036524	PsCam036524_21660_1542	7	85.8	0.890351	0.014151	0.985849	0.014151	0.985849	0	0.027901	0.027901	0.027901	63.6	45.9734	1	1	1	1	1	1	1	1	1	1	1	1	1	1	1	1	1	1	1	1	1	1	1	1	1	1	1	1	1	1	1	1
19231349	1	PUCA015431702.1	NA	NA	NA	NA	0.885965	0.004651	0.995349	0.004651	0.995349	0	0.009259	0.009259	0.009259	59.5	45.1043	1	1	1	1	1	1	1	1	1	1	1	1	1	1	1	1	1	1	1	1	1	1	1	1	1	1	1	1	1	1	1	1
19231350	1	PUCA010369282.1	PsCam016446	NA	NA	NA	1	0.041322	0.958678	0.041322	0.958678	0	0.07923	0.07923	0.07923	50.5	49.4371	1	1	1	1	1	1	1	1	1	1	1	1	1	1	1	1	1	1	1	1	1	1	1	1	1	1	1	1	1	1	1	1
19231388	1	PUCA012701565.1	PsCam035814	PsCam035814_20977_4288	-	-	1	0.991561	0.008439	0.991561	0.008439	0	0.016735	0.016735	0.016735	89.6759	62.3333	1	0	0	0	0	0	0	0	0	0	0	0	0	0	0	0	0	0	0	0	0	0	0	0	0	0	0	0	0	0	0	0
19231389	1	PUCA010354280.1	PsCam051140	PsCam051140_33674_3268	4	12.7	0.824561	0.005102	0.994898	0.005102	0.994898	0	0.010152	0.010152	0.010152	53	35.8354	1	-	-	-	1	1	1	1	-	-	1	-	1	1	1	1	1	1	-	1	-	-	1	-	1	-	-	1	-	1	1	1
19231392	1	PUCA010434466.1	PsCam042797	PsCam042797_26840_1894	1	30.6	0.95614	0.00431	0.99569	0.00431	0.99569	0	0.008584	0.008584	0.008584	26.5	40.0459	1	1	1	1	1	1	1	1	1	1	1	1	1	1	1	1	1	1	1	1	1	1	1	1	1	1	1	1	1	1	1	1
19231393	1	PUCA013800531.1	PsCam057269	PsCam057269_37899_3448	7	117.1	0.824561	0.025641	0.979487	0.020513	0.974359	0.005128	0.049967	0.040184	0.045076	35.5	32.1235	1	1	1	1	1	1	1	1	1	1	1	1	1	1	1	1	-	1	1	1	1	1	1	1	1	1	-	1	1	1	1	1
19231395	1	PUCA013064716.1	PsCam057269	PsCam057269_37899_3448	7	117.1	1	0.012397	0.991736	0.008264	0.987603	0.004132	0.024486	0.016392	0.020439	52.5	39.8197	1	1	1	1	1	1	1	1	1	1	1	1	1	1	1	1	1	1	1	1	1	1	1	1	1	1	1	1	1	1	1	1
19231396	1	PUCA011396289.1	PsCam057269	PsCam057269_37899_3448	7	117.1	0.820175	0.010309	0.989691	0.010309	0.989691	0	0.020406	0.020406	0.020406	31	14.2128	1	1	1	1	1	1	-	1	1	1	1	1	1	1	1	1	1	1	1	1	1	1	1	1	1	1	1	1	1	1	1	1
19231399	1	PUCA012179107.1	NA	NA	NA	NA	0.890351	0.009434	0.990566	0.009434	0.990566	0	0.01869	0.01869	0.01869	60.5	42.1635	1	1	1	1	1	1	1	1	1	1	1	1	1	1	1	1	1	1	1	1	1	1	1	1	1	1	1	1	1	1	1	1
19231406	1	PUCA012178051.1	PsCam016446	NA	NA	NA	0.991228	0.991525	0.021186	0.978814	0.008475	0.012712	0.016806	0.041475	0.02914	69.6678	33.8333	0.990385	0	0	0	0	0	0	0	0	0	0	0	0	0	0	0	0	0	0	0	0	0	0	0	0	0	0	0	0	0	0	0
19231411	1	PUCA010869033.1	PsCam048784	PsCam048784_31438_1653	7	70.3	0.973684	0.982759	0.017241	0.982759	0.017241	0	0.033888	0.033888	0.033888	35.1673	29	1	0	0	0	0	0	0	0	0	0	0	0	0	0	0	0	0	0	0	0	0	0	0	0	0	0	0	0	0	0	0	0
19231417	1	PUCA011873272.1	PsCam043000	NA	NA	NA	0.885965	0.009302	0.990698	0.009302	0.990698	0	0.018432	0.018432	0.018432	61.5	52.8731	1	1	1	1	1	1	1	1	1	1	1	1	1	1	1	1	1	1	1	1	1	1	-	1	1	1	1	1	1	1	1	1
19231420	1	PUCA012631276.1	PsCam010285	NA	NA	NA	1	0.024793	0.975207	0.024793	0.975207	0	0.048357	0.048357	0.048357	74	66.339	1	1	1	1	1	1	1	1	1	1	1	1	1	1	1	1	1	1	1	1	1	1	1	1	1	1	1	1	1	1	1	1
19231424	1	PUCA014103117.1	PsCam057269	PsCam057269_37899_3448	7	117.1	0.986842	0.970213	0.029787	0.970213	0.029787	0	0.0578	0.0578	0.0578	76.8591	96.7143	1	0	0	0	0	0	0	0	0	0	0	0	0	0	0	0	0	0	0	0	0	0	0	0	0	0	0	0	0	0	0	0
19231436	1	PUCA013886042.1	NA	NA	NA	NA	0.864035	0.019139	0.980861	0.019139	0.980861	0	0.037545	0.037545	0.037545	36.5	42.0386	1	1	1	1	1	1	1	1	1	1	1	1	1	1	1	1	1	1	1	1	1	1	1	1	1	1	1	1	1	1	1	1
19231438	1	PUCA010792361.1	PsCam016446	NA	NA	NA	0.973684	0.978448	0.025862	0.974138	0.021552	0.00431	0.042174	0.050386	0.04628	45.4496	40.125	0.989796	0	0	0	0	0	0	0	0	0	0	0	0	0	0	0	0	0	0	0	0	0	0	0	0	0	0	0	0	0	0	0
19231442	1	PUCA012921642.1	PsCam016446	NA	NA	NA	0.991228	0.008333	0.991667	0.008333	0.991667	0	0.016528	0.016528	0.016528	37.75	32.75	1	1	1	1	1	1	1	1	1	1	1	1	1	1	1	1	1	1	1	1	1	1	1	1	1	1	1	1	1	1	1	1
19231445	1	PUCA010498425.1	PsCam007042	NA	NA	NA	0.97807	0.012876	0.987124	0.012876	0.987124	0	0.02542	0.02542	0.02542	51.5	49.6868	1	1	1	1	1	1	1	1	1	1	1	1	1	1	1	1	1	1	1	1	1	1	1	1	1	1	1	1	1	1	1	1
19231446	1	PUCA013969141.1	PsCam049093	NA	NA	NA	1	0.991597	0.008403	0.991597	0.008403	0	0.016665	0.016665	0.016665	77.069	56.5	1	0	0	0	0	0	0	0	0	0	0	0	0	0	0	0	0	0	0	0	0	0	0	0	0	0	0	0	0	0	0	0
19231448	1	PUCA011046062.1	PsCam016446	NA	NA	NA	0.903509	0.018265	0.981735	0.018265	0.981735	0	0.035862	0.035862	0.035862	59.6	42.9851	1	1	1	1	1	1	1	1	1	1	1	1	1	1	1	1	1	1	1	1	1	1	1	1	1	1	1	1	1	1	1	1
19231449	1	PUCA015256906.1	PsCam030898	PsCam030898_18243_4314	7	72.7	0.991228	0.966102	0.038136	0.961864	0.033898	0.004237	0.065498	0.073363	0.06943	76.9468	64	1	0	0	0	0	0	0	0	0	0	0	0	0	0	0	0	0	0	0	0	0	0	0	0	0	0	0	0	0	0	0	0
19231453	1	PUCA012817537.1	PsCam057269	PsCam057269_37899_3448	7	117.1	0.991228	0.975	0.025	0.975	0.025	0	0.04875	0.04875	0.04875	39.6237	43.1667	1	0	0	0	0	0	0	0	0	0	0	0	0	0	0	0	0	0	0	0	0	0	0	0	0	0	0	0	0	0	0	0
19231456	1	PUCA010845968.1	PsCam016446	NA	NA	NA	0.811404	0.005181	0.994819	0.005181	0.994819	0	0.010309	0.010309	0.010309	50	20.0257	1	1	1	-	1	1	-	1	-	1	-	1	1	1	1	-	1	1	1	1	1	1	1	1	-	-	1	1	1	1	1	1
19231462	1	PUCA015311813.1	PsCam045136	NA	NA	NA	0.986842	0.017021	0.982979	0.017021	0.982979	0	0.033463	0.033463	0.033463	38	29.7387	1	1	1	1	1	1	1	1	1	1	1	1	1	1	1	1	1	1	1	1	1	1	1	1	1	1	1	1	1	1	1	1
19231467	1	PUCA014532963.1	PsCam057269	PsCam057269_37899_3448	7	117.1	0.934211	0.004525	0.995475	0.004525	0.995475	0	0.009009	0.009009	0.009009	68	33.0257	1	1	1	1	1	1	1	1	1	1	1	1	1	1	1	1	1	1	1	1	1	1	1	1	1	1	1	1	1	1	1	1
19231468	1	PUCA014582558.1	PsCam016446	NA	NA	NA	0.859649	0.004854	0.995146	0.004854	0.995146	0	0.009662	0.009662	0.009662	62	49.3555	1	1	1	-	-	1	-	1	1	1	1	1	1	1	1	1	1	1	1	1	1	1	1	1	1	1	1	1	1	1	1	1
19231471	1	PUCA011159892.1	PsCam000212	PsCam000212_185_449	4	1.9	0.899123	0.009479	0.990521	0.009479	0.990521	0	0.018778	0.018778	0.018778	29	21.7383	1	1	1	1	1	1	1	1	1	1	1	1	1	1	1	1	1	1	1	1	1	1	-	1	1	1	1	1	1	1	1	1
19231472	1	PUCA011159892.1	PsCam000212	PsCam000212_185_449	4	1.9	0.899123	0.009479	0.990521	0.009479	0.990521	0	0.018778	0.018778	0.018778	32	21.7383	1	1	1	1	1	1	1	1	1	1	1	1	1	1	1	1	1	1	1	1	1	1	-	1	1	1	1	1	1	1	1	1
19231473	1	PUCA010680364.1	PsCam057269	PsCam057269_37899_3448	7	117.1	0.95614	0.948276	0.060345	0.939655	0.051724	0.008621	0.098098	0.113407	0.105752	19.812	20.4375	1	0	0	0	0	0	0	0	0	0	0	0	0	0	0	0	0	0	0	0	0	0	0	0	0	0	0	0	0	0	0	0
19231475	1	PUCA013426883.1	PsCam042349	PsCam042349_26420_1484	6	10.8	1	0.995868	0.004132	0.995868	0.004132	0	0.00823	0.00823	0.00823	55.4714	47	1	0	0	0	0	0	0	0	0	0	0	0	0	0	0	0	0	0	0	0	0	0	0	0	0	0	0	0	0	0	0	0
19231502	1	PUCA012201303.1	PsCam016446	NA	NA	NA	0.907895	0.004545	0.995455	0.004545	0.995455	0	0.00905	0.00905	0.00905	75	55.8382	1	1	1	1	1	1	1	1	1	1	1	1	1	1	1	1	1	1	1	1	1	1	1	1	1	1	1	1	1	1	1	1
19231506	1	PUCA012817537.1	PsCam057269	PsCam057269_37899_3448	7	117.1	0.982456	0.978632	0.025641	0.974359	0.021368	0.004274	0.041822	0.049967	0.045895	42.2872	39.1429	1	0	0	0	0	0	0	0	0	0	0	0	0	0	0	0	0	0	0	0	0	0	0	0	0	0	0	0	0	0	0	0
19231513	1	PUCA012085610.1	NA	NA	NA	NA	0.864035	0.004854	0.995146	0.004854	0.995146	0	0.009662	0.009662	0.009662	43	27.8654	1	1	1	1	1	-	1	1	1	1	1	1	1	1	1	1	1	1	1	1	1	1	1	1	1	1	1	1	1	1	1	1
19231517	1	PUCA013929032.1	PsCam045181	PsCam045181_28895_533	-	-	0.986842	0.012605	0.987395	0.012605	0.987395	0	0.024892	0.024892	0.024892	81	60.244	1	1	1	1	1	1	1	1	1	1	1	1	1	1	1	1	1	1	1	1	1	1	1	1	1	1	1	1	1	1	1	1
19231526	1	PUCA012681923.1	PsCam016705	NA	NA	NA	0.951754	0.008658	0.991342	0.008658	0.991342	0	0.017166	0.017166	0.017166	38.6667	39.5438	1	1	1	1	1	1	1	1	-	1	1	1	1	1	1	1	1	1	1	-	1	1	1	-	-	1	1	-	1	1	1	1
19231531	1	PUCA013459465.1	NA	NA	NA	NA	0.877193	0.004785	0.995215	0.004785	0.995215	0	0.009524	0.009524	0.009524	40	27.3953	1	1	1	1	1	1	1	-	1	1	-	-	-	-	1	1	1	1	1	-	1	1	1	1	1	1	1	1	1	1	-	1
19231571	1	PUCA015228557.1	PsCam026615	PsCam026615_15409_119	4	55.6	0.934211	0.004484	0.995516	0.004484	0.995516	0	0.008928	0.008928	0.008928	51	32.5401	1	1	1	1	1	-	1	1	1	1	1	1	-	-	1	1	1	1	1	1	1	1	1	1	1	1	1	1	1	1	1	1
19231904	1	PUCA013142505.1	PsCam036183	PsCam036183_21331_3038	4	85.7	0.802632	0.010471	0.989529	0.010471	0.989529	0	0.020723	0.020723	0.020723	16.3333	12.8283	1	1	1	1	1	1	1	1	1	1	1	1	1	1	1	1	1	1	1	1	1	1	1	1	1	1	1	1	1	1	1	1
19231906	1	PUCA013900887.1	PsCam057634	NA	NA	NA	0.907895	0.009259	0.990741	0.009259	0.990741	0	0.018347	0.018347	0.018347	8.75	4.49612	1	1	1	1	1	1	1	1	1	1	1	1	1	1	1	-	1	1	1	1	1	1	1	1	1	-	1	1	1	1	1	1
19231917	1	PUCA011904503.1	PsCam048756	PsCam048756_31411_5147	4	24.4	0.982456	0.991597	0.008403	0.991597	0.008403	0	0.016665	0.016665	0.016665	39.3	35	1	0	0	0	0	0	0	0	0	0	0	0	0	0	0	0	0	0	0	0	0	0	0	0	0	0	0	0	0	0	0	0
19231923	1	PUCA014726751.1	PsCam049298	PsCam049298_31936_920	3	86.3	0.885965	0.004717	0.995283	0.004717	0.995283	0	0.009389	0.009389	0.009389	30	24.1133	1	1	1	1	1	1	-	1	-	1	-	1	1	1	-	-	-	1	1	-	1	1	-	-	-	1	1	1	1	1	1	-
19231924	1	PUCA014726751.1	PsCam049298	PsCam049298_31936_920	3	86.3	0.885965	0.004717	0.995283	0.004717	0.995283	0	0.009389	0.009389	0.009389	33	24.1133	1	1	1	1	1	1	-	1	-	1	-	1	1	1	-	-	-	1	1	-	1	1	-	-	-	1	1	1	1	1	1	-
19231925	1	PUCA014726751.1	PsCam049298	PsCam049298_31936_920	3	86.3	0.894737	0.018692	0.981308	0.018692	0.981308	0	0.036684	0.036684	0.036684	28.25	24.2039	1	1	1	1	1	1	-	1	-	1	-	1	1	1	-	-	-	1	1	-	1	1	-	-	-	1	1	1	1	1	1	-
19231928	1	PUCA010734615.1	PsCam006857	NA	NA	NA	0.859649	0.004878	0.995122	0.004878	0.995122	0	0.009709	0.009709	0.009709	5.5	4.84861	1	1	1	1	-	1	1	-	1	1	1	1	-	-	1	1	1	1	1	1	1	1	1	1	1	1	1	-	1	1	1	1
19231941	1	PUCA014475789.1	NA	NA	NA	NA	0.938596	0.008969	0.991031	0.008969	0.991031	0	0.017776	0.017776	0.017776	31	17.2967	1	1	1	1	1	1	-	1	1	1	1	1	1	1	1	1	1	1	1	1	1	1	1	1	1	1	1	1	1	-	1	1
19231942	1	PUCA014475789.1	NA	NA	NA	NA	0.942982	0.982222	0.022222	0.977778	0.017778	0.004444	0.034923	0.043457	0.03919	17.2967	12.6667	1	0	0	0	0	0	-	0	0	0	0	0	0	0	0	0	0	0	0	0	0	0	0	0	0	0	0	0	0	-	0	0
19231945	1	PUCA010786471.1	PsCam049064	PsCam049064_31708_820	2	20.5	0.881579	0.004808	0.995192	0.004808	0.995192	0	0.009569	0.009569	0.009569	6	5.89961	1	1	1	1	1	1	1	1	1	1	1	1	1	1	1	1	1	1	1	1	-	1	1	1	1	1	1	1	1	1	1	1
19231946	1	PUCA010786471.1	PsCam049064	PsCam049064_31708_820	2	20.5	0.903509	0.04186	0.962791	0.037209	0.95814	0.004651	0.080216	0.07165	0.075933	6.45455	5.89961	1	1	1	1	1	1	1	1	1	1	1	1	1	1	1	1	1	1	1	1	-	1	1	1	1	1	1	1	1	1	1	1
19231952	1	PUCA015149880.1	NA	NA	NA	NA	0.947368	0.022124	0.977876	0.022124	0.977876	0	0.043269	0.043269	0.043269	29.6667	26.0657	1	1	1	1	1	1	1	1	1	1	1	1	1	1	1	1	1	1	1	1	1	1	1	1	1	1	1	1	1	1	1	1
19231955	1	PUCA014781686.1	NA	NA	NA	NA	0.929825	0.004525	0.995475	0.004525	0.995475	0	0.009009	0.009009	0.009009	12	11.0956	1	1	1	1	1	1	1	1	1	1	1	1	1	1	1	1	1	1	1	1	1	1	1	1	1	1	1	1	1	1	1	1
19231958	1	PUCA011810110.1	PsCam035269	PsCam035269_20464_2418	7	77.1	0.95614	0.004386	0.995614	0.004386	0.995614	0	0.008733	0.008733	0.008733	50	30.0813	1	1	1	1	1	1	1	1	1	1	1	1	1	1	1	1	1	1	1	1	1	1	1	1	1	1	1	1	1	1	1	1
19231961	1	PUCA012601198.1	PsCam021917	PsCam021917_12326_1292	5	108.4	0.973684	0.008475	0.991525	0.008475	0.991525	0	0.016806	0.016806	0.016806	11.5	11.3646	1	1	1	1	1	1	1	1	1	1	1	1	1	1	1	1	1	1	1	1	1	1	1	1	1	1	1	1	1	1	1	1
19231962	1	PUCA012601198.1	PsCam021917	PsCam021917_12326_1292	5	108.4	0.97807	0.012658	0.987342	0.012658	0.987342	0	0.024996	0.024996	0.024996	9.75	11.3646	1	1	1	1	1	1	1	1	1	1	1	1	1	1	1	1	1	1	1	1	1	1	1	1	1	1	1	1	1	1	1	1
19231964	1	PUCA014741191.1	PsCam051505	NA	NA	NA	0.833333	0.005025	0.994975	0.005025	0.994975	0	0.01	0.01	0.01	13	11.4143	1	1	1	1	1	1	1	1	1	1	1	1	1	1	1	1	1	1	1	1	1	1	1	1	1	1	1	1	1	1	1	1
19231966	1	PUCA013971389.1	PsCam036779	PsCam036779_21904_73	2	111.6	0.964912	0.004348	0.995652	0.004348	0.995652	0	0.008658	0.008658	0.008658	21	10.5599	1	1	1	1	1	1	1	1	1	1	1	1	1	1	1	1	1	1	1	1	1	1	1	1	1	1	1	1	1	1	1	1
19231967	1	PUCA014858044.1	NA	NA	NA	NA	0.877193	0.004785	0.995215	0.004785	0.995215	0	0.009524	0.009524	0.009524	23.5	12.207	1	1	1	1	1	1	1	1	1	1	1	1	1	1	1	1	1	1	1	1	1	1	1	1	1	1	1	1	1	1	-	1
19231968	1	PUCA014858044.1	NA	NA	NA	NA	0.890351	0.033019	0.976415	0.023585	0.966981	0.009434	0.063857	0.046057	0.054957	11.1	12.251	1	1	1	1	1	1	1	1	1	1	1	1	1	1	1	1	1	1	1	1	1	1	1	1	1	1	1	1	1	1	-	1
19231978	1	PUCA013396094.1	NA	NA	NA	NA	0.960526	0.00431	0.99569	0.00431	0.99569	0	0.008584	0.008584	0.008584	25	16.7439	1	1	1	1	1	1	1	1	1	1	1	1	1	1	1	1	1	1	1	1	1	1	1	1	1	1	1	1	1	1	1	1
19231980	1	PUCA015256468.1	NA	NA	NA	NA	0.95614	0.986784	0.013216	0.986784	0.013216	0	0.026082	0.026082	0.026082	7.05735	5	1	0	0	0	0	0	0	0	0	0	0	0	0	0	0	0	0	0	0	0	0	0	0	0	0	0	0	0	0	0	0	0
19231985	1	PUCA011216291.1	PsCam044295	NA	NA	NA	0.885965	0.004717	0.995283	0.004717	0.995283	0	0.009389	0.009389	0.009389	40	36.8371	1	1	1	1	1	1	-	1	1	1	1	1	1	1	1	1	1	1	1	1	1	1	-	1	1	1	1	1	1	1	1	1
19231986	1	PUCA011216291.1	PsCam044295	NA	NA	NA	0.890351	0.00939	0.99061	0.00939	0.99061	0	0.018603	0.018603	0.018603	25	36.8371	1	1	1	1	1	1	-	1	1	1	1	1	1	1	1	1	1	1	1	1	1	1	-	1	1	1	1	1	1	1	1	1
19231991	1	PUCA014403447.1	PsCam000265	PsCam000265_232_2095	5	21.4	0.912281	0.004608	0.995392	0.004608	0.995392	0	0.009174	0.009174	0.009174	18	16.6866	1	1	1	1	1	1	1	1	1	1	1	1	1	1	1	1	1	1	1	1	1	1	1	1	1	1	1	1	1	1	1	1
19231992	1	PUCA014403447.1	PsCam000265	PsCam000265_232_2095	5	21.4	0.942982	0.035714	0.964286	0.035714	0.964286	0	0.068878	0.068878	0.068878	17.625	16.6866	1	1	1	1	1	1	1	1	1	1	1	1	1	1	1	1	1	1	1	1	1	1	1	1	1	1	1	1	1	1	1	1
19231994	1	PUCA012374418.1	PsCam034358	NA	NA	NA	0.964912	0.004367	0.995633	0.004367	0.995633	0	0.008695	0.008695	0.008695	12	13.1449	1	1	1	1	1	1	1	1	1	1	1	1	1	1	1	1	1	1	1	1	1	1	1	1	1	1	1	1	1	1	1	1
19231998	1	PUCA013254526.1	PsCam036164	PsCam036164_21312_1455	4	53	0.929825	0.959459	0.058559	0.941441	0.040541	0.018018	0.077794	0.110259	0.094026	5.53992	3.93333	1	0	0	0	0	0	0	0	0	0	0	1	0	0	0	0	0	0	0	0	0	0	0	0	0	-	0	0	0	0	0	0
19232002	1	PUCA015320428.1	NA	NA	NA	NA	0.855263	0.009852	0.990148	0.009852	0.990148	0	0.01951	0.01951	0.01951	33	17.965	1	1	1	1	1	1	1	1	1	1	1	1	1	1	1	1	1	1	1	1	1	1	1	1	1	1	1	1	1	1	1	1
19232003	1	PUCA015320428.1	NA	NA	NA	NA	0.850877	0.00495	0.99505	0.00495	0.99505	0	0.009852	0.009852	0.009852	16	17.965	1	1	1	1	1	1	1	1	1	1	1	1	1	1	1	1	1	1	1	1	1	1	1	1	1	1	1	1	1	1	1	1
19232011	1	PUCA010738047.1	NA	NA	NA	NA	0.938596	0.004484	0.995516	0.004484	0.995516	0	0.008928	0.008928	0.008928	15	19.1465	1	1	1	1	1	1	1	1	1	1	1	1	1	1	1	1	1	-	1	1	1	1	1	1	1	1	1	1	1	1	1	1
19232027	1	PUCA013629523.1	NA	NA	NA	NA	0.951754	0.008811	0.995595	0.004405	0.991189	0.004405	0.017466	0.008772	0.013119	23	19.075	1	1	1	1	1	1	1	1	1	1	1	1	1	1	1	1	1	1	1	1	1	1	1	1	1	1	1	1	1	1	1	1
19232031	1	PUCA011062563.1	NA	NA	NA	NA	0.934211	0.004484	0.995516	0.004484	0.995516	0	0.008928	0.008928	0.008928	13	9.29091	1	1	1	1	1	1	1	1	1	1	1	1	1	1	1	1	1	1	1	1	1	1	1	1	1	1	1	1	1	1	1	1
19232032	1	PUCA015298550.1	NA	NA	NA	NA	0.903509	0.00463	0.99537	0.00463	0.99537	0	0.009216	0.009216	0.009216	23.5	18.4122	1	1	1	1	1	1	-	1	1	1	-	1	1	1	1	1	1	1	1	1	1	-	1	1	1	1	1	1	1	1	1	1
19232033	1	PUCA015298550.1	NA	NA	NA	NA	0.903509	0.00463	0.99537	0.00463	0.99537	0	0.009216	0.009216	0.009216	17	18.4122	1	1	1	1	1	1	-	1	1	1	-	1	1	1	1	1	1	1	1	1	1	-	1	1	1	1	1	1	1	1	1	1
19232038	1	PUCA013278946.1	NA	NA	NA	NA	0.855263	0.004975	0.995025	0.004975	0.995025	0	0.009901	0.009901	0.009901	24	20.5615	1	1	1	1	1	1	1	1	1	1	1	1	1	1	1	1	1	1	1	-	1	1	1	-	1	1	1	-	1	1	1	1
19232039	1	PUCA012798284.1	NA	NA	NA	NA	0.973684	0.034632	0.965368	0.034632	0.965368	0	0.066865	0.066865	0.066865	48.4444	42.9856	1	1	1	1	1	1	1	1	1	1	1	1	1	1	1	1	1	1	1	1	1	1	1	1	1	1	1	1	1	1	1	1
19232040	1	PUCA012798284.1	PsCam048404	PsCam048404_31138_2325	6	49.1	0.947368	0.004464	0.995536	0.004464	0.995536	0	0.008889	0.008889	0.008889	39	42.9856	1	1	1	1	1	1	1	1	1	1	1	1	1	1	1	1	1	1	1	1	1	1	1	1	1	1	1	1	1	1	1	1
19232043	1	PUCA013859330.1	NA	NA	NA	NA	0.824561	0.005102	0.994898	0.005102	0.994898	0	0.010152	0.010152	0.010152	4	3.30041	1	1	1	1	1	1	1	1	1	1	1	1	1	1	1	1	1	1	1	1	1	1	1	1	1	1	1	1	1	1	1	1
19232044	1	PUCA013859330.1	NA	NA	NA	NA	0.824561	0.005102	0.994898	0.005102	0.994898	0	0.010152	0.010152	0.010152	4	3.30041	1	1	1	1	1	1	1	1	1	1	1	1	1	1	1	1	1	1	1	1	1	1	1	1	1	1	1	1	1	1	1	1
19232047	1	PUCA011141830.1	PsCam006929	NA	NA	NA	0.995614	0.995781	0.004219	0.995781	0.004219	0	0.008403	0.008403	0.008403	50.3562	40	1	0	0	0	0	0	0	0	0	0	0	0	0	0	0	0	0	0	0	0	0	0	0	0	0	0	0	0	0	0	0	0
19232049	1	PUCA012343867.1	NA	NA	NA	NA	0.868421	0.004785	0.995215	0.004785	0.995215	0	0.009524	0.009524	0.009524	24	28.4981	1	-	1	1	1	-	1	1	1	1	1	1	1	1	1	1	1	1	1	1	1	-	1	1	1	1	1	1	1	-	1	1
19232056	1	PUCA013442948.1	PsCam035925	PsCam035925_21082_166	4	8.9	0.973684	0.991379	0.012931	0.987069	0.008621	0.00431	0.017093	0.025528	0.02131	5.2305	3.75	1	0	0	0	0	0	0	-	0	0	0	0	0	0	0	0	0	0	0	0	0	0	0	0	0	0	0	0	0	0	0	0
19232057	1	PUCA013442948.1	PsCam035925	PsCam035925_21082_166	4	8.9	0.969298	0.004329	0.995671	0.004329	0.995671	0	0.008621	0.008621	0.008621	9	5.2305	1	1	1	1	1	1	1	-	1	1	1	1	1	1	1	1	1	1	1	1	1	1	1	1	1	1	1	1	1	1	1	1
19232064	1	PUCA013536933.1	NA	NA	NA	NA	0.820175	0.005102	0.994898	0.005102	0.994898	0	0.010152	0.010152	0.010152	18	12.7236	1	1	1	1	1	1	1	1	1	1	1	1	1	1	1	1	1	1	1	1	1	1	1	1	1	1	1	1	1	1	1	1
19232065	1	PUCA013067812.1	NA	NA	NA	NA	0.907895	0.009259	0.99537	0.00463	0.990741	0.00463	0.018347	0.009216	0.013782	30.25	30.2761	1	1	1	1	1	1	1	1	1	1	1	1	1	1	1	1	1	1	1	1	1	1	1	1	1	1	1	1	1	1	1	1
19232066	1	PUCA013067812.1	NA	NA	NA	NA	0.912281	0.009217	0.990783	0.009217	0.990783	0	0.018263	0.018263	0.018263	38	30.2761	1	1	1	1	1	1	1	1	1	1	1	1	1	1	1	1	1	1	1	1	1	1	1	1	1	1	1	1	1	1	1	1
19232067	1	PUCA013067812.1	NA	NA	NA	NA	0.907895	0.00463	0.99537	0.00463	0.99537	0	0.009216	0.009216	0.009216	27	30.2761	1	1	1	1	1	1	1	1	1	1	1	1	1	1	1	1	1	1	1	1	1	1	1	1	1	1	1	1	1	1	1	1
19232074	1	PUCA011194060.1	PsCam024864	NA	NA	NA	0.877193	0.004785	0.995215	0.004785	0.995215	0	0.009524	0.009524	0.009524	34.5	24.229	1	1	1	1	1	1	1	1	1	1	1	1	1	1	1	1	1	1	1	1	1	1	1	1	1	1	1	1	1	1	1	1
19232088	1	PUCA013314105.1	PsCam054810	PsCam054810_36113_5089	4	58.1	0.899123	0.009302	0.990698	0.009302	0.990698	0	0.018432	0.018432	0.018432	14.6667	11.387	1	1	1	1	1	1	1	1	1	1	1	1	1	1	1	1	1	1	1	1	1	1	1	1	1	1	1	1	1	1	1	1
19232094	1	PUCA013401176.1	PsCam043423	PsCam043423_27432_2853	4	99.6	0.903509	0.004651	0.995349	0.004651	0.995349	0	0.009259	0.009259	0.009259	35	37.5373	1	1	1	1	1	1	1	1	1	1	1	1	1	1	1	1	1	1	1	1	1	1	1	1	1	1	1	1	1	1	1	1
19232108	1	PUCA012836500.1	PsCam052654	PsCam052654_34899_153	7	107.3	0.807018	0.005181	0.994819	0.005181	0.994819	0	0.010309	0.010309	0.010309	9	6.66109	1	1	1	1	1	1	-	1	-	1	-	1	1	1	1	1	1	1	1	1	1	1	-	1	1	1	-	1	1	1	1	1
19232109	1	PUCA013626554.1	NA	NA	NA	NA	0.881579	0.004762	0.995238	0.004762	0.995238	0	0.009478	0.009478	0.009478	24	15.7115	1	1	1	1	1	1	1	1	1	1	1	1	1	1	1	1	1	1	1	1	1	1	1	1	1	1	-	1	1	1	1	1
19232110	1	PUCA013160254.1	NA	NA	NA	NA	0.885965	0.004762	0.995238	0.004762	0.995238	0	0.009478	0.009478	0.009478	28	23.1279	1	1	1	1	1	1	1	1	1	1	1	1	1	1	1	1	1	1	1	1	1	1	1	1	1	1	1	1	1	1	1	1
19232112	1	PUCA011858873.1	PsCam037088	PsCam037088_22195_1047	5	50.6	0.877193	0.009615	0.990385	0.009615	0.990385	0	0.019046	0.019046	0.019046	65	39.8347	1	1	1	1	1	1	1	-	1	1	1	1	1	1	1	1	1	1	1	1	1	1	1	1	1	1	1	1	1	1	-	1
19232121	1	PUCA014342883.1	PsCam049153	PsCam049153_31796_180	-	-	0.916667	0.009009	0.990991	0.009009	0.990991	0	0.017856	0.017856	0.017856	18.5	12.2546	1	1	1	1	1	1	1	1	1	1	1	1	1	1	1	1	1	1	1	1	1	1	1	1	1	1	1	1	1	1	1	1
19232122	1	PUCA015219271.1	PsCam035892	PsCam035892_21049_1202	1	58.4	0.982456	0.004274	0.995726	0.004274	0.995726	0	0.00851	0.00851	0.00851	45.5	32.3624	1	1	1	1	1	1	1	1	1	1	1	1	1	1	1	1	1	1	1	1	1	1	1	1	1	1	1	1	1	1	1	1
19232123	1	PUCA012370991.1	PsCam027488	PsCam027488_16113_2207	-	-	0.903509	0.004566	0.995434	0.004566	0.995434	0	0.009091	0.009091	0.009091	23	18.7022	1	1	1	1	1	1	1	1	1	1	1	1	1	1	1	1	1	1	1	1	1	1	1	1	1	1	1	1	1	1	1	-
19232127	1	PUCA010524712.1	PsCam048049	PsCam048049_30805_5616	3	73.3	0.982456	0.982906	0.017094	0.982906	0.017094	0	0.033604	0.033604	0.033604	26.6678	28.25	1	0	0	0	0	0	0	0	0	0	0	0	0	0	0	0	0	0	0	0	0	0	0	0	0	0	0	0	0	0	0	0
19232139	1	PUCA014538016.1	NA	NA	NA	NA	0.916667	0.009174	0.990826	0.009174	0.990826	0	0.01818	0.01818	0.01818	7	4.23019	1	1	1	1	1	1	1	1	1	1	1	1	1	1	1	1	1	1	1	1	1	1	1	1	1	1	1	1	1	1	1	1
19232152	1	PUCA010082914.1	PsCam023084	NA	NA	NA	0.833333	0.00495	0.99505	0.00495	0.99505	0	0.009852	0.009852	0.009852	13	6.516	1	1	1	1	1	1	1	1	1	1	1	1	1	1	-	1	1	1	1	1	1	-	1	1	1	1	1	1	1	1	1	1
19232162	1	PUCA013805024.1	NA	NA	NA	NA	0.894737	0.004695	0.995305	0.004695	0.995305	0	0.009346	0.009346	0.009346	10	5.22901	1	1	1	1	1	1	1	1	1	1	1	1	1	1	1	1	1	1	1	1	1	1	1	1	1	1	1	1	1	1	1	1
19232167	1	PUCA012102000.1	PsCam054804	PsCam054804_36107_1780	5	64	0.890351	0.004717	0.995283	0.004717	0.995283	0	0.009389	0.009389	0.009389	25	21.4368	1	1	1	1	1	1	1	1	1	1	1	1	1	1	1	1	1	1	1	1	1	1	1	1	1	1	1	1	1	1	1	1
19232173	1	PUCA013325442.1	NA	NA	NA	NA	0.916667	0.027397	0.972603	0.027397	0.972603	0	0.053293	0.053293	0.053293	4.16667	3.51145	1	1	1	1	1	1	1	1	1	1	1	1	1	1	1	1	1	1	1	1	1	1	1	1	1	1	1	1	1	1	1	-
19232180	1	PUCA011667449.1	NA	NA	NA	NA	0.899123	0.004717	0.995283	0.004717	0.995283	0	0.009389	0.009389	0.009389	24	20.023	1	1	1	1	1	1	1	1	1	1	1	1	1	1	1	1	0	1	1	1	1	1	1	1	1	1	1	1	1	1	1	1
19232192	1	PUCA012630414.1	NA	NA	NA	NA	0.837719	0.010101	0.989899	0.010101	0.989899	0	0.019998	0.019998	0.019998	43.5	36.9426	1	1	1	1	1	1	1	1	1	1	1	-	1	1	1	1	1	1	1	1	1	1	1	1	1	1	1	1	1	1	1	1
19232193	1	PUCA011138209.1	NA	NA	NA	NA	0.894737	0.004739	0.995261	0.004739	0.995261	0	0.009434	0.009434	0.009434	40.5	39.962	1	1	1	1	1	1	1	1	1	1	1	1	1	1	1	1	1	1	1	1	-	1	1	1	1	1	1	1	1	1	1	1
19232194	1	PUCA011138209.1	NA	NA	NA	NA	0.899123	0.009434	0.990566	0.009434	0.990566	0	0.01869	0.01869	0.01869	42	39.962	1	1	1	1	1	1	1	1	1	1	1	1	1	1	1	1	1	1	1	1	-	1	1	1	1	1	1	1	1	1	1	1
19232196	1	PUCA012514380.1	NA	NA	NA	NA	0.916667	0.004587	0.995413	0.004587	0.995413	0	0.009132	0.009132	0.009132	19.5	12.8885	1	1	1	1	1	1	1	1	1	1	1	1	1	1	1	1	1	1	1	1	1	1	1	1	1	1	1	1	1	1	1	1
19232197	1	PUCA012833121.1	NA	NA	NA	NA	0.903509	0.018605	0.981395	0.018605	0.981395	0	0.036517	0.036517	0.036517	7.25	6.11969	1	1	1	1	1	1	1	1	1	1	1	1	1	1	1	1	1	1	-	1	1	1	1	1	1	1	1	1	1	1	1	1
19232206	1	PUCA011820210.1	NA	NA	NA	NA	0.947368	0.00885	0.99115	0.00885	0.99115	0	0.017542	0.017542	0.017542	44.75	40.44	1	1	1	1	1	1	1	1	1	1	1	1	1	-	1	1	1	1	1	1	1	1	1	1	1	1	1	1	1	1	1	1
19232209	1	PUCA012398953.1	NA	NA	NA	NA	0.890351	0.018957	0.981043	0.018957	0.981043	0	0.037196	0.037196	0.037196	25.5	27.7672	1	1	1	1	1	1	1	1	1	1	1	1	1	1	1	1	1	1	1	1	1	1	1	1	1	1	1	1	1	1	1	1
19232210	1	PUCA015317161.1	PsCam050180	PsCam050180_32778_595	7	75.8	0.864035	0.009662	0.995169	0.004831	0.990338	0.004831	0.019137	0.009615	0.014376	9	8.95736	1	1	1	1	1	1	1	1	1	1	1	1	1	1	1	1	1	1	1	1	1	1	1	1	1	1	1	1	1	1	1	1
19232216	1	PUCA014021238.1	PsCam042370	PsCam042370_26439_2952	6	83.7	0.938596	0.004464	0.995536	0.004464	0.995536	0	0.008889	0.008889	0.008889	25	17.3082	1	1	1	1	1	1	1	1	1	1	1	1	1	1	1	1	1	1	1	1	1	1	1	1	1	1	1	1	1	1	1	1
19232217	1	PUCA014713462.1	PsCam038695	NA	NA	NA	0.802632	0.010471	0.989529	0.010471	0.989529	0	0.020723	0.020723	0.020723	8.5	7.025	1	1	1	1	1	1	1	-	1	1	1	1	-	1	1	1	-	1	1	1	1	1	1	-	1	1	-	1	1	1	-	1
19232222	1	PUCA010820301.1	NA	NA	NA	NA	0.921053	0.004545	0.995455	0.004545	0.995455	0	0.00905	0.00905	0.00905	11	7.54044	1	1	1	1	1	1	1	1	1	1	1	1	-	1	1	1	1	1	1	1	1	1	1	1	1	1	1	1	1	1	1	1
19232223	1	PUCA011300135.1	PsCam000974	PsCam000974_831_3339	5	107.6	0.929825	0.004505	0.995495	0.004505	0.995495	0	0.008968	0.008968	0.008968	49	37.3111	1	1	1	1	1	1	1	1	1	1	1	1	1	-	1	1	1	1	1	-	1	1	1	1	1	1	1	-	1	1	-	1
19232234	1	PUCA014515808.1	PsCam056994	PsCam056994_37679_583	4	91.2	0.824561	0.020408	0.979592	0.020408	0.979592	0	0.039983	0.039983	0.039983	29.25	25.3375	1	1	1	1	1	1	1	1	1	1	1	1	1	1	1	1	1	1	1	1	1	1	1	1	1	1	1	1	1	1	1	1
19232244	1	PUCA014227026.1	PsCam004987	NA	NA	NA	0.890351	0.009434	0.990566	0.009434	0.990566	0	0.01869	0.01869	0.01869	16.6667	19.7977	1	1	1	1	1	1	1	1	1	1	1	1	1	1	1	1	1	1	1	1	1	1	1	1	1	1	1	1	1	1	1	1
19232252	1	PUCA010787122.1	PsCam048828	PsCam048828_31481_3336	6	73.3	0.942982	0.022321	0.982143	0.017857	0.977679	0.004464	0.043646	0.035077	0.039361	17.3333	15.4126	1	1	1	1	1	1	1	1	1	1	1	1	-	1	1	1	1	1	-	1	1	1	1	1	1	1	1	1	1	1	1	1
19232253	1	PUCA010787122.1	PsCam048828	PsCam048828_31481_3336	6	73.3	0.929825	0.004525	0.995475	0.004525	0.995475	0	0.009009	0.009009	0.009009	20	15.4126	1	1	1	1	1	1	1	1	1	1	1	1	-	1	1	1	1	1	-	1	1	1	1	1	1	1	1	1	1	1	1	1
19232256	1	PUCA014481436.1	PsCam049916	PsCam049916_32528_1874	3	43	0.894737	0.004673	0.995327	0.004673	0.995327	0	0.009302	0.009302	0.009302	32	21.7879	1	1	1	1	1	1	1	1	1	1	1	1	1	1	1	1	1	1	1	1	1	1	1	1	1	1	1	1	1	1	1	1
19232257	1	PUCA014481436.1	PsCam049916	PsCam049916_32528_1874	3	43	0.921053	0.049107	0.950893	0.049107	0.950893	0	0.093391	0.093391	0.093391	18.5	21.7879	1	1	1	1	1	1	1	1	1	1	1	1	1	1	1	1	1	1	1	1	1	1	1	1	1	1	1	1	1	1	1	1
19232271	1	PUCA014888480.1	NA	NA	NA	NA	0.969298	0.004329	0.995671	0.004329	0.995671	0	0.008621	0.008621	0.008621	23.5	22.1021	1	1	1	1	1	1	1	1	1	1	1	1	1	1	1	1	1	1	1	1	1	1	1	1	1	1	1	1	1	1	1	1
19232273	1	PUCA012003698.1	PsCam036262	PsCam036262_21410_1409	6	78.2	0.925439	0.977376	0.022624	0.977376	0.022624	0	0.044225	0.044225	0.044225	4.07634	3	1	0	0	0	0	0	0	0	0	0	0	0	0	0	0	0	0	0	0	0	0	-	0	0	0	-	0	0	0	0	0	0
19232276	1	PUCA013125749.1	NA	NA	NA	NA	0.802632	0.005236	0.994764	0.005236	0.994764	0	0.010416	0.010416	0.010416	69	40.71	1	-	-	1	-	1	1	1	-	-	1	1	1	1	1	1	1	-	-	1	1	1	1	1	-	-	1	1	-	-	1	1
19232277	1	PUCA014220348.1	PsCam037085	PsCam037085_22192_835	7	100.7	0.811404	0.005181	0.994819	0.005181	0.994819	0	0.010309	0.010309	0.010309	4	3.79253	1	1	1	1	1	1	-	1	1	1	1	1	1	1	1	1	1	-	1	1	1	1	1	1	1	-	1	1	1	1	-	-
19232278	1	PUCA014220348.1	PsCam037085	PsCam037085_22192_835	7	100.7	0.811404	0.005181	0.994819	0.005181	0.994819	0	0.010309	0.010309	0.010309	4	3.79253	1	1	1	1	1	1	-	1	1	1	1	1	1	1	1	1	1	-	1	1	1	1	1	1	1	-	1	1	1	1	-	-
19232298	1	PUCA010209627.1	PsCam028003	NA	NA	NA	0.951754	0.013274	0.986726	0.013274	0.986726	0	0.026196	0.026196	0.026196	4.66667	3.8513	1	1	1	1	1	1	1	1	1	1	1	1	1	1	1	1	1	1	1	1	1	1	1	1	1	1	-	1	1	1	1	1
19232300	1	PUCA013756413.1	NA	NA	NA	NA	0.942982	0.026667	0.977778	0.022222	0.973333	0.004444	0.051911	0.043457	0.047684	18.75	14.9051	1	1	1	1	1	1	1	1	1	1	1	1	1	1	1	1	1	1	1	1	1	1	1	1	1	1	1	1	1	1	1	1
19232301	1	PUCA013756413.1	NA	NA	NA	NA	0.929825	0.009009	0.990991	0.009009	0.990991	0	0.017856	0.017856	0.017856	17.5	14.9051	1	1	1	1	1	1	1	1	1	1	1	1	1	1	1	1	1	1	1	1	1	1	1	1	1	1	1	1	1	1	1	1
19232304	1	PUCA013421026.1	PsCam042255	PsCam042255_26343_1489	6	63.2	0.947368	0.986607	0.013393	0.986607	0.013393	0	0.026427	0.026427	0.026427	6.98905	9.75	1	0	0	0	0	0	0	0	0	0	0	0	0	0	0	0	0	0	0	0	0	0	0	0	0	0	0	0	0	0	0	0
19232306	1	PUCA012561379.1	PsCam048113	PsCam048113_30861_160	6	59.1	0.964912	0.004348	0.995652	0.004348	0.995652	0	0.008658	0.008658	0.008658	17	11.8632	1	1	1	1	1	1	1	1	1	1	1	1	1	1	1	1	1	1	1	1	1	1	1	1	1	1	1	1	1	1	1	1
19232308	1	PUCA014060485.1	PsCam004626	PsCam004626_3474_105	2	111.9	0.828947	0.010204	0.989796	0.010204	0.989796	0	0.0202	0.0202	0.0202	7.5	5.05833	1	1	1	1	1	1	1	1	1	1	1	1	1	1	1	-	1	1	1	1	-	1	1	1	1	-	-	1	1	1	1	1
19232312	1	PUCA015262552.1	PsCam045317	PsCam045317_29007_199	6	32.7	0.986842	0.008511	0.991489	0.008511	0.991489	0	0.016876	0.016876	0.016876	64	62.6401	1	1	1	1	1	1	1	1	1	1	1	1	1	1	1	1	1	1	1	1	1	1	1	1	1	1	1	1	1	1	1	1
19232313	1	PUCA013972100.1	PsCam043244	PsCam043244_27268_2591	4	74.1	0.951754	0.004444	0.995556	0.004444	0.995556	0	0.008849	0.008849	0.008849	5	4.31022	1	1	1	1	1	1	1	1	1	1	1	1	1	1	1	1	1	1	1	1	1	1	1	1	1	1	1	1	1	1	1	1
19232315	1	PUCA013972100.1	PsCam043244	PsCam043244_27268_2591	4	74.1	0.951754	0.004444	0.995556	0.004444	0.995556	0	0.008849	0.008849	0.008849	8	4.31022	1	1	1	1	1	1	1	1	1	1	1	1	1	1	1	1	1	1	1	1	1	1	1	1	1	1	1	1	1	1	1	1
19232316	1	PUCA015162421.1	NA	NA	NA	NA	0.885965	0.014151	0.990566	0.009434	0.985849	0.004717	0.027901	0.01869	0.023296	7	5.73725	0.988095	1	1	1	1	1	1	-	1	1	1	1	1	-	1	1	1	1	1	2	1	-	1	1	1	1	1	1	1	1	-	1
19232317	1	PUCA013799618.1	PsCam060130	NA	NA	NA	0.903509	0.004651	0.995349	0.004651	0.995349	0	0.009259	0.009259	0.009259	34.5	28.9434	1	1	1	1	1	1	1	1	1	1	1	1	1	1	1	1	1	1	1	1	1	1	1	1	1	1	1	1	1	1	1	1
19232326	1	PUCA013850408.1	PsCam048297	NA	NA	NA	0.855263	0.004902	0.995098	0.004902	0.995098	0	0.009756	0.009756	0.009756	35	27.5397	1	-	1	1	1	1	1	1	-	1	-	1	1	1	1	1	1	-	1	1	-	-	1	1	1	-	1	1	1	1	1	1
19232333	1	PUCA015177398.1	PsCam035533	PsCam035533_20712_879	2	52.9	0.925439	0.004525	0.995475	0.004525	0.995475	0	0.009009	0.009009	0.009009	25	16.1815	1	1	1	1	1	1	1	1	1	1	1	1	1	1	1	1	1	1	1	1	1	1	1	1	1	1	1	1	1	1	1	1
19232341	1	PUCA014255190.1	NA	NA	NA	NA	0.899123	0.046512	0.95814	0.04186	0.953488	0.004651	0.088697	0.080216	0.084456	8.8	8.90234	0.990385	1	1	1	1	1	1	1	1	1	1	1	1	1	1	1	1	1	1	1	1	1	1	1	1	1	1	1	1	1	1	1
19232342	1	PUCA014255190.1	NA	NA	NA	NA	0.864035	0.004831	0.995169	0.004831	0.995169	0	0.009615	0.009615	0.009615	18	8.90234	1	1	1	1	1	1	1	1	1	1	1	1	1	1	1	1	1	1	1	1	1	1	1	1	1	1	1	1	1	1	1	1
19232343	1	PUCA011397058.1	PsCam017043	PsCam017043_10593_528	2	59.5	0.872807	0.004808	0.995192	0.004808	0.995192	0	0.009569	0.009569	0.009569	8.5	7.55172	1	1	1	1	1	1	1	1	1	1	1	1	1	1	1	1	1	1	1	1	1	1	1	1	1	1	1	1	1	-	1	1
19232346	1	PUCA014718717.1	PsCam048147	NA	NA	NA	0.964912	0.004348	0.995652	0.004348	0.995652	0	0.008658	0.008658	0.008658	62	37.8763	1	1	1	1	1	1	1	1	1	1	1	1	1	1	1	1	1	1	1	1	1	1	1	1	1	1	1	1	1	1	1	1
19232348	1	PUCA012731051.1	PsCam049863	PsCam049863_32478_1810	4	28.7	0.969298	0.06087	0.952174	0.047826	0.93913	0.013043	0.114329	0.091078	0.102703	16.5625	17.3296	0.989796	1	1	1	1	1	0	1	2	1	1	1	1	1	1	1	1	1	1	1	1	1	1	1	1	-	1	1	1	1	1	1
19232365	1	PUCA012455741.1	PsCam049040	NA	NA	NA	0.907895	0.004608	0.995392	0.004608	0.995392	0	0.009174	0.009174	0.009174	10	10.3955	1	1	1	1	1	1	1	1	1	1	1	1	1	1	1	1	1	1	1	1	1	1	1	1	1	1	1	1	1	1	1	1
19232368	1	PUCA014565490.1	PsCam009664	PsCam009664_6458_259	3	57.2	0.885965	0.990566	0.014151	0.985849	0.009434	0.004717	0.01869	0.027901	0.023296	6.27734	8.25	1	0	0	0	0	0	0	0	0	-	0	0	0	0	0	0	-	0	0	0	0	0	0	0	0	0	-	0	0	0	0	0
19232371	1	PUCA011452919.1	PsCam034530	PsCam034530_19914_2448	4	75.1	0.807018	0.082902	0.927461	0.072539	0.917098	0.010363	0.152058	0.134554	0.143306	6.6087	6.80804	1	1	1	1	1	1	1	1	1	1	1	1	1	1	1	1	1	1	1	1	1	1	1	1	1	1	1	1	1	1	1	1
19232376	1	PUCA014855836.1	PsCam035411	PsCam035411_20598_1773	6	65.2	0.890351	0.004717	0.995283	0.004717	0.995283	0	0.009389	0.009389	0.009389	17	25.5547	1	1	1	1	1	1	1	1	1	1	1	1	1	1	1	1	1	1	1	1	1	1	1	1	1	1	1	1	1	1	1	1
19232377	1	PUCA010306248.1	PsCam033744	NA	NA	NA	0.850877	0.009756	0.990244	0.009756	0.990244	0	0.019322	0.019322	0.019322	23.6667	18.8056	1	1	1	1	1	1	1	1	1	1	1	1	1	1	1	1	1	1	1	1	1	1	1	1	1	1	1	1	1	1	1	1
19232378	1	PUCA010306248.1	PsCam033744	NA	NA	NA	0.850877	0.009756	0.990244	0.009756	0.990244	0	0.019322	0.019322	0.019322	13.5	18.8056	1	1	1	1	1	1	1	1	1	1	1	1	1	1	1	1	1	1	1	1	1	1	1	1	1	1	1	1	1	1	1	1
19232384	1	PUCA010112891.1	NA	NA	NA	NA	0.907895	0.009217	0.990783	0.009217	0.990783	0	0.018263	0.018263	0.018263	11	8.18321	1	1	1	1	1	1	1	1	1	1	1	1	1	1	1	1	1	1	1	1	1	1	1	1	1	1	1	1	1	1	1	1
19232386	1	PUCA012920566.1	PsCam038758	PsCam038758_23766_427	5	27.7	0.881579	0.004762	0.995238	0.004762	0.995238	0	0.009478	0.009478	0.009478	24.5	18.2548	1	1	1	1	1	1	1	1	1	1	1	1	1	1	1	1	1	1	1	1	1	1	1	1	1	1	1	1	1	1	1	1
19232390	1	PUCA015253316.1	NA	NA	NA	NA	0.907895	0.018433	0.986175	0.013825	0.981567	0.004608	0.036187	0.027268	0.031727	6	5.53232	0.989362	1	1	1	1	1	1	1	1	1	1	1	1	1	1	1	1	1	1	1	1	1	1	1	1	1	1	1	1	1	1	1
19232402	1	PUCA010592005.1	PsCam048170	NA	NA	NA	0.97807	0.995708	0.004292	0.995708	0.004292	0	0.008547	0.008547	0.008547	6.27018	7.5	1	0	0	0	0	0	0	0	0	0	0	0	0	0	0	0	0	0	0	0	0	0	0	0	0	0	0	0	0	0	0	0
19232407	1	PUCA012915715.1	PsCam009606	PsCam009606_6408_1599	4	83.5	0.877193	0.004785	0.995215	0.004785	0.995215	0	0.009524	0.009524	0.009524	24	19.4024	1	-	1	1	1	1	1	-	1	1	-	1	-	-	1	-	1	1	1	-	1	1	-	1	-	-	1	1	1	1	-	1
19232411	1	PUCA015199397.1	PsCam057218	NA	NA	NA	0.894737	0.004673	0.995327	0.004673	0.995327	0	0.009302	0.009302	0.009302	18	15.1255	1	1	1	1	1	1	-	-	1	1	1	1	1	1	1	1	1	1	1	1	1	1	1	1	1	1	1	1	1	1	1	1
19232417	1	PUCA012439910.1	PsCam056522	PsCam056522_37329_783	5	33.6	0.864035	0.009852	0.990148	0.009852	0.990148	0	0.01951	0.01951	0.01951	6	6.37945	1	1	1	1	1	1	1	1	1	1	1	1	1	1	1	1	1	1	1	1	1	1	1	1	1	1	1	1	1	1	1	1
19232423	1	PUCA013356273.1	PsCam033283	NA	NA	NA	0.925439	0.004525	0.995475	0.004525	0.995475	0	0.009009	0.009009	0.009009	13.5	15.1978	1	1	1	1	1	1	1	1	1	1	1	1	1	1	1	1	1	1	1	1	1	1	1	1	1	1	1	1	1	1	1	1
19232424	1	PUCA013356273.1	PsCam033283	NA	NA	NA	0.925439	0.004525	0.995475	0.004525	0.995475	0	0.009009	0.009009	0.009009	12	15.1978	1	1	1	1	1	1	1	1	1	1	1	1	1	1	1	1	1	1	1	1	1	1	1	1	1	1	1	1	1	1	1	1
19232428	1	PUCA012781126.1	PsCam049028	PsCam049028_31673_784	7	4.4	0.938596	0.995536	0.013393	0.986607	0.004464	0.008929	0.008889	0.026427	0.017658	7.08425	5	1	0	0	0	0	0	0	0	0	0	-	0	0	0	0	0	0	0	0	0	0	0	0	0	0	0	0	0	0	0	0	-
19232431	1	PUCA014749438.1	NA	NA	NA	NA	0.921053	0.036364	0.972727	0.027273	0.963636	0.009091	0.070083	0.053058	0.06157	6.45455	5.67045	0.989583	1	1	1	1	1	1	1	1	1	1	1	1	1	1	1	1	1	1	1	1	1	1	1	1	1	1	1	1	1	1	1
19232433	1	PUCA014749438.1	NA	NA	NA	NA	0.916667	0.022831	0.977169	0.022831	0.977169	0	0.04462	0.04462	0.04462	7	5.67045	1	1	1	1	1	1	1	1	1	1	1	1	1	1	1	1	1	1	1	1	1	1	1	1	1	1	1	1	1	1	1	1
19232442	1	PUCA012968882.1	PsCam034794	NA	NA	NA	0.864035	0.004854	0.995146	0.004854	0.995146	0	0.009662	0.009662	0.009662	4	3.79283	1	1	1	1	1	1	1	1	1	1	1	1	1	1	1	1	1	1	1	1	1	1	1	1	1	-	1	1	-	1	-	1
19232443	1	PUCA012968882.1	PsCam034794	NA	NA	NA	0.864035	0.004854	0.995146	0.004854	0.995146	0	0.009662	0.009662	0.009662	5	3.79283	1	1	1	1	1	1	1	1	1	1	1	1	1	1	1	1	1	1	1	1	1	1	1	1	1	-	1	1	-	1	-	1
19232444	1	PUCA012968882.1	PsCam034794	NA	NA	NA	0.894737	0.042254	0.962441	0.037559	0.957746	0.004695	0.080936	0.072296	0.076616	3.81818	3.79283	1	1	1	1	1	1	1	1	1	1	1	1	1	1	1	1	1	1	1	1	1	1	1	1	1	-	1	1	-	1	-	1
19232446	1	PUCA012177700.1	PsCam043124	PsCam043124_27153_707	4	58.4	0.807018	0.005051	0.994949	0.005051	0.994949	0	0.01005	0.01005	0.01005	10	9.86266	1	1	-	1	-	1	1	1	-	-	1	-	1	1	1	1	-	1	1	-	1	1	1	-	-	1	-	1	1	1	1	-
19232447	1	PUCA012177700.1	PsCam043124	PsCam043124_27153_707	4	58.4	0.807018	0.005051	0.994949	0.005051	0.994949	0	0.01005	0.01005	0.01005	10	9.86266	1	1	-	1	-	1	1	1	-	-	1	-	1	1	1	1	-	1	1	-	1	1	1	-	-	1	-	1	1	1	1	-
19232448	1	PUCA012177700.1	PsCam043124	PsCam043124_27153_707	4	58.4	0.807018	0.005051	0.994949	0.005051	0.994949	0	0.01005	0.01005	0.01005	13	9.86266	1	1	-	1	-	1	1	1	-	-	1	-	1	1	1	1	-	1	1	-	1	1	1	-	-	1	-	1	1	1	1	-
19232451	1	PUCA014962719.1	PsCam029290	PsCam029290_17463_2327	7	70.7	0.960526	0.004292	0.995708	0.004292	0.995708	0	0.008547	0.008547	0.008547	23	22.7153	1	1	1	1	1	1	1	1	1	1	1	1	1	1	1	1	1	1	1	1	1	1	1	1	1	1	1	1	1	1	1	1
19232455	1	PUCA010431863.1	PsCam042905	PsCam042905_26944_1651	7	57.7	0.947368	0.977876	0.030973	0.969027	0.022124	0.00885	0.043269	0.060028	0.051649	4.19697	3.7	1	0	0	0	0	0	0	0	0	0	0	0	0	0	0	0	0	0	0	0	0	0	0	0	0	0	0	0	0	0	0	0
19232458	1	PUCA012713348.1	PsCam026071	PsCam026071_15012_634	4	68.6	0.938596	0.004484	0.995516	0.004484	0.995516	0	0.008928	0.008928	0.008928	22.5	19.75	1	1	1	1	1	1	1	1	1	1	1	1	1	1	1	1	1	1	1	1	1	1	1	1	1	1	1	1	1	1	1	1
19232462	1	PUCA010871381.1	PsCam023075	PsCam023075_12975_3612	7	35.3	0.881579	0.043062	0.961722	0.038278	0.956938	0.004785	0.082416	0.073625	0.07802	41.25	36.3893	1	1	1	1	1	1	-	1	-	1	1	1	-	1	1	1	-	1	1	-	1	1	1	1	1	1	1	-	1	-	-	-
19232469	1	PUCA011105799.1	PsCam050278	NA	NA	NA	0.864035	0.004762	0.995238	0.004762	0.995238	0	0.009478	0.009478	0.009478	6	5.75285	1	1	1	1	1	1	1	1	1	1	1	1	1	1	1	1	1	1	1	1	1	1	1	1	1	1	1	1	1	1	1	1
19232474	1	PUCA010179135.1	PsCam025457	PsCam025457_14572_1273	-	-	0.868421	0.019324	0.985507	0.014493	0.980676	0.004831	0.037901	0.028565	0.033233	12.3333	12.5296	1	1	1	1	1	1	1	1	1	1	1	1	1	1	1	1	1	1	1	1	1	1	1	1	1	1	1	1	1	1	1	1
19232476	1	PUCA011079275.1	PsCam016027	NA	NA	NA	0.947368	0.986667	0.013333	0.986667	0.013333	0	0.026311	0.026311	0.026311	6.92754	5	1	0	0	0	0	0	0	0	0	0	0	0	0	0	0	0	0	0	0	0	0	0	0	0	0	0	0	0	0	0	0	0
19232477	1	PUCA013633943.1	PsCam057799	PsCam057799_38346_300	-	-	0.859649	0.014286	0.985714	0.014286	0.985714	0	0.028163	0.028163	0.028163	15	14.7716	1	1	1	1	1	1	1	1	1	1	1	1	1	1	1	1	1	1	1	1	1	1	1	1	-	1	1	1	1	1	1	1
19232478	1	PUCA014168380.1	PsCam057613	NA	NA	NA	0.828947	0.005128	0.994872	0.005128	0.994872	0	0.010204	0.010204	0.010204	5.5	3.13693	1	1	1	1	1	1	1	-	1	1	-	1	1	1	1	-	1	1	1	1	1	1	1	1	1	-	1	1	1	1	-	1
19232479	1	PUCA014168380.1	PsCam057613	NA	NA	NA	0.833333	0.010204	0.989796	0.010204	0.989796	0	0.0202	0.0202	0.0202	5.5	3.13693	1	1	1	1	1	1	1	-	1	1	-	1	1	1	1	-	1	1	1	1	1	1	1	1	1	-	1	1	1	1	-	1
19232489	1	PUCA011291170.1	PsCam042972	PsCam042972_27009_1292	1	90.4	0.982456	0.008547	0.991453	0.008547	0.991453	0	0.016948	0.016948	0.016948	20	24.6342	1	1	1	1	1	1	1	1	1	1	1	1	1	1	1	1	1	1	1	1	1	1	1	1	1	1	1	1	1	1	1	1
19232490	1	PUCA011291170.1	PsCam042972	PsCam042972_27009_1292	1	90.4	0.97807	0.004292	0.995708	0.004292	0.995708	0	0.008547	0.008547	0.008547	18	24.6342	1	1	1	1	1	1	1	1	1	1	1	1	1	1	1	1	1	1	1	1	1	1	1	1	1	1	1	1	1	1	1	1
19232502	1	PUCA013164680.1	PsCam000166	PsCam000166_143_1245	6	96.8	0.942982	0.004484	0.995516	0.004484	0.995516	0	0.008928	0.008928	0.008928	5	4.88768	1	1	1	1	1	1	1	1	1	1	1	1	1	1	1	1	1	1	1	1	1	1	1	1	1	-	1	1	1	1	1	-
19232503	1	PUCA013164680.1	PsCam000166	PsCam000166_143_1245	6	96.8	0.947368	0.008929	0.991071	0.008929	0.991071	0	0.017698	0.017698	0.017698	7	4.88768	1	1	1	1	1	1	1	1	1	1	1	1	1	1	1	1	1	1	1	1	1	1	1	1	1	-	1	1	1	1	1	-
19232509	1	PUCA012835907.1	PsCam049988	NA	NA	NA	0.912281	0.004587	0.995413	0.004587	0.995413	0	0.009132	0.009132	0.009132	21.5	15.6213	1	1	1	1	1	1	1	1	1	1	1	1	1	1	1	1	1	1	1	1	1	1	1	1	1	1	1	1	1	1	1	1
19232511	1	PUCA010299917.1	NA	NA	NA	NA	0.903509	0.004673	0.995327	0.004673	0.995327	0	0.009302	0.009302	0.009302	27	25.9283	1	1	1	1	1	1	1	1	1	1	1	1	1	1	1	1	1	1	1	1	1	1	1	1	1	1	1	1	1	1	1	1
19232527	1	PUCA011443557.1	NA	NA	NA	NA	0.833333	0.010101	0.989899	0.010101	0.989899	0	0.019998	0.019998	0.019998	4.5	3.40083	1	1	1	1	1	1	1	1	1	1	1	1	-	1	1	1	1	1	1	1	1	1	1	1	1	1	1	1	1	1	-	1
19232528	1	PUCA011443557.1	NA	NA	NA	NA	0.828947	0.005076	0.994924	0.005076	0.994924	0	0.010101	0.010101	0.010101	5	3.40083	1	1	1	1	1	1	1	1	1	1	1	1	-	1	1	1	1	1	1	1	1	1	1	1	1	1	1	1	1	1	-	1
19232531	1	PUCA010813744.1	PsCam059118	PsCam059118_39371_1570	6	40.6	0.960526	0.965066	0.056769	0.943231	0.034934	0.021834	0.067428	0.107092	0.08726	10.3272	7.93333	0.989796	0	0	0	0	0	0	0	0	0	0	0	0	0	0	0	0	0	0	0	0	0	0	0	0	0	0	0	0	0	0	0
19232541	1	PUCA012595750.1	PsCam044095	PsCam044095_28021_2731	1	65.2	0.964912	0.008734	0.991266	0.008734	0.991266	0	0.017315	0.017315	0.017315	11.6667	8.66547	1	1	1	1	1	1	1	1	1	1	1	1	1	1	1	1	1	1	1	1	1	1	1	1	1	1	1	1	1	1	1	1
19232545	1	PUCA010067049.1	NA	NA	NA	NA	0.969298	0.991304	0.008696	0.991304	0.008696	0	0.01724	0.01724	0.01724	7.50355	4	1	0	0	0	0	0	0	0	0	0	0	0	0	0	0	0	0	0	0	0	0	0	0	0	0	0	0	0	0	0	0	0
19232547	1	PUCA011636571.1	NA	NA	NA	NA	1	0.983471	0.070248	0.929752	0.016529	0.053719	0.032511	0.130626	0.081569	66.3878	52.0476	1	0	0	0	0	0	0	0	0	0	0	0	0	0	0	0	0	0	0	0	0	0	0	0	0	0	0	0	0	0	0	0
19232552	1	PUCA012899901.1	PsCam014047	NA	NA	NA	0.929825	0.004525	0.995475	0.004525	0.995475	0	0.009009	0.009009	0.009009	11	18.5167	1	1	1	1	1	1	1	1	1	1	1	1	1	1	1	1	-	1	1	1	1	1	-	1	1	1	1	1	1	1	1	1
19232554	1	PUCA011668794.1	PsCam042454	PsCam042454_26514_2634	-	-	0.986842	0.991632	0.008368	0.991632	0.008368	0	0.016596	0.016596	0.016596	44.7679	38	1	0	0	0	0	0	0	0	0	0	0	0	0	0	0	0	0	0	0	0	0	0	0	0	0	0	0	0	0	0	0	0
19232558	1	PUCA013163510.1	PsCam037839	NA	NA	NA	0.899123	0.009302	0.990698	0.009302	0.990698	0	0.018432	0.018432	0.018432	16.3333	13.4845	1	-	1	1	1	1	1	-	1	1	1	-	-	-	1	1	1	1	-	1	-	1	1	1	1	1	1	1	1	1	1	1
19232560	1	PUCA014711814.1	NA	NA	NA	NA	0.885965	0.023697	0.981043	0.018957	0.976303	0.004739	0.04627	0.037196	0.041733	14.1429	13.4962	1	1	1	1	1	1	1	1	1	1	1	1	1	1	1	1	1	1	1	1	1	1	1	1	1	1	1	1	1	1	1	1
19232562	1	PUCA011332079.1	PsCam034447	PsCam034447_19836_3345	3	36.95	0.807018	0.005181	0.994819	0.005181	0.994819	0	0.010309	0.010309	0.010309	10	10.3926	1	1	1	1	1	1	1	1	1	1	1	1	1	1	1	1	1	1	1	1	1	1	1	1	1	1	1	1	1	1	1	1
19232569	1	PUCA011914861.1	PsCam011221	NA	NA	NA	0.807018	0.005236	0.994764	0.005236	0.994764	0	0.010416	0.010416	0.010416	17	16.9253	1	1	1	1	1	1	1	1	1	1	1	1	1	1	1	1	1	1	1	1	1	1	1	1	1	1	1	1	1	1	1	1
19232576	1	PUCA013835793.1	PsCam002000	PsCam002000_1628_101	6	63.8	0.885965	0.032864	0.967136	0.032864	0.967136	0	0.063568	0.063568	0.063568	43.6667	35.0591	1	1	1	1	1	1	-	1	1	1	1	1	1	1	1	-	1	1	1	1	1	1	1	1	1	1	1	1	1	1	1	1
19232581	1	PUCA013225757.1	PsCam042614	PsCam042614_26665_2330	7	58.8	0.960526	0.021834	0.982533	0.017467	0.978166	0.004367	0.042715	0.034324	0.038519	21.6667	25.1679	1	1	1	1	1	1	1	1	1	1	1	1	1	1	1	1	1	1	1	-	1	1	1	1	1	1	1	1	1	1	1	1
19232589	1	PUCA010095749.1	PsCam030770	NA	NA	NA	0.947368	0.004425	0.995575	0.004425	0.995575	0	0.00881	0.00881	0.00881	9	8.49462	1	1	1	1	1	1	1	1	1	1	1	1	1	1	1	1	1	1	1	1	1	1	1	1	1	1	1	1	1	1	1	1
19232591	1	PUCA010095749.1	PsCam030770	NA	NA	NA	0.947368	0.004425	0.995575	0.004425	0.995575	0	0.00881	0.00881	0.00881	11	8.49462	1	1	1	1	1	1	1	1	1	1	1	1	1	1	1	1	1	1	1	1	1	1	1	1	1	1	1	1	1	1	1	1
19232599	1	PUCA014290447.1	PsCam014258	PsCam014258_9720_912	3	10.2	0.872807	0.014493	0.985507	0.014493	0.985507	0	0.028565	0.028565	0.028565	6.33333	5.41634	1	1	1	1	1	1	1	1	1	1	1	1	1	1	1	1	1	1	1	1	1	-	1	1	1	1	1	1	1	1	1	1
19232609	1	PUCA012981117.1	NA	NA	NA	NA	0.925439	0.004566	0.995434	0.004566	0.995434	0	0.009091	0.009091	0.009091	14	9.80899	1	1	1	1	1	1	1	1	1	1	1	1	1	1	1	1	1	1	1	1	1	1	1	1	1	1	1	1	1	1	1	1
19232615	1	PUCA014544354.1	PsCam049065	PsCam049065_31709_1200	-	-	0.833333	0.005025	0.994975	0.005025	0.994975	0	0.01	0.01	0.01	17	16.3016	1	1	1	1	1	1	-	1	1	1	-	1	-	1	1	1	1	-	1	1	1	1	1	-	1	1	-	1	-	1	-	1
19232627	1	PUCA013361788.1	PsCam014526	NA	NA	NA	0.947368	0.026667	0.973333	0.026667	0.973333	0	0.051911	0.051911	0.051911	9.25	8.55882	1	1	1	1	1	1	1	1	1	1	1	1	1	1	1	1	1	1	1	1	1	1	1	1	1	1	1	1	1	1	1	1
19232628	1	PUCA013361788.1	PsCam014526	NA	NA	NA	0.925439	0.004545	0.995455	0.004545	0.995455	0	0.00905	0.00905	0.00905	8.5	8.55882	1	1	1	1	1	1	1	1	1	1	1	1	1	1	1	1	1	1	1	1	1	1	1	1	1	1	1	1	1	1	1	1
19232633	1	PUCA014036792.1	PsCam049957	NA	NA	NA	0.850877	0.975728	0.024272	0.975728	0.024272	0	0.047365	0.047365	0.047365	6.20325	2.8	1	0	0	0	0	0	0	0	0	0	0	0	0	0	0	0	0	0	0	0	0	0	0	0	0	0	-	0	0	0	0	0
19232646	1	PUCA014934447.1	NA	NA	NA	NA	0.868421	0.004854	0.995146	0.004854	0.995146	0	0.009662	0.009662	0.009662	17	15.4031	1	1	1	1	1	1	1	1	1	1	1	1	1	1	1	1	1	1	1	1	1	1	1	1	1	1	-	1	1	1	1	1
19232647	1	PUCA014934447.1	NA	NA	NA	NA	0.868421	0.004854	0.995146	0.004854	0.995146	0	0.009662	0.009662	0.009662	13	15.4031	1	1	1	1	1	1	1	1	1	1	1	1	1	1	1	1	1	1	1	1	1	1	1	1	1	1	-	1	1	1	1	1
19232651	1	PUCA011685497.1	PsCam051230	PsCam051230_33751_1638	5	54.2	0.951754	0.008734	0.991266	0.008734	0.991266	0	0.017315	0.017315	0.017315	33	18.7936	1	1	1	1	1	1	-	1	1	1	1	1	1	1	1	1	1	1	1	1	1	1	1	1	1	1	1	1	1	1	1	1
19232657	1	PUCA013125617.1	PsCam006644	PsCam006644_4929_1854	-	-	0.986842	0.008511	0.991489	0.008511	0.991489	0	0.016876	0.016876	0.016876	15.5	15.9618	1	1	1	1	1	1	1	1	1	1	1	1	1	1	1	1	1	1	1	1	1	1	1	1	1	1	1	1	1	1	1	1
19232660	1	PUCA013012216.1	PsCam035252	PsCam035252_20447_8025	4	99	0.947368	0.021834	0.9869	0.0131	0.978166	0.008734	0.042715	0.025858	0.034286	19	20.6187	1	1	1	1	1	1	1	1	1	1	1	1	1	1	1	1	1	1	1	1	1	1	1	1	1	1	1	1	1	1	1	1
19232663	1	PUCA014226483.1	NA	NA	NA	NA	0.969298	0.991342	0.008658	0.991342	0.008658	0	0.017166	0.017166	0.017166	7.05282	7.66667	1	0	0	0	0	0	0	0	0	0	0	0	0	0	0	0	0	0	0	0	0	0	0	0	0	0	0	0	0	0	0	0
19232664	1	PUCA014934447.1	NA	NA	NA	NA	0.872807	0.004762	0.995238	0.004762	0.995238	0	0.009478	0.009478	0.009478	17.5	14.4715	1	1	1	1	1	1	1	1	1	1	1	1	1	1	1	1	1	1	1	1	1	1	1	1	1	1	1	1	1	1	1	1
19232667	1	PUCA013507156.1	NA	NA	NA	NA	0.850877	0.039604	0.960396	0.039604	0.960396	0	0.076071	0.076071	0.076071	5.7	4.84959	1	1	1	1	1	1	1	1	1	1	1	1	1	1	1	1	1	1	1	1	1	1	1	1	1	1	1	1	1	1	1	1
19232668	1	PUCA013507156.1	NA	NA	NA	NA	0.820175	0.005128	0.994872	0.005128	0.994872	0	0.010204	0.010204	0.010204	7	4.84959	1	1	1	1	1	1	1	1	1	1	1	1	1	1	1	1	1	1	1	1	1	1	1	1	1	1	1	1	1	1	1	1
19232675	1	PUCA011566129.1	NA	NA	NA	NA	0.855263	0.024038	0.975962	0.024038	0.975962	0	0.046921	0.046921	0.046921	4.2	3.26337	1	1	1	1	-	1	1	1	1	1	-	1	1	1	1	-	1	1	1	1	1	1	1	1	1	1	1	1	1	1	1	1
19232676	1	PUCA011566129.1	NA	NA	NA	NA	0.842105	0.009756	0.990244	0.009756	0.990244	0	0.019322	0.019322	0.019322	5	3.26337	1	1	1	1	-	1	1	1	1	1	-	1	1	1	1	-	1	1	1	1	1	1	1	1	1	1	1	1	1	1	1	1
19232679	1	PUCA012047276.1	NA	NA	NA	NA	0.855263	0.009804	0.990196	0.009804	0.990196	0	0.019416	0.019416	0.019416	16.5	15.3813	1	1	1	1	1	1	1	1	1	1	1	1	1	1	1	1	1	1	1	1	1	1	1	1	1	1	1	1	1	1	1	1
19232680	1	PUCA014505558.1	NA	NA	NA	NA	0.837719	0.02	0.98	0.02	0.98	0	0.0392	0.0392	0.0392	13.5	9.46586	1	1	1	1	1	1	1	1	1	-	1	1	1	1	1	1	1	1	1	1	1	1	1	1	1	1	1	1	1	1	1	-
19232687	1	PUCA013900887.1	NA	NA	NA	NA	0.815789	0.082051	0.938462	0.061538	0.917949	0.020513	0.150638	0.115503	0.13307	9.55	11.406	1	1	1	1	1	1	1	1	1	1	1	1	1	1	1	1	1	1	1	1	1	1	1	1	1	1	1	1	1	1	2	1
19232689	1	PUCA011706394.1	PsCam017063	PsCam017063_10609_1876	6	83.7	0.894737	0.009174	0.990826	0.009174	0.990826	0	0.01818	0.01818	0.01818	5.66667	3.70656	1	1	1	1	1	1	1	1	1	1	1	1	1	1	1	1	1	1	1	1	1	1	1	1	1	1	-	1	1	1	1	1
19232708	1	PUCA010591919.1	PsCam039354	NA	NA	NA	0.890351	0.004762	0.995238	0.004762	0.995238	0	0.009478	0.009478	0.009478	52	39.0811	1	1	1	1	1	1	1	1	1	1	1	1	1	1	1	1	1	1	1	1	1	1	1	1	1	1	1	1	1	1	1	1
19232724	1	PUCA014289296.1	NA	NA	NA	NA	0.877193	0.004762	0.995238	0.004762	0.995238	0	0.009478	0.009478	0.009478	38	30.7597	1	1	1	1	1	1	1	1	1	1	-	1	1	1	1	1	1	1	1	1	1	1	1	1	1	1	1	1	1	1	1	1
19232729	1	PUCA014317351.1	PsCam051390	PsCam051390_33891_423	6	31	0.885965	0.051887	0.95283	0.04717	0.948113	0.004717	0.098389	0.08989	0.094139	8.41667	7.856	1	1	1	1	1	1	1	1	1	1	1	1	1	1	1	1	1	1	1	1	1	1	1	1	1	1	1	1	1	1	1	1
19232735	1	PUCA013874123.1	PsCam050577	PsCam050577_33151_1005	6	74.7	0.986842	0.995745	0.004255	0.995745	0.004255	0	0.008474	0.008474	0.008474	22.0865	19	1	0	0	0	0	0	0	-	0	0	0	0	0	0	0	0	0	0	0	0	0	0	0	0	0	0	0	0	0	0	0	0
19232737	1	PUCA010063372.1	PsCam001452	NA	NA	NA	0.903509	0.014019	0.990654	0.009346	0.985981	0.004673	0.027644	0.018517	0.023081	7.8	6.62264	1	1	1	1	1	1	1	1	1	1	1	1	1	1	1	1	1	1	1	1	1	1	1	1	1	1	1	1	1	1	1	1
19232739	1	PUCA012163067.1	PsCam047485	NA	NA	NA	0.807018	0.015873	0.984127	0.015873	0.984127	0	0.031242	0.031242	0.031242	6	6.73362	1	1	1	1	1	1	1	1	-	1	1	1	1	1	1	-	1	1	1	1	-	1	-	1	1	1	-	1	-	1	1	1
19232745	1	PUCA014039116.1	PsCam048228	NA	NA	NA	0.991228	0.008475	0.991525	0.008475	0.991525	0	0.016806	0.016806	0.016806	7.75	5.68641	1	1	1	1	1	1	1	1	1	1	1	1	1	1	1	1	1	1	1	1	1	1	1	1	1	1	1	1	1	1	1	-
19232748	1	PUCA010406146.1	NA	NA	NA	NA	0.828947	0.005025	0.994975	0.005025	0.994975	0	0.01	0.01	0.01	12	7.99197	1	1	1	1	1	1	1	1	1	1	1	1	1	1	1	1	1	1	1	1	1	1	1	1	1	1	1	1	1	1	1	1
19232752	1	PUCA011236138.1	PsCam050403	NA	NA	NA	0.837719	0.005	0.995	0.005	0.995	0	0.00995	0.00995	0.00995	10	10.0615	1	1	1	1	1	1	1	-	1	1	1	1	1	1	1	1	-	1	1	-	1	1	1	-	1	1	1	1	1	1	-	1
19232764	1	PUCA011043672.1	PsCam036785	PsCam036785_21909_2886	3	124	0.929825	0.013514	0.986486	0.013514	0.986486	0	0.026662	0.026662	0.026662	10.6667	11.9161	1	1	1	1	1	1	1	1	1	1	1	1	1	1	1	1	1	1	1	1	1	1	1	1	1	1	1	1	1	1	1	1
19232765	1	PUCA011043672.1	PsCam036785	PsCam036785_21909_2886	3	124	0.947368	0.026667	0.973333	0.026667	0.973333	0	0.051911	0.051911	0.051911	12.3333	11.9161	1	1	1	1	1	1	1	1	1	1	1	1	1	1	1	1	1	1	1	1	1	1	1	1	1	1	1	1	1	1	1	1
19232772	1	PUCA012713178.1	NA	NA	NA	NA	0.97807	0.983122	0.016878	0.983122	0.016878	0	0.033186	0.033186	0.033186	37.5225	37	1	0	0	0	0	0	0	0	0	0	0	0	0	0	0	0	0	0	0	0	0	0	0	0	0	0	0	0	0	0	-	0
19232778	1	PUCA010169929.1	NA	NA	NA	NA	0.881579	0.004762	0.995238	0.004762	0.995238	0	0.009478	0.009478	0.009478	15	15.8217	1	1	1	-	1	1	1	1	1	1	-	1	1	1	1	-	1	1	1	1	1	1	1	1	1	-	1	1	1	1	1	1
19232786	1	PUCA010407785.1	PsCam051534	PsCam051534_34017_649	5	30.9	0.820175	0.015385	0.984615	0.015385	0.984615	0	0.030296	0.030296	0.030296	10.5	9.48101	1	1	1	1	1	1	1	1	1	-	1	1	1	1	1	1	1	1	1	1	1	0	1	1	1	1	1	-	1	1	1	1
19232822	1	PUCA011788674.1	NA	NA	NA	NA	0.921053	0.009174	0.995413	0.004587	0.990826	0.004587	0.01818	0.009132	0.013656	7.66667	8.46269	0.989583	1	1	1	1	1	1	1	1	1	1	1	1	1	1	1	1	1	1	1	-	1	1	1	1	1	-	1	1	1	1	1
19232887	1	PUCA013469706.1	PsCam035522	PsCam035522_20701_392	6	21.9	0.833333	0.723618	0.286432	0.713568	0.276382	0.01005	0.39999	0.408778	0.404384	6.12637	6.10769	1	0	0	0	0	0	0	0	0	0	0	0	-	0	0	0	0	0	0	0	0	0	0	0	0	0	0	0	0	0	-	0
19232910	1	PUCA012905391.1	PsCam039250	PsCam039250_24213_1164	3	67.7	0.938596	0.009009	0.990991	0.009009	0.990991	0	0.017856	0.017856	0.017856	29.5	22.8195	1	1	1	1	1	1	1	1	1	1	1	1	1	-	1	1	1	1	1	1	1	1	1	1	1	1	1	1	1	-	1	1
19232911	1	PUCA012905391.1	PsCam039250	PsCam039250_24213_1164	3	67.7	0.934211	0.004525	0.995475	0.004525	0.995475	0	0.009009	0.009009	0.009009	28.5	22.8195	1	1	1	1	1	1	1	1	1	1	1	1	1	-	1	1	1	1	1	1	1	1	1	1	1	1	1	1	1	-	1	1
19232919	1	PUCA012558501.1	NA	NA	NA	NA	0.877193	0.014423	0.985577	0.014423	0.985577	0	0.02843	0.02843	0.02843	5.33333	4.82422	1	1	1	1	1	1	1	1	1	1	1	1	1	1	1	1	1	1	1	1	1	1	-	1	1	1	1	1	1	1	1	1
19232962	1	PUCA010937105.1	PsCam045337	PsCam045337_29024_546	4	40.5	0.951754	0.986726	0.013274	0.986726	0.013274	0	0.026196	0.026196	0.026196	4.40364	4.66667	1	0	0	0	0	0	0	0	0	0	0	0	0	0	0	0	0	-	0	0	-	0	0	0	0	0	0	0	0	0	0	0
19232963	1	PUCA010937105.1	PsCam045337	PsCam045337_29024_546	4	40.5	0.951754	0.013274	0.986726	0.013274	0.986726	0	0.026196	0.026196	0.026196	4.66667	4.40364	1	1	1	1	1	1	1	1	1	1	1	1	1	1	1	1	1	-	1	1	-	1	1	1	1	1	1	1	1	1	1	1
19232980	1	PUCA013603669.1	PsCam038136	PsCam038136_23185_1320	3	43.3	0.846491	0.019704	0.980296	0.019704	0.980296	0	0.038632	0.038632	0.038632	4.25	3.32114	1	1	1	1	1	1	1	1	1	1	1	1	1	1	1	-	1	1	1	1	1	1	1	1	1	-	1	1	1	1	1	1
19232981	1	PUCA013603669.1	PsCam038136	PsCam038136_23185_1320	3	43.3	0.837719	0.00995	0.99005	0.00995	0.99005	0	0.019702	0.019702	0.019702	4	3.32114	1	1	1	1	1	1	1	1	1	1	1	1	1	1	1	-	1	1	1	1	1	1	1	1	1	-	1	1	1	1	1	1
19232991	1	PUCA012333809.1	PsCam044947	PsCam044947_28689_439	-	-	0.890351	0.009434	0.990566	0.009434	0.990566	0	0.01869	0.01869	0.01869	6	3.4375	1	1	1	1	1	1	1	1	1	1	1	1	1	1	1	1	1	1	1	1	1	1	1	1	1	1	1	1	1	1	1	-
19233460	1	PUCA011373816.1	PsCam016446	NA	NA	NA	0.942982	0.008929	0.991071	0.008929	0.991071	0	0.017698	0.017698	0.017698	48	45.9416	1	1	1	1	1	1	1	1	1	1	1	1	1	1	1	1	1	1	1	1	1	1	1	1	1	1	1	1	1	1	1	1
19233472	1	PUCA014427219.1	PsCam010285	NA	NA	NA	0.973684	0.987013	0.017316	0.982684	0.012987	0.004329	0.025637	0.034032	0.029835	80.0248	59	1	0	0	0	0	0	0	0	0	0	0	0	0	0	0	0	0	0	0	0	0	0	0	0	0	0	0	0	0	0	0	0
19233477	1	PUCA012345912.1	PsCam010285	NA	NA	NA	0.925439	0.004525	0.995475	0.004525	0.995475	0	0.009009	0.009009	0.009009	77	67.1533	1	1	1	1	1	1	1	1	1	1	1	1	1	1	1	1	1	1	1	1	1	1	1	1	1	-	1	1	1	1	1	1
19233487	1	PUCA011423228.1	PsCam021034	PsCam021034_11780_468	7	38.8	0.991228	0.008368	0.991632	0.008368	0.991632	0	0.016596	0.016596	0.016596	91.5	56.1536	1	1	1	1	1	1	1	1	1	1	1	1	1	1	1	1	1	1	1	1	1	1	1	1	1	1	1	1	1	1	1	1
19233493	1	PUCA014789992.1	PsCam057269	PsCam057269_37899_3448	7	117.1	1	0.004167	0.995833	0.004167	0.995833	0	0.008299	0.008299	0.008299	84	57.2542	1	1	1	1	1	1	1	1	1	1	1	1	1	1	1	1	1	1	1	1	1	1	1	1	1	1	1	1	1	1	1	1
19233508	1	PUCA015351925.1	PsCam057269	PsCam057269_37899_3448	7	117.1	0.991228	0.152542	0.860169	0.139831	0.847458	0.012712	0.258546	0.240556	0.249551	45.875	49.0406	0.990196	1	1	1	1	1	1	1	1	1	1	1	0	1	1	1	1	1	0	1	1	1	1	1	0	0	1	1	0	1	0	1
19233512	1	PUCA015253316.1	PsCam010285	NA	NA	NA	0.916667	0.004587	0.995413	0.004587	0.995413	0	0.009132	0.009132	0.009132	53	44.5472	1	1	1	1	1	1	1	1	1	1	1	1	1	1	1	1	1	1	1	1	1	1	1	1	1	1	1	1	1	1	1	1
19233513	1	PUCA011251846.1	PsCam057269	PsCam057269_37899_3448	7	117.1	0.925439	0.004566	0.995434	0.004566	0.995434	0	0.009091	0.009091	0.009091	46	44.4649	1	1	1	1	1	1	1	1	1	1	1	1	1	1	1	1	1	1	1	1	1	1	1	1	1	1	1	1	1	1	1	1
19233522	1	PUCA014128796.1	PsCam057269	PsCam057269_37899_3448	7	117.1	0.881579	0.004673	0.995327	0.004673	0.995327	0	0.009302	0.009302	0.009302	56	38.0449	1	1	1	1	1	1	1	1	1	1	1	1	1	1	1	1	1	1	1	1	1	1	1	1	1	1	1	1	1	1	1	1
19233528	1	PUCA013695883.1	PsCam010285	NA	NA	NA	0.921053	0.004566	0.995434	0.004566	0.995434	0	0.009091	0.009091	0.009091	52	37.0113	1	1	1	1	1	1	1	-	1	1	1	1	1	-	1	1	-	1	1	1	1	1	1	1	1	1	-	1	1	1	-	1
19233533	1	PUCA015083715.1	NA	NA	NA	NA	0.890351	0.009434	0.990566	0.009434	0.990566	0	0.01869	0.01869	0.01869	68.5	63.0604	1	1	1	1	1	1	-	1	1	1	1	1	1	1	1	1	1	1	1	1	1	1	1	1	1	1	1	1	1	1	1	1
19233534	1	PUCA012166300.1	PsCam057269	PsCam057269_37899_3448	7	117.1	0.872807	0.004785	0.995215	0.004785	0.995215	0	0.009524	0.009524	0.009524	28	21.1581	1	1	-	1	-	1	1	1	1	-	1	-	1	1	-	1	1	-	1	1	-	-	1	1	1	-	1	1	-	1	1	-
19233541	1	PUCA011138209.1	PsCam057269	PsCam057269_37899_3448	7	117.1	0.929825	0.004505	0.995495	0.004505	0.995495	0	0.008968	0.008968	0.008968	45.5	42.6654	1	1	1	1	1	1	1	1	1	1	1	1	1	1	1	1	1	1	1	1	1	1	1	1	1	1	1	1	1	1	1	1
19233546	1	PUCA012538962.1	PsCam057269	PsCam057269_37899_3448	7	117.1	0.934211	0.008969	0.991031	0.008969	0.991031	0	0.017776	0.017776	0.017776	79	67.6667	1	1	1	1	1	1	1	1	1	1	1	1	1	1	1	1	1	1	1	1	1	1	1	1	1	1	1	1	1	1	1	1
19233547	1	PUCA012771205.1	PsCam057269	PsCam057269_37899_3448	7	117.1	0.97807	0.987124	0.012876	0.987124	0.012876	0	0.02542	0.02542	0.02542	37.7042	25	1	0	0	0	0	0	0	0	0	0	0	0	0	0	0	0	0	0	0	0	0	0	0	0	0	0	0	0	0	0	0	0
19233563	1	PUCA011328117.1	PsCam048841	PsCam048841_31494_4375	7	121.3	0.964912	0.008696	0.991304	0.008696	0.991304	0	0.01724	0.01724	0.01724	54.3333	49.4448	1	1	1	1	1	1	1	1	1	1	1	1	1	1	1	1	1	1	1	1	1	1	1	1	1	1	1	1	1	1	1	1
19233564	1	PUCA011328117.1	PsCam048841	PsCam048841_31494_4375	7	121.3	0.991228	0.033898	0.966102	0.033898	0.966102	0	0.065498	0.065498	0.065498	56.5	49.4448	1	1	1	1	1	1	1	1	1	1	1	1	1	1	1	1	1	1	1	1	1	1	1	1	1	1	1	1	1	1	1	1
19233569	1	PUCA013433636.1	PsCam057269	PsCam057269_37899_3448	7	117.1	0.982456	0.987179	0.012821	0.987179	0.012821	0	0.025312	0.025312	0.025312	51.4774	32.3333	1	0	0	0	0	0	0	0	0	0	0	0	0	0	0	0	1	0	0	0	0	0	0	0	0	0	0	0	0	0	0	0
19233590	1	PUCA010555160.1	PsCam013053	NA	NA	NA	1	0.97479	0.033613	0.966387	0.02521	0.008403	0.049149	0.064967	0.057058	56.2168	46	0.990385	0	0	2	0	0	0	0	0	0	0	0	0	0	0	0	0	0	0	0	0	0	0	0	0	0	0	0	0	0	0	0
19233592	1	PUCA014033138.1	PsCam057269	PsCam057269_37899_3448	7	117.1	0.986842	0.991632	0.025105	0.974895	0.008368	0.016736	0.016596	0.048949	0.032773	68.1199	52.4286	1	0	0	0	0	0	0	0	0	0	0	0	0	0	0	0	0	0	0	0	0	0	0	0	0	0	0	0	0	0	0	0
19233594	1	PUCA013276249.1	PsCam016446	NA	NA	NA	0.912281	0.004608	0.995392	0.004608	0.995392	0	0.009174	0.009174	0.009174	36	21.6553	1	1	1	1	1	1	1	1	1	1	1	1	1	1	1	1	1	1	1	1	1	1	1	1	1	1	1	1	1	1	1	1
19233599	1	PUCA013147796.1	NA	NA	NA	NA	0.833333	0.005051	0.994949	0.005051	0.994949	0	0.01005	0.01005	0.01005	33	41.64	1	1	1	1	1	1	1	1	1	1	1	1	1	1	1	1	1	1	1	1	1	1	1	1	1	1	1	1	1	1	1	1
19233605	1	PUCA011211073.1	PsCam006958	PsCam006958_5178_608	-	-	0.982456	0.995726	0.004274	0.995726	0.004274	0	0.00851	0.00851	0.00851	66.9164	36.5	1	0	0	0	0	0	0	0	0	0	0	0	0	0	0	0	0	0	0	0	0	0	0	0	0	0	0	0	0	0	0	0
19233606	1	PUCA011838156.1	NA	NA	NA	NA	0.938596	0.008929	0.991071	0.008929	0.991071	0	0.017698	0.017698	0.017698	79.5	56.2857	1	1	1	1	1	1	1	1	1	1	1	1	1	1	1	1	1	1	1	1	1	1	1	1	1	1	1	1	1	1	1	1
19233608	1	PUCA013363793.1	PsCam016446	NA	NA	NA	0.877193	0.004695	0.995305	0.004695	0.995305	0	0.009346	0.009346	0.009346	42	23.7548	1	1	1	1	1	1	1	1	1	1	1	1	1	1	1	1	1	1	1	1	1	1	1	1	1	1	1	1	1	1	1	1
19233616	1	PUCA010544541.1	PsCam057269	PsCam057269_37899_3448	7	117.1	0.995614	0.016878	0.983122	0.016878	0.983122	0	0.033186	0.033186	0.033186	108.5	70.9273	1	1	1	1	1	1	1	1	1	1	1	1	1	1	1	1	1	1	1	1	1	1	1	1	1	1	1	1	1	1	1	1
19233623	1	PUCA015307873.1	PsCam048476	NA	NA	NA	0.986842	0.995745	0.004255	0.995745	0.004255	0	0.008474	0.008474	0.008474	59.0692	42.5	1	0	0	0	0	0	0	0	0	0	0	0	0	0	0	0	0	0	0	0	0	0	0	0	0	0	0	0	0	0	0	0
19233636	1	PUCA011401132.1	NA	NA	NA	NA	0.942982	0.986667	0.013333	0.986667	0.013333	0	0.026311	0.026311	0.026311	48.9744	69.6667	1	0	0	0	0	0	0	0	0	0	0	0	0	0	0	0	0	0	0	0	0	0	0	0	0	0	0	0	0	0	0	0
19233640	1	PUCA010280391.1	PsCam034420	PsCam034420_19813_2954	7	62.2	0.942982	0.004444	0.995556	0.004444	0.995556	0	0.008849	0.008849	0.008849	55.5	48.1083	1	1	1	1	1	1	1	1	1	1	1	1	1	1	1	1	1	1	1	1	1	1	1	1	1	1	1	1	1	1	1	1
19233648	1	PUCA013184944.1	NA	NA	NA	NA	0.890351	0.004695	0.995305	0.004695	0.995305	0	0.009346	0.009346	0.009346	86	61.4981	1	1	1	1	1	1	1	1	1	1	1	1	1	1	1	1	1	1	1	1	1	1	1	1	1	1	1	1	1	1	1	1
19233652	1	PUCA010487401.1	NA	NA	NA	NA	0.916667	0.004587	0.995413	0.004587	0.995413	0	0.009132	0.009132	0.009132	103	63.5985	1	1	1	1	1	1	1	1	1	1	1	1	1	1	1	1	1	1	1	1	1	1	1	1	1	1	1	1	1	1	1	1
19233665	1	PUCA012744940.1	PsCam010285	NA	NA	NA	0.846491	0.009901	0.990099	0.009901	0.990099	0	0.019606	0.019606	0.019606	69.5	44.8374	1	1	1	1	1	1	-	1	1	1	1	1	1	1	1	1	1	1	1	1	1	1	1	1	1	1	1	1	1	1	-	1
19233668	1	PUCA012872874.1	PsCam057269	PsCam057269_37899_3448	7	117.1	1	0.004132	0.995868	0.004132	0.995868	0	0.00823	0.00823	0.00823	58	53.0574	1	1	1	1	1	1	1	1	1	1	1	1	1	1	1	1	1	1	1	1	1	1	1	1	1	1	1	1	1	1	1	1
19233682	1	PUCA011021497.1	PsCam057269	PsCam057269_37899_3448	7	117.1	0.885965	0.004695	0.995305	0.004695	0.995305	0	0.009346	0.009346	0.009346	122	62.8333	1	1	1	1	1	1	1	1	1	1	1	1	1	1	1	1	1	1	1	1	1	1	1	1	-	1	1	1	1	1	1	1
19233704	1	PUCA011236858.1	PsCam016446	NA	NA	NA	0.942982	0.008969	0.991031	0.008969	0.991031	0	0.017776	0.017776	0.017776	34.5	28.3516	1	1	1	1	1	1	1	-	1	1	1	1	1	1	1	1	1	1	1	1	1	1	1	1	1	-	1	1	1	1	1	1
19233722	1	PUCA013691698.1	PsCam045949	PsCam045949_29521_1524	5	19.5	0.916667	0.004608	0.995392	0.004608	0.995392	0	0.009174	0.009174	0.009174	47	42.6543	1	1	1	1	1	1	-	1	1	1	1	1	1	1	1	1	1	1	1	1	1	1	1	1	1	1	1	1	1	1	1	1
19234009	1	PUCA010973730.1	NA	NA	NA	NA	0.859649	0.004878	0.995122	0.004878	0.995122	0	0.009709	0.009709	0.009709	15	14.2969	1	1	1	1	1	1	1	1	1	1	1	1	1	1	1	1	1	1	1	1	1	1	1	1	1	1	1	1	1	1	1	1
19234010	1	PUCA010973730.1	NA	NA	NA	NA	0.859649	0.004878	0.995122	0.004878	0.995122	0	0.009709	0.009709	0.009709	18	14.2969	1	1	1	1	1	1	1	1	1	1	1	1	1	1	1	1	1	1	1	1	1	1	1	1	1	1	1	1	1	1	1	1
19234011	1	PUCA010973730.1	NA	NA	NA	NA	0.868421	0.019231	0.980769	0.019231	0.980769	0	0.037722	0.037722	0.037722	16.75	14.2969	1	1	1	1	1	1	1	1	1	1	1	1	1	1	1	1	1	1	1	1	1	1	1	1	1	1	1	1	1	1	1	1
19234029	1	PUCA010494418.1	NA	NA	NA	NA	0.811404	0.010363	0.989637	0.010363	0.989637	0	0.020511	0.020511	0.020511	10	9.20513	1	1	1	1	1	1	1	1	1	1	1	1	-	-	1	1	1	1	1	1	1	1	1	1	1	1	1	1	1	1	1	1
19234040	1	PUCA014007101.1	PsCam049391	PsCam049391_32027_252	-	-	0.815789	0.005155	0.994845	0.005155	0.994845	0	0.010256	0.010256	0.010256	10	4.72961	1	1	1	1	1	1	1	-	1	1	1	1	1	1	1	1	1	1	1	1	1	1	1	1	1	1	1	1	1	1	1	1
19234047	1	PUCA015031640.1	PsCam048495	PsCam048495_31221_1607	7	65.3	0.802632	0.005208	0.994792	0.005208	0.994792	0	0.010362	0.010362	0.010362	6	5.45798	1	1	1	1	1	1	1	1	1	1	1	1	1	1	1	1	1	1	1	1	1	1	1	1	-	-	1	1	1	1	1	1
19234049	1	PUCA015031640.1	PsCam048495	PsCam048495_31221_1607	7	65.3	0.811404	0.015464	0.984536	0.015464	0.984536	0	0.03045	0.03045	0.03045	8	5.45798	1	1	1	1	1	1	1	1	1	1	1	1	1	1	1	1	1	1	1	1	1	1	1	1	-	-	1	1	1	1	1	1
19234050	1	PUCA013296409.1	NA	NA	NA	NA	0.925439	0.004545	0.995455	0.004545	0.995455	0	0.00905	0.00905	0.00905	45.5	32.1103	1	1	1	1	1	1	1	1	1	1	1	1	1	1	1	1	1	1	1	1	1	1	1	1	1	1	1	1	1	1	1	1
19234051	1	PUCA013296409.1	NA	NA	NA	NA	0.925439	0.004545	0.995455	0.004545	0.995455	0	0.00905	0.00905	0.00905	40	32.1103	1	1	1	1	1	1	1	1	1	1	1	1	1	1	1	1	1	1	1	1	1	1	1	1	1	1	1	1	1	1	1	1
19234052	1	PUCA015366641.1	PsCam048762	NA	NA	NA	0.951754	0.013274	0.986726	0.013274	0.986726	0	0.026196	0.026196	0.026196	13.6667	9.83032	1	1	1	1	1	1	1	1	1	1	1	1	1	1	1	1	1	1	1	1	1	1	1	1	1	1	1	1	1	1	1	1
19234053	1	PUCA010890740.1	NA	NA	NA	NA	0.815789	0.005128	0.994872	0.005128	0.994872	0	0.010204	0.010204	0.010204	19	16.5992	1	1	1	1	1	1	1	1	1	1	1	1	1	1	1	1	1	1	1	1	1	1	1	1	1	1	-	1	1	1	1	-
19234059	1	PUCA012814083.1	PsCam038403	PsCam038403_23439_1505	4	67.6	0.828947	0.005051	0.994949	0.005051	0.994949	0	0.01005	0.01005	0.01005	5.5	3.95082	1	1	1	1	1	1	-	1	1	1	1	1	1	1	1	1	1	1	1	1	1	1	1	1	1	1	1	1	1	1	-	1
19234075	1	PUCA013681999.1	PsCam049140	NA	NA	NA	0.942982	0.044444	0.964444	0.035556	0.955556	0.008889	0.084938	0.068583	0.07676	8.5	8.07807	1	1	1	1	1	1	1	1	1	1	1	1	1	1	1	1	1	1	1	1	1	1	1	1	1	1	1	1	1	1	1	1
19234076	1	PUCA012374560.1	PsCam004669	PsCam004669_3511_1371	7	81.4	0.872807	0.014563	0.990291	0.009709	0.985437	0.004854	0.028702	0.019229	0.023966	8.5	9.77912	1	1	1	1	1	1	1	-	1	1	1	1	1	-	1	1	1	1	-	-	1	1	1	1	1	-	1	-	1	1	-	1
19234079	1	PUCA011655950.1	PsCam035256	PsCam035256_20451_94	3	61.2	0.938596	0.004464	0.995536	0.004464	0.995536	0	0.008889	0.008889	0.008889	49.5	38.6898	1	1	1	1	1	1	1	1	1	1	1	1	1	1	1	1	1	1	1	1	1	1	1	1	1	1	1	1	1	1	1	1
19234087	1	PUCA014435607.1	PsCam049135	NA	NA	NA	0.815789	0.005181	0.994819	0.005181	0.994819	0	0.010309	0.010309	0.010309	6	3.25541	1	1	1	1	1	1	1	1	1	1	1	1	1	1	1	1	1	1	1	1	1	1	1	1	1	1	1	1	1	1	1	1
19234089	1	PUCA014510282.1	PsCam037633	PsCam037633_22708_1994	1	16	0.982456	0.008584	0.991416	0.008584	0.991416	0	0.01702	0.01702	0.01702	26.5	28.1289	1	1	1	1	1	1	1	1	1	1	1	1	1	1	1	1	1	1	1	1	1	1	1	1	1	1	1	1	1	1	1	1
19234098	1	PUCA015310132.1	NA	NA	NA	NA	0.960526	0.008772	0.991228	0.008772	0.991228	0	0.01739	0.01739	0.01739	25.5	22.8014	1	1	1	1	1	1	1	1	1	1	1	1	1	1	1	1	1	1	1	1	1	1	1	1	1	1	1	1	1	1	1	1
19234099	1	PUCA015310132.1	NA	NA	NA	NA	0.95614	0.004405	0.995595	0.004405	0.995595	0	0.008772	0.008772	0.008772	27	22.8014	1	1	1	1	1	1	1	1	1	1	1	1	1	1	1	1	1	1	1	1	1	1	1	1	1	1	1	1	1	1	1	1
19234119	1	PUCA011316544.1	PsCam004807	PsCam004807_3625_131	2	23.7	0.916667	0.068493	0.945205	0.054795	0.931507	0.013699	0.127604	0.103584	0.115594	6.61905	7.20233	1	1	1	1	1	1	1	1	1	1	1	1	1	1	1	0	1	1	1	1	1	1	1	1	1	-	1	1	1	1	1	1
19234121	1	PUCA010635543.1	PsCam025009	NA	NA	NA	0.907895	0.995392	0.009217	0.990783	0.004608	0.004608	0.009174	0.018263	0.013719	9.02985	8	1	0	0	0	0	0	0	0	0	0	0	0	0	0	0	0	0	0	0	0	0	0	0	0	0	0	0	0	0	0	0	0
19234125	1	PUCA010511574.1	PsCam050322	PsCam050322_32912_959	-	-	0.986842	0.004202	0.995798	0.004202	0.995798	0	0.008368	0.008368	0.008368	40	32.8797	1	1	1	1	1	1	1	1	1	1	1	1	1	1	1	1	1	1	1	1	1	1	1	1	1	1	1	1	1	1	1	1
19234126	1	PUCA014315295.1	NA	NA	NA	NA	0.951754	0.004405	0.995595	0.004405	0.995595	0	0.008772	0.008772	0.008772	27	16.8423	1	1	1	1	1	1	1	1	1	1	1	1	1	1	1	1	1	1	1	1	1	1	1	1	1	1	1	1	1	1	1	1
19234130	1	PUCA011995560.1	NA	NA	NA	NA	0.842105	0.004975	0.995025	0.004975	0.995025	0	0.009901	0.009901	0.009901	5	4.904	1	1	1	1	1	1	1	1	1	1	1	1	-	-	1	1	-	1	-	1	1	1	1	1	1	1	1	1	1	1	1	1
19234131	1	PUCA011995560.1	NA	NA	NA	NA	0.859649	0.02439	0.97561	0.02439	0.97561	0	0.047591	0.047591	0.047591	4.83333	4.904	1	1	1	1	1	1	1	1	1	1	1	1	-	-	1	1	-	1	-	1	1	1	1	1	1	1	1	1	1	1	1	1
19234138	1	PUCA014467951.1	NA	NA	NA	NA	0.842105	0.005	0.995	0.005	0.995	0	0.00995	0.00995	0.00995	28	34.6802	1	1	1	1	1	1	1	1	1	1	1	1	-	-	1	1	1	1	-	-	1	1	1	1	1	1	1	1	1	1	-	1
19234141	1	PUCA011772573.1	PsCam021331	PsCam021331_11978_1151	5	13.1	0.824561	0.005051	0.994949	0.005051	0.994949	0	0.01005	0.01005	0.01005	38	34.6204	1	1	1	1	1	1	1	1	1	1	1	1	1	1	1	1	1	1	1	1	1	1	1	1	1	1	1	1	1	1	1	1
19234143	1	PUCA013733177.1	PsCam042412	PsCam042412_26476_735	2	34.3	0.938596	0.004484	0.995516	0.004484	0.995516	0	0.008928	0.008928	0.008928	13	11.4436	1	1	1	1	1	1	1	1	1	1	1	1	1	1	1	1	1	1	1	1	1	1	1	1	1	1	1	1	1	1	1	1
19234170	1	PUCA013658425.1	PsCam056090	NA	NA	NA	0.807018	0.005181	0.994819	0.005181	0.994819	0	0.010309	0.010309	0.010309	17	10.7377	1	1	1	1	1	1	1	1	1	1	1	1	1	1	1	1	1	1	1	1	1	1	1	1	1	1	1	1	1	1	1	1
19234172	1	PUCA013020123.1	PsCam048991	PsCam048991_31638_474	-	-	0.885965	0.004739	0.995261	0.004739	0.995261	0	0.009434	0.009434	0.009434	5	4.66537	1	1	1	1	1	1	1	1	1	1	1	1	1	1	1	-	1	1	1	1	1	1	1	1	1	-	1	1	1	1	1	1
19234173	1	PUCA013020123.1	PsCam048991	PsCam048991_31638_474	-	-	0.912281	0.046083	0.967742	0.032258	0.953917	0.013825	0.087919	0.062435	0.075177	4.76923	4.66537	0.978261	1	1	1	1	1	1	1	1	1	1	1	1	1	1	-	1	1	1	1	1	1	1	1	1	-	1	1	1	1	1	1
19234188	1	PUCA011883260.1	NA	NA	NA	NA	0.846491	0.039801	0.975124	0.024876	0.960199	0.014925	0.076434	0.048514	0.062474	23.5454	28.0675	1	-	-	1	1	1	1	1	1	1	1	1	1	1	1	-	1	1	1	1	1	1	-	1	1	1	1	1	-	1	-	1
19234189	1	PUCA011883260.1	NA	NA	NA	NA	0.842105	0.015	0.985	0.015	0.985	0	0.02955	0.02955	0.02955	24.8	27.9538	1	-	-	1	1	1	1	1	1	1	1	1	1	1	1	-	1	1	1	1	1	1	-	1	1	1	1	1	-	1	-	1
19234190	1	PUCA011883260.1	NA	NA	NA	NA	0.846491	0.0199	0.9801	0.0199	0.9801	0	0.039009	0.039009	0.039009	21.8333	27.9538	1	-	-	1	1	1	1	1	1	1	1	1	1	1	1	-	1	1	1	1	1	1	-	1	1	1	1	1	-	1	-	1
19234208	1	PUCA010445589.1	PsCam026477	NA	NA	NA	0.855263	0.004926	0.995074	0.004926	0.995074	0	0.009804	0.009804	0.009804	54	34.6626	1	1	1	1	-	1	1	1	1	1	1	1	-	1	1	1	1	1	1	1	1	1	1	1	1	1	-	1	-	1	1	1
19234212	1	PUCA013064716.1	NA	NA	NA	NA	0.828947	0.010101	0.989899	0.010101	0.989899	0	0.019998	0.019998	0.019998	20	15.5533	1	1	1	1	1	-	1	-	1	1	1	1	-	-	1	1	1	1	1	1	1	1	1	1	1	1	1	-	1	1	1	1
19234217	1	PUCA013562240.1	PsCam025504	PsCam025504_14611_1966	4	44.1	0.938596	0.959641	0.044843	0.955157	0.040359	0.004484	0.07746	0.085664	0.081562	6.31086	5.46154	1	0	0	0	0	0	0	0	0	0	-	0	0	0	0	0	0	0	0	0	0	0	0	0	0	0	0	0	0	0	0	0
19234222	1	PUCA011504260.1	NA	NA	NA	NA	0.938596	0.986607	0.013393	0.986607	0.013393	0	0.026427	0.026427	0.026427	7.18248	8.33333	1	0	0	0	0	0	0	0	0	0	0	0	0	0	0	0	0	0	0	0	0	0	0	0	0	-	0	0	0	0	0	0
19234233	1	PUCA010381663.1	NA	NA	NA	NA	0.877193	0.009569	0.990431	0.009569	0.990431	0	0.018956	0.018956	0.018956	12.6667	10.7143	1	1	1	-	1	1	1	1	1	1	1	1	1	1	1	1	1	-	1	1	1	1	1	1	1	1	1	1	1	1	1	1
19234237	1	PUCA014167110.1	PsCam025455	NA	NA	NA	0.877193	0.004762	0.995238	0.004762	0.995238	0	0.009478	0.009478	0.009478	24	18.4771	1	1	1	1	1	1	1	1	1	1	1	1	1	1	1	1	1	1	1	1	1	1	1	1	1	1	1	1	1	1	1	1
19234246	1	PUCA010902868.1	PsCam009847	PsCam009847_6606_1153	1	29.9	0.890351	0.004717	0.995283	0.004717	0.995283	0	0.009389	0.009389	0.009389	40	21.2308	1	1	1	1	1	-	1	1	-	-	1	1	1	1	1	1	1	-	1	-	-	1	1	1	1	1	1	-	1	1	1	-
19234247	1	PUCA010902868.1	PsCam009847	PsCam009847_6606_1153	1	29.9	0.890351	0.004717	0.995283	0.004717	0.995283	0	0.009389	0.009389	0.009389	26	21.2308	1	1	1	1	1	-	1	1	-	-	1	1	1	1	1	1	1	-	1	-	-	1	1	1	1	1	1	-	1	1	1	-
19234256	1	PUCA010743205.1	PsCam043516	NA	NA	NA	0.868421	0.004831	0.995169	0.004831	0.995169	0	0.009615	0.009615	0.009615	25	16.5569	1	-	1	1	-	-	1	1	-	-	-	1	1	1	-	-	-	1	1	1	1	1	1	1	1	-	1	1	-	-	1	1
19234260	1	PUCA011761252.1	PsCam048907	PsCam048907_31560_3783	1	82.4	0.894737	0.013761	0.990826	0.009174	0.986239	0.004587	0.027144	0.01818	0.022662	6	5.24254	1	1	1	1	1	1	1	1	1	1	1	-	1	1	1	1	1	-	1	1	1	1	1	1	1	1	1	1	1	1	1	1
19234268	1	PUCA013028422.1	NA	NA	NA	NA	0.942982	0.013333	0.991111	0.008889	0.986667	0.004444	0.026311	0.01762	0.021965	15.25	13.7409	1	1	1	1	1	1	1	1	1	1	1	1	1	1	1	1	1	1	1	1	1	2	1	1	1	1	1	1	1	1	1	1
19234283	1	PUCA013878819.1	PsCam059760	PsCam059760_39857_1329	-	-	0.894737	0.004673	0.995327	0.004673	0.995327	0	0.009302	0.009302	0.009302	25	22.1716	1	1	1	1	1	1	1	1	1	1	1	1	1	1	1	1	1	1	1	1	1	1	1	1	1	1	1	1	1	1	1	1
19234292	1	PUCA010298560.1	NA	NA	NA	NA	0.894737	0.028302	0.971698	0.028302	0.971698	0	0.055002	0.055002	0.055002	20.7143	18.6284	1	1	1	1	1	1	1	1	1	1	1	1	1	1	1	1	1	1	1	1	1	1	1	1	1	1	1	1	1	1	1	1
19234312	1	PUCA015288565.1	NA	NA	NA	NA	0.942982	0.062222	0.937778	0.062222	0.937778	0	0.116701	0.116701	0.116701	5.61111	5.23228	1	1	1	1	1	1	0	1	1	1	1	1	1	1	1	1	1	1	1	1	1	1	1	1	1	1	1	1	1	1	1	1
19234313	1	PUCA015288565.1	NA	NA	NA	NA	0.894737	0.00939	0.99061	0.00939	0.99061	0	0.018603	0.018603	0.018603	7.33333	5.23228	1	1	1	1	1	1	-	1	1	1	1	1	1	1	1	1	1	1	1	1	1	1	1	1	1	1	1	1	1	1	1	1
19234317	1	PUCA013319208.1	PsCam038271	PsCam038271_23312_391	4	35	0.907895	0.00463	0.99537	0.00463	0.99537	0	0.009216	0.009216	0.009216	32	19.8989	1	1	1	1	1	1	1	1	1	1	1	1	1	1	1	1	1	1	1	1	1	1	1	1	1	1	1	1	1	1	1	1
19234330	1	PUCA011794336.1	PsCam044168	PsCam044168_28083_55	2	22.5	0.969298	0.017467	0.9869	0.0131	0.982533	0.004367	0.034324	0.025858	0.030091	8.85714	7.87004	1	1	1	1	1	1	1	1	1	1	1	1	1	1	1	1	1	1	1	1	1	1	1	1	1	1	1	1	1	1	1	1
19234336	1	PUCA014595724.1	NA	NA	NA	NA	0.850877	0.009804	0.990196	0.009804	0.990196	0	0.019416	0.019416	0.019416	6	7.17269	1	1	1	1	1	1	1	1	1	1	1	1	1	1	1	1	1	1	1	1	1	1	1	1	1	1	1	1	1	1	1	1
19234337	1	PUCA014595724.1	PsCam050938	PsCam050938_33489_2003	7	104.1	0.846491	0.004926	0.995074	0.004926	0.995074	0	0.009804	0.009804	0.009804	14	7.17269	1	1	1	1	1	1	1	1	1	1	1	1	1	1	1	1	1	1	1	1	1	1	1	1	1	1	1	1	1	1	1	1
19234338	1	PUCA014595724.1	PsCam050938	PsCam050938_33489_2003	7	104.1	0.846491	0.004926	0.995074	0.004926	0.995074	0	0.009804	0.009804	0.009804	12	7.17269	1	1	1	1	1	1	1	1	1	1	1	1	1	1	1	1	1	1	1	1	1	1	1	1	1	1	1	1	1	1	1	1
19234352	1	PUCA014538016.1	NA	NA	NA	NA	0.811404	0.005181	0.994819	0.005181	0.994819	0	0.010309	0.010309	0.010309	17	11.8719	1	1	1	1	1	1	1	1	1	1	1	1	1	1	1	1	1	1	1	1	1	1	1	1	1	-	1	1	1	1	1	1
19234357	1	PUCA013057023.1	PsCam045155	NA	NA	NA	0.837719	0.025	0.975	0.025	0.975	0	0.04875	0.04875	0.04875	28.875	26.6286	1	1	1	1	1	1	1	1	1	1	1	1	1	1	1	1	1	1	1	1	1	1	1	1	1	1	1	1	1	1	1	1
19234358	1	PUCA014791335.1	PsCam035333	PsCam035333_20523_517	3	37.5	0.907895	0.009132	0.990868	0.009132	0.990868	0	0.018098	0.018098	0.018098	14.6667	10	1	1	1	1	1	1	1	1	1	1	1	1	1	1	1	1	1	1	1	1	1	1	1	1	1	1	1	1	1	1	1	1
19234360	1	PUCA014925280.1	PsCam034391	PsCam034391_19785_2451	3	63.3	0.842105	0.90099	0.10396	0.89604	0.09901	0.00495	0.178414	0.186305	0.18236	4.43348	4.04545	1	0	0	0	0	0	0	0	0	0	0	0	0	0	0	0	0	0	2	0	0	0	0	0	0	0	0	0	0	0	-	0
19234371	1	PUCA012390544.1	PsCam042635	PsCam042635_26686_2363	4	76.3	0.820175	0.005025	0.994975	0.005025	0.994975	0	0.01	0.01	0.01	29	43.2996	1	1	1	1	1	1	1	1	1	1	1	1	1	1	1	1	1	1	1	1	1	1	1	1	1	1	1	1	1	1	1	-
19234389	1	PUCA012392334.1	PsCam004664	PsCam004664_3506_3159	7	98	0.872807	0.019324	0.980676	0.019324	0.980676	0	0.037901	0.037901	0.037901	12.3333	11.6522	1	1	1	1	1	1	1	1	1	1	1	1	1	1	1	1	1	1	1	1	1	1	1	1	1	1	1	1	1	1	1	1
19234392	1	PUCA010766517.1	PsCam004628	PsCam004628_3476_1774	3	55.5	0.960526	0.004367	0.995633	0.004367	0.995633	0	0.008695	0.008695	0.008695	44	30.9187	1	1	1	1	1	1	1	1	1	1	1	1	1	1	1	1	1	1	1	1	1	1	1	1	1	1	1	1	1	1	1	1
19234394	1	PUCA012469909.1	NA	NA	NA	NA	0.846491	0.00995	0.99005	0.00995	0.99005	0	0.019702	0.019702	0.019702	22	14.3158	1	1	1	1	1	1	1	1	1	1	1	1	1	1	1	1	1	1	1	1	1	1	1	1	1	1	1	1	1	1	1	1
19234408	1	PUCA011366303.1	PsCam000623	PsCam000623_542_2652	1	33.5	0.921053	0.004464	0.995536	0.004464	0.995536	0	0.008889	0.008889	0.008889	37	21.7993	1	1	1	1	1	-	1	1	1	1	1	1	1	1	1	1	1	-	-	1	1	1	1	1	1	1	1	1	1	1	1	1
19234409	1	PUCA011366303.1	PsCam000623	PsCam000623_542_2652	1	33.5	0.921053	0.004464	0.995536	0.004464	0.995536	0	0.008889	0.008889	0.008889	15	21.7993	1	1	1	1	1	-	1	1	1	1	1	1	1	1	1	1	1	-	-	1	1	1	1	1	1	1	1	1	1	1	1	1
19234410	1	PUCA011366303.1	PsCam000623	PsCam000623_542_2652	1	33.5	0.925439	0.008889	0.991111	0.008889	0.991111	0	0.01762	0.01762	0.01762	20	21.7993	1	1	1	1	1	-	1	1	1	1	1	1	1	1	1	1	1	-	-	1	1	1	1	1	1	1	1	1	1	1	1	1
19234417	1	PUCA010358513.1	NA	NA	NA	NA	0.877193	0.004785	0.995215	0.004785	0.995215	0	0.009524	0.009524	0.009524	16	17.9846	1	1	1	1	1	1	1	1	1	1	1	-	1	1	1	1	1	1	1	1	1	1	1	1	1	1	1	1	1	1	1	1
19234422	1	PUCA013652797.1	PsCam049473	NA	NA	NA	0.877193	0.004785	0.995215	0.004785	0.995215	0	0.009524	0.009524	0.009524	5	3.68898	1	1	1	1	1	1	1	1	1	1	1	1	1	1	1	-	1	1	1	1	1	1	1	1	1	1	1	1	1	1	1	1
19234424	1	PUCA013652797.1	PsCam049473	NA	NA	NA	0.903509	0.032558	0.967442	0.032558	0.967442	0	0.062996	0.062996	0.062996	5	3.68898	1	1	1	1	1	1	1	1	1	1	1	1	1	1	1	-	1	1	1	1	1	1	1	1	1	1	1	1	1	1	1	1
19234427	1	PUCA013328741.1	NA	NA	NA	NA	0.916667	0.004566	0.995434	0.004566	0.995434	0	0.009091	0.009091	0.009091	26.5	15.0741	1	1	1	1	1	1	1	1	1	1	1	1	-	-	1	1	1	1	-	1	1	1	1	1	1	1	1	1	1	1	1	1
19234428	1	PUCA013328741.1	NA	NA	NA	NA	0.921053	0.009091	0.990909	0.009091	0.990909	0	0.018017	0.018017	0.018017	15	15.0741	1	1	1	1	1	1	1	1	1	1	1	1	-	-	1	1	1	1	-	1	1	1	1	1	1	1	1	1	1	1	1	1
19234441	1	PUCA013335738.1	NA	NA	NA	NA	0.894737	0.014218	0.985782	0.014218	0.985782	0	0.028032	0.028032	0.028032	6.5	4.48047	1	1	1	1	1	1	1	1	1	1	1	1	1	1	1	1	1	1	1	1	1	1	1	1	1	1	-	1	1	1	1	1
19234442	1	PUCA013335738.1	NA	NA	NA	NA	0.885965	0.004785	0.995215	0.004785	0.995215	0	0.009524	0.009524	0.009524	5.5	4.48047	1	1	1	1	1	1	1	1	1	1	1	1	1	1	1	1	1	1	1	1	1	1	1	1	1	1	-	1	1	1	1	1
19234444	1	PUCA014274131.1	PsCam018134	PsCam018134_11024_1597	3	55.5	0.811404	0.005263	0.994737	0.005263	0.994737	0	0.010471	0.010471	0.010471	8	6.12069	1	1	1	1	1	1	1	-	1	1	1	1	1	1	1	1	-	1	1	1	1	1	1	1	1	1	1	1	1	1	-	1
19234450	1	PUCA013721570.1	PsCam049507	PsCam049507_32137_182	2	112.6	0.960526	0.995633	0.008734	0.991266	0.004367	0.004367	0.008695	0.017315	0.013005	7.25177	3.33333	0.990196	0	0	0	0	0	-	0	0	0	0	0	0	0	0	0	0	0	0	0	0	0	0	2	0	0	0	0	0	0	0	0
19234458	1	PUCA015289308.1	NA	NA	NA	NA	0.868421	0.004878	0.995122	0.004878	0.995122	0	0.009709	0.009709	0.009709	41	39.1542	1	1	1	1	1	1	1	1	1	1	1	1	1	1	1	1	1	1	1	1	1	1	1	1	1	1	1	1	1	1	1	1
19234459	1	PUCA010675251.1	PsCam044949	PsCam044949_28691_2359	1	75	0.934211	0.013699	0.986301	0.013699	0.986301	0	0.027022	0.027022	0.027022	30.8	23.0111	1	1	1	1	1	1	-	1	1	1	1	1	1	1	1	1	1	1	1	1	1	1	1	1	1	1	1	1	1	1	1	1
19234468	1	PUCA014013134.1	PsCam057631	NA	NA	NA	0.802632	0.020833	0.979167	0.020833	0.979167	0	0.040799	0.040799	0.040799	5	3.94468	1	1	1	1	1	1	1	1	1	1	-	1	1	1	1	1	1	1	1	1	1	1	1	1	1	-	1	1	1	1	1	1
19234489	1	PUCA010524712.1	PsCam048049	PsCam048049_30805_5616	3	73.3	0.960526	0.030702	0.969298	0.030702	0.969298	0	0.059518	0.059518	0.059518	31.2857	27.6859	1	1	1	1	1	1	1	1	1	1	1	1	1	1	1	1	1	1	1	1	1	1	1	1	1	1	1	1	1	1	1	1
19234490	1	PUCA010524712.1	PsCam048049	PsCam048049_30805_5616	3	73.3	0.934211	0.004505	0.995495	0.004505	0.995495	0	0.008968	0.008968	0.008968	35	27.6859	1	1	1	1	1	1	1	1	1	1	1	1	1	1	1	1	1	1	1	1	1	1	1	1	1	1	1	1	1	1	1	1
19234497	1	PUCA010790439.1	PsCam043393	PsCam043393_27406_497	7	24.9	0.982456	0.983193	0.016807	0.983193	0.016807	0	0.033049	0.033049	0.033049	29.1724	29	1	0	0	0	0	0	0	0	0	0	0	0	0	0	0	0	0	0	0	0	0	0	0	0	0	0	0	0	0	0	0	0
19234506	1	PUCA013120208.1	PsCam051128	PsCam051128_33663_1727	2	23.7	0.842105	0.009901	0.990099	0.009901	0.990099	0	0.019606	0.019606	0.019606	40.5	28.5897	1	1	1	1	-	-	1	-	1	-	1	1	-	1	-	1	-	1	1	-	1	1	1	-	1	1	1	1	-	-	-	1
19234549	1	PUCA015196585.1	NA	NA	NA	NA	0.811404	0.005128	0.994872	0.005128	0.994872	0	0.010204	0.010204	0.010204	7	3.93671	1	1	1	-	1	1	-	1	1	1	1	1	1	1	1	1	1	1	1	1	1	1	1	1	1	1	-	1	1	1	1	1
19234551	1	PUCA011510452.1	PsCam028436	NA	NA	NA	0.925439	0.004545	0.995455	0.004545	0.995455	0	0.00905	0.00905	0.00905	17	15.7417	1	1	1	1	-	1	1	1	1	1	1	1	1	1	1	1	1	1	1	-	1	1	1	1	1	1	1	-	1	-	1	1
19234552	1	PUCA011510452.1	PsCam028436	NA	NA	NA	0.929825	0.00905	0.99095	0.00905	0.99095	0	0.017936	0.017936	0.017936	11.5	15.7417	1	1	1	1	-	1	1	1	1	1	1	1	1	1	1	1	1	1	1	-	1	1	1	1	1	1	1	-	1	-	1	1
19234553	1	PUCA010567178.1	NA	NA	NA	NA	0.877193	0.004785	0.995215	0.004785	0.995215	0	0.009524	0.009524	0.009524	32	23.5932	1	1	1	1	1	1	1	1	1	1	1	1	1	1	1	1	1	1	1	1	1	1	1	1	1	1	1	1	1	1	1	1
19234560	1	PUCA013659591.1	PsCam052283	NA	NA	NA	0.964912	0.047009	0.952991	0.047009	0.952991	0	0.089597	0.089597	0.089597	21.7692	20.471	1	1	1	1	1	1	1	1	1	1	1	1	1	1	1	1	1	1	1	1	1	1	1	1	1	1	1	1	1	1	1	1
19234561	1	PUCA013659591.1	PsCam052283	NA	NA	NA	0.929825	0.00885	0.99115	0.00885	0.99115	0	0.017542	0.017542	0.017542	26.5	20.4007	1	1	1	1	1	1	1	1	1	1	1	1	1	1	1	1	1	1	1	1	1	1	1	1	1	1	1	1	1	1	1	1
19234563	1	PUCA010705960.1	PsCam035326	PsCam035326_20516_3028	-	-	0.942982	0.035398	0.964602	0.035398	0.964602	0	0.06829	0.06829	0.06829	27.4444	26.0993	1	1	1	1	1	1	1	1	1	1	1	1	1	1	1	1	1	1	1	1	1	1	1	1	1	1	1	1	1	1	1	1
19234572	1	PUCA011253396.1	PsCam027452	PsCam027452_16087_1460	7	83	0.942982	0.008889	0.991111	0.008889	0.991111	0	0.01762	0.01762	0.01762	33	25.3489	1	1	1	1	1	1	1	1	1	1	1	1	1	1	1	1	1	1	1	1	1	1	1	1	1	1	1	1	1	1	1	1
19234573	1	PUCA014251419.1	NA	NA	NA	NA	0.842105	0.03	0.97	0.03	0.97	0	0.0582	0.0582	0.0582	4.85714	4.89916	1	1	1	1	1	1	1	1	1	1	1	1	1	-	1	1	1	1	1	1	1	1	1	1	1	1	1	1	1	1	-	1
19234574	1	PUCA013336008.1	PsCam042900	NA	NA	NA	0.872807	0.004808	0.995192	0.004808	0.995192	0	0.009569	0.009569	0.009569	9	7.74409	1	1	1	1	1	1	1	1	1	1	1	1	1	1	1	1	1	1	1	1	1	1	1	1	1	1	1	1	1	1	1	1
19234577	1	PUCA014100636.1	PsCam035696	NA	NA	NA	0.973684	0.008475	0.991525	0.008475	0.991525	0	0.016806	0.016806	0.016806	33.5	29.6448	1	1	1	1	1	1	1	1	1	1	1	1	1	1	1	1	1	1	1	1	1	1	1	1	1	1	1	1	1	1	1	1
19234579	1	PUCA014100636.1	PsCam035696	NA	NA	NA	0.97807	0.012658	0.987342	0.012658	0.987342	0	0.024996	0.024996	0.024996	17.3333	29.6448	1	1	1	1	1	1	1	1	1	1	1	1	1	1	1	1	1	1	1	1	1	1	1	1	1	1	1	1	1	1	1	1
19234580	1	PUCA012343867.1	NA	NA	NA	NA	0.837719	0.964467	0.035533	0.964467	0.035533	0	0.068541	0.068541	0.068541	4.17031	2	1	-	0	-	0	-	0	0	0	0	0	0	0	0	0	0	0	0	0	0	0	-	0	0	0	0	0	0	0	-	0	0
19234591	1	PUCA013715427.1	NA	NA	NA	NA	0.95614	0.004386	0.995614	0.004386	0.995614	0	0.008733	0.008733	0.008733	45	41.871	1	1	1	1	1	1	1	1	1	-	1	-	1	1	-	1	1	1	1	1	1	1	1	1	1	1	1	1	1	1	1	-
19234592	1	PUCA013715427.1	NA	NA	NA	NA	0.95614	0.004386	0.995614	0.004386	0.995614	0	0.008733	0.008733	0.008733	66	41.871	1	1	1	1	1	1	1	1	1	-	1	-	1	1	-	1	1	1	1	1	1	1	1	1	1	1	1	1	1	1	1	-
19234603	1	PUCA010525970.1	PsCam014608	NA	NA	NA	0.815789	0.005128	0.994872	0.005128	0.994872	0	0.010204	0.010204	0.010204	9	8.10976	1	1	1	1	1	1	1	1	1	1	1	1	1	1	1	1	1	1	1	1	1	1	1	1	1	1	1	1	1	1	1	1
19234604	1	PUCA010525970.1	PsCam014608	NA	NA	NA	0.815789	0.005128	0.994872	0.005128	0.994872	0	0.010204	0.010204	0.010204	11	8.10976	1	1	1	1	1	1	1	1	1	1	1	1	1	1	1	1	1	1	1	1	1	1	1	1	1	1	1	1	1	1	1	1
19234606	1	PUCA012325101.1	PsCam010822	NA	NA	NA	0.885965	0.042453	0.962264	0.037736	0.957547	0.004717	0.081301	0.072624	0.076962	5.36364	5.35938	1	1	1	1	1	1	1	1	1	1	1	1	1	1	1	1	1	1	1	1	1	1	1	1	1	1	1	1	1	1	1	1
19234609	1	PUCA013108289.1	NA	NA	NA	NA	0.938596	0.004464	0.995536	0.004464	0.995536	0	0.008889	0.008889	0.008889	19	22.4476	1	1	1	1	1	1	1	1	1	1	1	1	-	-	1	1	1	1	1	1	1	1	1	1	1	1	1	1	1	1	1	1
19234621	1	PUCA013420030.1	PsCam030595	PsCam030595_18088_1969	4	10	0.903509	0.99537	0.00463	0.99537	0.00463	0	0.009216	0.009216	0.009216	7.86364	5	1	0	0	0	0	0	0	0	0	0	0	0	0	0	0	0	0	0	0	0	0	0	0	0	0	0	0	0	0	0	0	0
19234624	1	PUCA012121339.1	PsCam029207	PsCam029207_17397_784	-	-	0.850877	0.014706	0.985294	0.014706	0.985294	0	0.028979	0.028979	0.028979	14.6	12.5178	1	1	1	1	1	1	1	1	1	1	1	1	1	1	1	1	1	1	1	1	1	1	1	1	1	1	1	1	1	1	1	1
19234629	1	PUCA013777600.1	NA	NA	NA	NA	0.960526	0.004386	0.995614	0.004386	0.995614	0	0.008733	0.008733	0.008733	19	10.0248	1	1	1	1	1	1	1	1	1	1	1	1	1	1	1	1	1	1	1	1	1	1	1	1	1	1	1	1	1	1	1	1
19234630	1	PUCA013777600.1	NA	NA	NA	NA	0.964912	0.008734	0.991266	0.008734	0.991266	0	0.017315	0.017315	0.017315	14	10.0248	1	1	1	1	1	1	1	1	1	1	1	1	1	1	1	1	1	1	1	1	1	1	1	1	1	1	1	1	1	1	1	1
19234634	1	PUCA013809874.1	PsCam037329	NA	NA	NA	0.894737	0.014151	0.985849	0.014151	0.985849	0	0.027901	0.027901	0.027901	8	7.36187	1	1	1	1	1	1	1	1	1	1	1	1	1	1	1	1	1	1	1	1	1	1	1	1	1	1	1	1	1	1	1	1
19234653	1	PUCA010579443.1	PsCam037728	PsCam037728_22798_1677	6	95.9	0.95614	0.004386	0.995614	0.004386	0.995614	0	0.008733	0.008733	0.008733	61	40.2615	1	1	1	1	1	1	1	1	1	1	1	1	1	1	1	1	1	1	1	1	1	1	1	1	1	1	1	1	1	1	1	1
19234658	1	PUCA015311813.1	NA	NA	NA	NA	0.95614	0.008772	0.991228	0.008772	0.991228	0	0.01739	0.01739	0.01739	9	10.3393	1	1	1	1	1	1	1	1	1	1	1	1	1	1	1	1	1	1	1	1	1	1	1	1	1	1	1	1	1	1	1	1
19234665	1	PUCA010063372.1	PsCam001452	NA	NA	NA	0.859649	0.004902	0.995098	0.004902	0.995098	0	0.009756	0.009756	0.009756	19	16.0275	1	1	1	1	1	1	1	1	1	1	1	1	1	1	1	1	1	1	1	1	1	1	1	1	1	1	1	1	1	1	1	1
19234680	1	PUCA014117632.1	NA	NA	NA	NA	0.837719	0.02	0.98	0.02	0.98	0	0.0392	0.0392	0.0392	6.57143	4.54545	1	1	1	1	1	1	1	1	1	1	1	1	1	1	1	1	1	1	1	1	1	-	1	1	1	1	1	1	1	1	1	1
19234684	1	PUCA014090229.1	PsCam035257	PsCam035257_20452_2156	4	32.3	0.907895	0.990909	0.018182	0.981818	0.009091	0.009091	0.018017	0.035702	0.02686	4.29104	3.14286	1	0	0	0	0	0	0	0	0	0	0	0	0	0	0	0	0	0	0	0	0	0	0	0	0	0	0	0	0	0	0	0
19234685	1	PUCA014090229.1	PsCam035257	PsCam035257_20452_2156	4	32.3	0.907895	0.009091	0.990909	0.009091	0.990909	0	0.018017	0.018017	0.018017	5	4.29104	1	1	1	1	1	1	1	1	1	1	1	1	1	1	1	1	1	1	1	1	1	1	1	1	1	1	1	1	1	1	1	1
19234693	1	PUCA015026577.1	PsCam011616	PsCam011616_7927_258	7	114.1	0.921053	0.004566	0.995434	0.004566	0.995434	0	0.009091	0.009091	0.009091	10	9.5947	1	1	1	1	1	1	1	-	1	1	1	1	-	-	1	1	1	1	1	-	1	1	1	1	1	1	1	1	1	1	-	1
19234706	1	PUCA011994077.1	NA	NA	NA	NA	0.820175	0.051282	0.964103	0.035897	0.948718	0.015385	0.097304	0.069218	0.083261	32.3636	34.0378	1	1	1	1	1	1	1	1	1	1	1	1	1	1	1	1	1	1	1	1	1	1	1	1	1	1	1	1	1	1	1	1
19234713	1	PUCA012877541.1	PsCam045873	PsCam045873_29464_2085	6	33.7	0.811404	0.005155	0.994845	0.005155	0.994845	0	0.010256	0.010256	0.010256	22	16.876	1	1	1	1	1	1	-	1	1	1	1	-	1	1	-	1	-	1	1	1	1	1	1	1	-	1	1	1	1	1	1	1
19234727	1	PUCA012867346.1	NA	NA	NA	NA	0.872807	0.009615	0.990385	0.009615	0.990385	0	0.019046	0.019046	0.019046	28	25.832	1	1	1	1	1	1	1	1	1	1	1	1	1	1	1	1	1	1	1	1	1	1	1	1	1	1	1	1	1	1	1	1
19234731	1	PUCA015240598.1	NA	NA	NA	NA	0.846491	0.004975	0.995025	0.004975	0.995025	0	0.009901	0.009901	0.009901	25	17.17	1	1	1	1	1	1	1	1	1	1	1	1	1	1	1	1	1	1	1	1	1	1	1	1	1	1	1	1	1	1	1	1
19234732	1	PUCA015240598.1	NA	NA	NA	NA	0.846491	0.004975	0.995025	0.004975	0.995025	0	0.009901	0.009901	0.009901	24	17.17	1	1	1	1	1	1	1	1	1	1	1	1	1	1	1	1	1	1	1	1	1	1	1	1	1	1	1	1	1	1	1	1
19234733	1	PUCA015240598.1	NA	NA	NA	NA	0.846491	0.00995	0.995025	0.004975	0.99005	0.004975	0.019702	0.009901	0.014802	13.6667	17.17	1	1	1	1	1	1	1	1	1	1	2	1	1	1	1	1	1	1	1	1	1	1	1	1	1	1	1	1	1	1	1	1
19234738	1	PUCA010156215.1	NA	NA	NA	NA	0.855263	0.02451	0.97549	0.02451	0.97549	0	0.047818	0.047818	0.047818	26.6667	24.884	1	1	1	1	1	1	1	1	1	1	-	1	1	1	1	1	1	1	1	1	1	1	1	1	1	1	1	1	1	1	1	-
19234741	1	PUCA014066680.1	NA	NA	NA	NA	0.824561	0.005051	0.994949	0.005051	0.994949	0	0.01005	0.01005	0.01005	54	25.085	1	1	1	1	1	1	1	1	1	1	1	1	1	1	1	1	1	1	1	1	1	1	1	1	1	1	1	1	1	1	1	1
19234742	1	PUCA014409518.1	NA	NA	NA	NA	0.828947	0.040404	0.964646	0.035354	0.959596	0.005051	0.077543	0.068207	0.072875	26.8	23.3719	1	1	1	1	1	1	1	1	1	1	1	1	1	1	1	1	1	1	1	1	1	1	1	1	1	1	1	1	1	1	1	1
19234743	1	PUCA014409518.1	NA	NA	NA	NA	0.811404	0.015464	0.984536	0.015464	0.984536	0	0.03045	0.03045	0.03045	23	23.3719	1	1	1	1	1	1	1	1	1	1	1	1	1	1	1	1	1	1	1	1	1	1	1	1	1	1	1	1	1	1	1	1
19234744	1	PUCA014409518.1	NA	NA	NA	NA	0.802632	0.005208	0.994792	0.005208	0.994792	0	0.010362	0.010362	0.010362	20	23.3719	1	1	1	1	1	1	1	1	1	1	1	1	1	1	1	1	1	1	1	1	1	1	1	1	1	1	1	1	1	1	1	1
19234752	1	PUCA014032339.1	PsCam045633	PsCam045633_29277_762	7	91.7	0.828947	0.005076	0.994924	0.005076	0.994924	0	0.010101	0.010101	0.010101	19	12.1674	1	1	1	1	1	1	1	-	1	1	1	1	-	-	1	1	1	1	-	-	1	1	-	-	1	1	1	-	1	1	-	1
19234753	1	PUCA014032339.1	PsCam045633	PsCam045633_29277_762	7	91.7	0.828947	0.005076	0.994924	0.005076	0.994924	0	0.010101	0.010101	0.010101	13	12.1674	1	1	1	1	1	1	1	-	1	1	1	1	-	-	1	1	1	1	-	-	1	1	-	-	1	1	1	-	1	1	-	1
19234757	1	PUCA011631880.1	NA	NA	NA	NA	0.921053	0.013636	0.990909	0.009091	0.986364	0.004545	0.026901	0.018017	0.022459	19.1667	15.0074	1	1	1	1	1	1	1	1	1	1	1	1	1	1	1	1	1	1	1	1	1	1	1	1	1	1	1	1	1	1	1	1
19234758	1	PUCA011631880.1	NA	NA	NA	NA	0.916667	0.004566	0.995434	0.004566	0.995434	0	0.009091	0.009091	0.009091	21	14.9557	1	1	1	1	1	1	1	1	1	1	1	1	1	1	1	1	1	1	1	1	1	1	1	1	1	1	1	1	1	1	1	1
19234759	1	PUCA011631880.1	NA	NA	NA	NA	0.916667	0.004566	0.995434	0.004566	0.995434	0	0.009091	0.009091	0.009091	12	14.9557	1	1	1	1	1	1	1	1	1	1	1	1	1	1	1	1	1	1	1	1	1	1	1	1	1	1	1	1	1	1	1	1
19234767	1	PUCA011598332.1	NA	NA	NA	NA	0.934211	0.026906	0.973094	0.026906	0.973094	0	0.052364	0.052364	0.052364	10.3333	9.98507	1	1	1	1	1	1	1	1	1	1	1	1	1	1	1	1	1	1	1	1	1	1	1	1	1	1	1	1	1	1	1	1
19234769	1	PUCA014766036.1	NA	NA	NA	NA	0.802632	0.322917	0.682292	0.317708	0.677083	0.005208	0.437283	0.433539	0.435411	7.16438	6.82738	1	1	1	1	1	1	1	1	1	1	1	1	1	1	1	1	1	1	1	1	1	1	1	1	1	-	1	1	1	1	1	1
19234771	1	PUCA011238960.1	PsCam049270	NA	NA	NA	0.969298	0.012987	0.991342	0.008658	0.987013	0.004329	0.025637	0.017166	0.021401	19	15.7809	1	1	1	1	1	1	1	1	1	1	1	1	1	1	1	1	1	1	1	1	1	1	1	1	1	1	1	1	1	1	1	1
19234772	1	PUCA012786249.1	NA	NA	NA	NA	0.868421	0.004854	0.995146	0.004854	0.995146	0	0.009662	0.009662	0.009662	13	10.8849	1	1	1	1	1	1	1	1	1	1	1	1	1	1	1	1	1	1	1	1	1	1	1	1	1	1	1	1	1	1	1	1
19234778	1	PUCA014263959.1	PsCam004643	PsCam004643_3487_3128	5	75.7	0.894737	0.004695	0.995305	0.004695	0.995305	0	0.009346	0.009346	0.009346	51	24.0075	1	1	1	1	1	1	1	1	1	1	1	1	1	1	1	1	1	1	1	1	1	1	1	1	1	1	1	1	1	1	1	1
19234779	1	PUCA014263959.1	PsCam004643	PsCam004643_3487_3128	5	75.7	0.894737	0.004695	0.995305	0.004695	0.995305	0	0.009346	0.009346	0.009346	29	24.0075	1	1	1	1	1	1	1	1	1	1	1	1	1	1	1	1	1	1	1	1	1	1	1	1	1	1	1	1	1	1	1	1
19234780	1	PUCA014263959.1	PsCam004643	PsCam004643_3487_3128	5	75.7	0.899123	0.009346	0.990654	0.009346	0.990654	0	0.018517	0.018517	0.018517	32	24.0075	1	1	1	1	1	1	1	1	1	1	1	1	1	1	1	1	1	1	1	1	1	1	1	1	1	1	1	1	1	1	1	1
19234782	1	PUCA010544909.1	PsCam056419	PsCam056419_37243_752	5	39.7	0.824561	0.111111	0.89899	0.10101	0.888889	0.010101	0.197531	0.181614	0.189572	6.23077	6.45778	1	1	1	1	1	1	1	0	1	1	1	1	1	1	1	1	1	1	1	1	1	1	1	1	1	1	0	1	1	1	0	1
19234785	1	PUCA015218535.1	NA	NA	NA	NA	0.885965	0.004717	0.995283	0.004717	0.995283	0	0.009389	0.009389	0.009389	28.5	20.355	1	1	1	1	1	1	1	1	1	1	1	1	1	1	1	1	1	1	1	1	1	1	1	1	1	1	1	1	1	1	1	1
19234786	1	PUCA015218535.1	NA	NA	NA	NA	0.885965	0.004717	0.995283	0.004717	0.995283	0	0.009389	0.009389	0.009389	19	20.355	1	1	1	1	1	1	1	1	1	1	1	1	1	1	1	1	1	1	1	1	1	1	1	1	1	1	1	1	1	1	1	1
19234791	1	PUCA014501964.1	PsCam035476	PsCam035476_20658_112	-	-	0.859649	0.014563	0.985437	0.014563	0.985437	0	0.028702	0.028702	0.028702	17.3333	13.4186	1	1	1	1	1	1	1	1	1	1	1	1	1	1	1	1	1	1	1	1	1	1	1	1	1	1	1	1	1	1	1	1
19234812	1	PUCA015095440.1	NA	NA	NA	NA	0.872807	0.009615	0.990385	0.009615	0.990385	0	0.019046	0.019046	0.019046	12	9.96538	1	1	1	1	1	1	1	1	1	1	1	1	1	1	1	1	1	1	1	1	1	1	1	1	1	1	1	1	1	1	1	1
19234813	1	PUCA015095440.1	NA	NA	NA	NA	0.868421	0.004831	0.995169	0.004831	0.995169	0	0.009615	0.009615	0.009615	16	9.96538	1	1	1	1	1	1	1	1	1	1	1	1	1	1	1	1	1	1	1	1	1	1	1	1	1	1	1	1	1	1	1	1
19234817	1	PUCA010134123.1	PsCam044628	PsCam044628_28448_2360	4	107.7	0.802632	0.005208	0.994792	0.005208	0.994792	0	0.010362	0.010362	0.010362	21	21.7427	1	1	1	1	1	1	1	1	1	1	1	1	1	1	1	1	1	1	1	1	1	1	1	1	1	1	1	1	1	1	1	1
19234818	1	PUCA010134123.1	PsCam044628	PsCam044628_28448_2360	4	107.7	0.877193	0.095694	0.913876	0.086124	0.904306	0.009569	0.173073	0.157414	0.165243	20.7143	21.7427	1	1	1	1	1	1	1	1	1	1	1	1	1	1	1	1	1	1	1	1	1	1	1	1	1	1	1	1	1	1	1	1
19234820	1	PUCA011990823.1	PsCam049100	PsCam049100_31744_3145	4	74.9	0.907895	0.004651	0.995349	0.004651	0.995349	0	0.009259	0.009259	0.009259	26	19.483	1	1	1	1	1	1	1	1	1	1	1	1	1	1	1	1	1	1	1	1	1	1	1	1	1	1	1	1	1	1	1	1
19234821	1	PUCA011990823.1	PsCam049100	PsCam049100_31744_3145	4	74.9	0.916667	0.013825	0.986175	0.013825	0.986175	0	0.027268	0.027268	0.027268	22.5	19.483	1	1	1	1	1	1	1	1	1	1	1	1	1	1	1	1	1	1	1	1	1	1	1	1	1	1	1	1	1	1	1	1
19234835	1	PUCA014841028.1	NA	NA	NA	NA	0.885965	0.004739	0.995261	0.004739	0.995261	0	0.009434	0.009434	0.009434	35	28.6128	1	1	1	1	1	1	1	1	1	1	1	1	1	1	1	1	1	1	1	1	1	1	1	1	1	1	1	1	1	1	1	1
19234842	1	PUCA013097224.1	PsCam045669	NA	NA	NA	0.947368	0.017391	0.982609	0.017391	0.982609	0	0.034178	0.034178	0.034178	12	6.99636	1	1	1	1	1	1	1	1	1	1	1	1	1	1	1	1	1	1	1	1	1	1	1	1	1	1	1	1	1	1	1	1
19234843	1	PUCA013097224.1	PsCam045669	NA	NA	NA	0.960526	0.030043	0.969957	0.030043	0.969957	0	0.058281	0.058281	0.058281	7.66667	6.99636	1	1	1	1	1	1	1	1	1	1	1	1	1	1	1	1	1	1	1	1	1	1	1	1	1	1	1	1	1	1	1	1
19234844	1	PUCA012616658.1	PsCam037518	PsCam037518_22597_1984	5	92	0.982456	0.987179	0.012821	0.987179	0.012821	0	0.025312	0.025312	0.025312	40.0526	44.3333	1	0	0	0	0	0	0	0	0	0	0	0	0	0	0	0	0	0	0	0	0	0	0	0	0	0	0	0	0	0	0	0
19234846	1	PUCA010550357.1	NA	NA	NA	NA	0.951754	0.004405	0.995595	0.004405	0.995595	0	0.008772	0.008772	0.008772	24	19.8571	1	1	1	1	1	1	1	1	1	1	1	1	1	1	1	1	1	1	1	1	1	1	1	1	1	1	1	1	1	1	1	1
19234847	1	PUCA010550357.1	NA	NA	NA	NA	0.969298	0.021645	0.978355	0.021645	0.978355	0	0.042353	0.042353	0.042353	16.6667	19.8571	1	1	1	1	1	1	1	1	1	1	1	1	1	1	1	1	1	1	1	1	1	1	1	1	1	1	1	1	1	1	1	1
19234855	1	PUCA014831704.1	NA	NA	NA	NA	0.877193	0.995215	0.004785	0.995215	0.004785	0	0.009524	0.009524	0.009524	12.2605	12	1	0	0	0	0	0	0	0	0	0	0	0	0	0	0	0	0	0	0	0	0	0	0	0	0	0	0	0	0	0	0	0
19234859	1	PUCA011964739.1	PsCam045418	PsCam045418_29090_3827	6	48.8	0.95614	0.013274	0.986726	0.013274	0.986726	0	0.026196	0.026196	0.026196	53.6667	47.4477	1	1	1	1	1	1	1	1	1	1	1	1	1	1	1	1	1	1	1	1	1	1	1	1	1	1	1	1	1	1	1	1
19234871	1	PUCA011867086.1	NA	NA	NA	NA	0.885965	0.971564	0.028436	0.971564	0.028436	0	0.055255	0.055255	0.055255	5.78516	3.66667	1	0	0	0	0	0	0	0	0	0	-	0	0	0	0	0	0	0	0	0	0	0	0	0	-	0	0	0	0	0	0	0
19234873	1	PUCA010520615.1	NA	NA	NA	NA	0.820175	0.005102	0.994898	0.005102	0.994898	0	0.010152	0.010152	0.010152	34	33.7561	1	1	1	1	1	1	1	1	1	1	1	1	1	1	1	1	1	1	1	1	1	1	1	1	1	1	1	1	1	1	1	1
19234874	1	PUCA010520615.1	NA	NA	NA	NA	0.824561	0.010152	0.989848	0.010152	0.989848	0	0.020098	0.020098	0.020098	37.6667	33.7561	1	1	1	1	1	1	1	1	1	1	1	1	1	1	1	1	1	1	1	1	1	1	1	1	1	1	1	1	1	1	1	1
19234877	1	PUCA013990331.1	PsCam059340	NA	NA	NA	0.973684	0.004237	0.995763	0.004237	0.995763	0	0.008439	0.008439	0.008439	16	15.1103	1	1	1	1	1	1	1	1	1	1	1	1	1	1	1	1	1	1	1	1	1	1	1	1	1	1	1	1	1	1	1	1
19234878	1	PUCA013990331.1	PsCam059340	NA	NA	NA	0.973684	0.004237	0.995763	0.004237	0.995763	0	0.008439	0.008439	0.008439	10	15.1103	1	1	1	1	1	1	1	1	1	1	1	1	1	1	1	1	1	1	1	1	1	1	1	1	1	1	1	1	1	1	1	1
19234883	1	PUCA014226492.1	NA	NA	NA	NA	0.938596	0.026906	0.973094	0.026906	0.973094	0	0.052364	0.052364	0.052364	12	7.28996	1	1	1	1	1	1	1	1	1	1	1	1	1	1	1	1	1	1	1	1	1	1	1	1	1	1	1	1	1	1	1	1
19234884	1	PUCA014226492.1	NA	NA	NA	NA	0.916667	0.004587	0.995413	0.004587	0.995413	0	0.009132	0.009132	0.009132	8	7.28996	1	1	1	1	1	1	1	1	1	1	1	1	1	1	1	1	1	1	1	1	1	1	1	1	1	1	1	1	1	1	1	1
19234890	1	PUCA013469706.1	NA	NA	NA	NA	0.802632	0.005236	0.994764	0.005236	0.994764	0	0.010416	0.010416	0.010416	42.5	30.4153	1	1	1	1	1	1	1	1	1	1	1	1	-	1	1	1	1	1	1	1	1	1	1	1	1	1	1	1	1	1	-	1
19234968	1	PUCA011320582.1	NA	NA	NA	NA	0.811404	0.103627	0.906736	0.093264	0.896373	0.010363	0.185777	0.169132	0.177454	9.2069	9.29384	0.987805	1	0	1	1	-	1	2	1	1	-	-	-	-	0	1	-	-	-	-	1	1	-	-	1	1	-	0	0	-	-	-
19235006	1	PUCA014087154.1	PsCam006614	PsCam006614_4904_130	5	47.4	0.850877	0.014778	0.990148	0.009852	0.985222	0.004926	0.02912	0.01951	0.024315	8.75	5.575	1	1	1	1	1	1	1	-	1	1	1	1	-	-	1	1	1	1	1	-	1	1	1	1	1	-	1	1	1	1	-	1
19235466	1	PUCA013488642.1	PsCam057269	PsCam057269_37899_3448	7	117.1	0.95614	0.004329	0.995671	0.004329	0.995671	0	0.008621	0.008621	0.008621	49	35.9965	1	1	1	1	1	1	1	1	1	1	1	1	1	1	1	1	1	1	1	1	1	1	1	1	1	1	1	1	1	1	1	1
19235467	1	PUCA013488642.1	PsCam057269	PsCam057269_37899_3448	7	117.1	0.964912	0.012876	0.987124	0.012876	0.987124	0	0.02542	0.02542	0.02542	44.3333	35.9965	1	1	1	1	1	1	1	1	1	1	1	1	1	1	1	1	1	1	1	1	1	1	1	1	1	1	1	1	1	1	1	1
19235478	1	PUCA014789918.1	PsCam033815	NA	NA	NA	0.864035	0.019512	0.980488	0.019512	0.980488	0	0.038263	0.038263	0.038263	54.6667	52.552	1	1	1	1	1	1	1	1	1	1	1	1	1	1	1	1	1	1	1	1	1	1	1	1	1	1	1	1	1	1	1	1
19235481	1	PUCA013296741.1	PsCam002035	NA	NA	NA	0.846491	0.084158	0.935644	0.064356	0.915842	0.019802	0.154152	0.120429	0.13729	47.2174	50.1552	0.979167	1	1	1	1	2	1	1	1	1	1	1	1	1	1	1	1	1	2	1	1	1	1	1	1	1	1	1	-	-	1	1
19235482	1	PUCA010138687.1	PsCam001868	NA	NA	NA	0.991228	0.991525	0.008475	0.991525	0.008475	0	0.016806	0.016806	0.016806	57.2966	51.5	1	0	0	0	0	0	0	0	0	0	0	0	0	0	0	0	0	0	0	0	0	0	0	0	0	0	0	0	0	0	0	0
19235503	1	PUCA012308221.1	NA	NA	NA	NA	0.903509	0.009259	0.990741	0.009259	0.990741	0	0.018347	0.018347	0.018347	49	30.2281	1	1	1	1	1	1	1	1	1	1	1	1	1	1	1	1	1	1	1	1	1	1	1	1	1	1	1	1	1	1	1	1
19235510	1	PUCA014604950.1	PsCam029473	NA	NA	NA	0.885965	0.014151	0.985849	0.014151	0.985849	0	0.027901	0.027901	0.027901	35.6	55.6328	1	1	1	1	1	1	1	1	1	1	1	1	1	1	1	1	1	1	1	1	1	1	1	1	1	1	1	1	1	1	1	1
19235513	1	PUCA010381174.1	PsCam060018	PsCam060018_40034_1626	6	68.1	0.942982	0.004484	0.995516	0.004484	0.995516	0	0.008928	0.008928	0.008928	33	16.1333	1	-	1	1	1	1	1	1	1	1	1	1	1	1	1	-	1	1	1	1	1	1	1	1	1	1	1	1	1	1	1	1
19235531	1	PUCA012308730.1	PsCam036388	PsCam036388_21529_1054	1	81	0.868421	0.038835	0.966019	0.033981	0.961165	0.004854	0.074654	0.065652	0.070153	47.3333	40.7	1	1	1	1	1	1	1	1	1	1	1	1	1	1	1	1	1	1	1	1	1	1	1	1	1	1	1	1	1	1	2	1
19235532	1	PUCA012772470.1	PsCam027045	PsCam027045_15751_1290	-	-	0.916667	0.004608	0.995392	0.004608	0.995392	0	0.009174	0.009174	0.009174	79	75.0111	1	1	1	1	1	1	1	1	1	1	1	1	1	1	1	1	1	1	1	1	1	1	1	1	1	1	1	1	1	1	1	1
19235537	1	PUCA011606701.1	PsCam021333	PsCam021333_11980_92	6	96.8	0.890351	0.004651	0.995349	0.004651	0.995349	0	0.009259	0.009259	0.009259	75	42.2687	1	1	1	1	1	1	1	1	1	1	1	1	1	1	1	1	1	1	1	1	1	1	1	1	1	1	1	1	1	1	1	1
19235543	1	PUCA012437423.1	PsCam016446	NA	NA	NA	0.969298	0.969565	0.03913	0.96087	0.030435	0.008696	0.059017	0.075198	0.067108	24.9194	24.4546	0.979592	0	0	0	0	0	0	0	0	0	0	0	0	0	0	0	0	0	0	0	0	0	0	0	2	0	0	0	0	0	0	0
19235544	1	PUCA012437423.1	PsCam016446	NA	NA	NA	0.942982	0.004464	0.995536	0.004464	0.995536	0	0.008889	0.008889	0.008889	29.5	24.9194	1	1	1	1	1	1	1	1	1	1	1	1	1	1	1	1	1	1	1	1	1	1	1	1	1	1	1	1	1	1	1	1
19235545	1	PUCA011662490.1	NA	NA	NA	NA	0.899123	0.004673	0.995327	0.004673	0.995327	0	0.009302	0.009302	0.009302	53	46.9925	1	1	1	1	1	1	1	1	1	1	1	1	1	1	1	1	1	1	1	1	1	1	1	1	1	1	1	1	1	1	1	1
19235549	1	PUCA013023871.1	PsCam010285	NA	NA	NA	0.850877	0.009804	0.990196	0.009804	0.990196	0	0.019416	0.019416	0.019416	65.75	59.9524	1	1	1	1	1	1	1	1	1	1	1	1	1	1	1	1	1	1	1	1	1	1	1	1	1	1	1	1	1	1	1	1
19235564	1	PUCA011703257.1	PsCam004944	PsCam004944_3744_1858	-	-	0.907895	0.009091	0.990909	0.009091	0.990909	0	0.018017	0.018017	0.018017	51.5	35.1905	1	1	1	1	1	1	1	1	1	1	1	1	1	1	1	1	1	1	1	1	1	1	1	1	1	1	1	1	1	1	1	1
19235565	1	PUCA014923424.1	PsCam057269	PsCam057269_37899_3448	7	117.1	0.820175	0.020725	0.989637	0.010363	0.979275	0.010363	0.040592	0.020511	0.030551	75.7143	84.3808	1	1	1	1	1	1	1	1	1	1	1	1	1	1	1	1	1	1	1	1	1	1	1	1	1	1	1	1	1	1	1	1
19235570	1	PUCA012469910.1	NA	NA	NA	NA	0.846491	0.009901	0.990099	0.009901	0.990099	0	0.019606	0.019606	0.019606	13.3333	10.254	1	1	1	1	1	1	1	1	1	1	1	1	1	1	1	1	1	1	1	1	1	1	1	1	1	1	1	1	1	1	1	1
19235571	1	PUCA012469910.1	NA	NA	NA	NA	0.842105	0.004975	0.995025	0.004975	0.995025	0	0.009901	0.009901	0.009901	19	10.254	1	1	1	1	1	1	1	1	1	1	1	1	1	1	1	1	1	1	1	1	1	1	1	1	1	1	1	1	1	1	1	1
19235573	1	PUCA013331873.1	PsCam016446	NA	NA	NA	0.894737	0.023474	0.976526	0.023474	0.976526	0	0.045846	0.045846	0.045846	90.5	69.103	1	1	1	1	1	1	1	1	1	1	1	1	1	1	1	1	1	1	1	1	1	1	1	1	1	1	1	1	1	1	1	1
19235574	1	PUCA013331873.1	PsCam016446	NA	NA	NA	0.894737	0.023474	0.976526	0.023474	0.976526	0	0.045846	0.045846	0.045846	72.2	69.103	1	1	1	1	1	1	1	1	1	1	1	1	1	1	1	1	1	1	1	1	1	1	1	1	1	1	1	1	1	1	1	1
19235575	1	PUCA012600407.1	PsCam016446	NA	NA	NA	0.885965	0.014151	0.985849	0.014151	0.985849	0	0.027901	0.027901	0.027901	32.25	31.5589	1	1	1	1	1	1	1	1	1	1	1	1	1	1	1	1	1	1	1	1	1	1	1	1	1	1	1	1	1	1	1	1
19235576	1	PUCA012600407.1	PsCam016446	NA	NA	NA	0.881579	0.009479	0.990521	0.009479	0.990521	0	0.018778	0.018778	0.018778	38	31.5589	1	1	1	1	1	1	1	1	1	1	1	1	1	1	1	1	1	1	1	1	1	1	1	1	1	1	1	1	1	1	1	1
19235595	1	PUCA013930634.1	NA	NA	NA	NA	0.973684	0.00431	0.99569	0.00431	0.99569	0	0.008584	0.008584	0.008584	55	51.1474	1	1	1	1	1	1	1	1	1	1	1	1	1	1	1	1	1	1	1	1	1	1	1	1	1	1	1	1	1	1	1	1
19235598	1	PUCA014389822.1	PsCam016446	NA	NA	NA	0.951754	0.013216	0.986784	0.013216	0.986784	0	0.026082	0.026082	0.026082	62.3333	56.914	1	1	1	1	1	1	1	1	1	1	1	1	1	1	1	1	1	1	1	1	1	1	1	1	1	1	1	1	1	1	1	1
19235602	1	PUCA013679779.1	PsCam042463	PsCam042463_26522_4219	3	37	0.991228	0.995763	0.004237	0.995763	0.004237	0	0.008439	0.008439	0.008439	42.5035	35	1	0	0	0	0	0	0	0	0	0	0	0	0	0	0	0	0	0	0	0	0	0	0	0	0	0	0	0	0	0	0	0
19235606	1	PUCA011873847.1	PsCam042336	PsCam042336_26408_2633	3	3.1	1	0.995868	0.028926	0.971074	0.004132	0.024793	0.00823	0.056178	0.032204	51.3627	43.4444	1	0	0	0	0	0	0	0	0	0	0	0	0	0	0	0	0	0	0	0	0	0	0	0	0	0	0	0	0	0	0	0
19235610	1	PUCA013929040.1	PsCam057269	PsCam057269_37899_3448	7	117.1	0.859649	0.004902	0.995098	0.004902	0.995098	0	0.009756	0.009756	0.009756	65	57.957	1	1	1	1	1	1	1	1	1	1	1	1	1	1	1	1	1	1	1	1	1	1	1	1	1	1	1	1	1	1	1	1
19235613	1	PUCA013193616.1	PsCam044976	PsCam044976_28715_1512	2	68.1	0.951754	0.004405	0.995595	0.004405	0.995595	0	0.008772	0.008772	0.008772	49.5	56.8648	1	1	1	1	1	1	1	1	1	1	1	1	1	1	1	1	1	1	1	1	1	1	1	1	1	1	1	1	1	1	1	1
19235615	1	PUCA013801623.1	PsCam043230	PsCam043230_27254_282	3	68.4	0.986842	0.004255	0.995745	0.004255	0.995745	0	0.008474	0.008474	0.008474	63	49.5398	1	1	1	1	1	1	1	1	1	1	1	1	1	1	1	1	1	1	1	1	1	1	1	1	1	1	1	1	1	1	1	1
19235618	1	PUCA010972153.1	PsCam057269	PsCam057269_37899_3448	7	117.1	0.982456	0.97479	0.029412	0.970588	0.02521	0.004202	0.049149	0.057093	0.053121	56.2747	45.8	0.990196	0	0	0	0	0	0	0	0	0	0	0	0	0	0	0	0	0	0	0	0	0	0	0	0	0	0	0	0	0	0	0
19235619	1	PUCA012501292.1	PsCam022635	PsCam022635_12721_118	3	32.6	0.995614	0.033195	0.970954	0.029046	0.966805	0.004149	0.064186	0.056404	0.060295	50.75	55.8597	1	1	1	1	1	1	1	1	1	1	1	1	1	1	1	1	1	1	1	1	1	1	1	1	1	1	1	1	1	1	1	1
19235624	1	PUCA011575876.1	PsCam044899	PsCam044899_28642_1025	6	80.8	0.877193	0.004673	0.995327	0.004673	0.995327	0	0.009302	0.009302	0.009302	64	63.9887	1	1	1	1	1	1	1	1	1	1	1	1	1	1	1	1	1	1	1	1	1	1	1	1	1	1	1	1	1	1	1	1
19235625	1	PUCA011575876.1	PsCam044899	PsCam044899_28642_1025	6	80.8	0.877193	0.004673	0.995327	0.004673	0.995327	0	0.009302	0.009302	0.009302	73	63.9887	1	1	1	1	1	1	1	1	1	1	1	1	1	1	1	1	1	1	1	1	1	1	1	1	1	1	1	1	1	1	1	1
19235626	1	PUCA011575876.1	PsCam044899	PsCam044899_28642_1025	6	80.8	0.929825	0.070796	0.942478	0.057522	0.929204	0.013274	0.131569	0.108427	0.119998	53.5	63.9887	1	1	1	1	1	1	1	1	1	1	1	1	1	1	1	1	1	1	1	1	1	1	1	1	1	1	1	1	1	1	1	1
19235631	1	PUCA015373641.1	NA	NA	NA	NA	0.903509	0.004651	0.995349	0.004651	0.995349	0	0.009259	0.009259	0.009259	35	30.5502	1	1	1	1	1	1	1	1	1	1	1	1	1	1	1	1	1	1	1	1	1	1	1	1	1	1	1	1	1	1	1	1
19235632	1	PUCA010032804.1	PsCam048253	PsCam048253_30996_751	-	-	0.912281	0.004608	0.995392	0.004608	0.995392	0	0.009174	0.009174	0.009174	88	81.8419	1	1	1	1	1	1	1	1	1	1	1	1	1	1	1	1	1	1	1	1	1	1	1	1	1	1	1	1	1	1	1	1
19235639	1	PUCA013388082.1	PsCam023204	PsCam023204_13080_694	3	60.5	0.947368	0.004386	0.995614	0.004386	0.995614	0	0.008733	0.008733	0.008733	47	102.775	1	1	1	1	1	1	1	1	1	1	1	1	1	1	1	1	1	1	1	1	1	1	1	1	1	1	1	1	1	1	1	1
19235640	1	PUCA014007619.1	PsCam006801	PsCam006801_5065_4841	2	21.2	0.881579	0.009346	0.990654	0.009346	0.990654	0	0.018517	0.018517	0.018517	95	57.2218	1	1	1	1	1	1	1	1	1	1	1	1	1	1	1	1	1	1	1	1	1	1	1	1	1	1	1	1	1	1	1	1
19235641	1	PUCA011478042.1	PsCam005166	NA	NA	NA	0.947368	0.004444	0.995556	0.004444	0.995556	0	0.008849	0.008849	0.008849	63	61.7399	1	1	1	1	1	1	1	-	1	1	1	1	1	1	1	1	1	1	1	1	1	1	1	1	1	1	-	1	1	1	1	1
19235650	1	PUCA012273784.1	NA	NA	NA	NA	0.833333	0.020101	0.979899	0.020101	0.979899	0	0.039393	0.039393	0.039393	43.75	37.6667	1	1	1	1	1	1	1	1	1	1	1	1	1	1	1	1	1	1	1	1	1	1	1	1	1	1	1	1	1	1	1	1
19235660	1	PUCA012720322.1	PsCam049200	NA	NA	NA	0.942982	0.067265	0.991031	0.008969	0.932735	0.058296	0.12548	0.017776	0.071628	57.4286	58.4348	1	1	1	1	1	1	1	1	1	1	1	1	1	1	1	1	1	1	1	1	1	1	1	1	1	1	1	1	1	1	1	1
19235662	1	PUCA012635459.1	PsCam011788	NA	NA	NA	0.864035	0.009756	0.990244	0.009756	0.990244	0	0.019322	0.019322	0.019322	35.6667	31.5058	1	1	1	1	1	1	1	1	1	1	1	1	1	1	1	1	1	1	1	1	1	1	1	1	1	1	1	1	1	1	1	1
19235668	1	PUCA013531644.1	PsCam045561	PsCam045561_29218_1952	6	33	0.916667	0.018349	0.986239	0.013761	0.981651	0.004587	0.036024	0.027144	0.031584	64.8333	45.3447	0.989362	-	1	-	1	-	1	1	-	-	1	1	1	1	1	1	1	-	1	1	1	1	1	1	1	-	1	1	1	-	1	1
19235669	1	PUCA013531644.1	PsCam045561	PsCam045561_29218_1952	6	33	0.916667	0.009174	0.990826	0.009174	0.990826	0	0.01818	0.01818	0.01818	27.5	45.1774	1	-	1	-	1	-	1	1	-	-	1	1	1	1	1	1	1	-	1	1	1	1	1	1	1	-	1	1	1	-	1	1
19235675	1	PUCA015365273.1	PsCam057196	NA	NA	NA	0.815789	0.015544	0.984456	0.015544	0.984456	0	0.030605	0.030605	0.030605	42.5	39.1083	1	1	1	1	1	1	1	1	1	1	1	1	1	1	1	1	1	1	1	1	1	1	1	1	1	1	1	1	1	1	1	1
19235676	1	PUCA015365273.1	PsCam057196	NA	NA	NA	0.807018	0.005236	0.994764	0.005236	0.994764	0	0.010416	0.010416	0.010416	39	39.1083	1	1	1	1	1	1	1	1	1	1	1	1	1	1	1	1	1	1	1	1	1	1	1	1	1	1	1	1	1	1	1	1
19235678	1	PUCA010417835.1	PsCam057269	PsCam057269_37899_3448	7	117.1	0.995614	0.029536	0.995781	0.004219	0.970464	0.025316	0.057327	0.008403	0.032865	89.3333	84.5069	1	1	1	1	1	1	1	1	1	1	1	1	1	1	1	1	1	1	1	1	1	1	1	1	1	1	1	1	1	1	1	1
19235685	1	PUCA012595750.1	PsCam044095	PsCam044095_28021_2731	1	65.2	0.991228	0.9875	0.0125	0.9875	0.0125	0	0.024687	0.024687	0.024687	56.8225	48.3333	1	0	0	0	0	0	0	0	0	0	0	0	0	0	0	0	0	0	0	0	0	0	0	0	0	0	0	0	0	0	0	0
19235689	1	PUCA013864685.1	PsCam016446	NA	NA	NA	0.846491	0.004854	0.995146	0.004854	0.995146	0	0.009662	0.009662	0.009662	46	37.8755	1	1	1	1	1	1	1	1	1	1	1	1	1	1	1	1	1	1	1	1	1	1	1	1	1	1	1	1	1	1	1	1
19235693	1	PUCA015151750.1	PsCam000430	NA	NA	NA	0.881579	0.163551	0.859813	0.140187	0.836449	0.023364	0.273605	0.241069	0.257337	75.2326	94.2035	0.98913	1	2	1	1	1	1	1	1	0	1	1	1	1	1	1	1	1	1	1	1	1	1	1	1	1	1	1	1	1	1	0
19235694	1	PUCA012657681.1	PsCam036170	PsCam036170_21318_3396	7	10.2	0.960526	0.004386	0.995614	0.004386	0.995614	0	0.008733	0.008733	0.008733	38	36.7143	1	1	1	1	1	1	1	1	1	1	-	1	-	1	1	1	1	1	1	1	1	1	1	1	1	1	1	1	1	1	-	1
19235701	1	PUCA014066332.1	PsCam016446	NA	NA	NA	0.877193	0.009569	0.990431	0.009569	0.990431	0	0.018956	0.018956	0.018956	41.5	29.7627	1	1	1	1	1	1	1	1	1	1	1	1	1	1	1	1	1	1	1	1	1	1	1	1	1	1	1	1	1	1	1	1
19235702	1	PUCA014066332.1	PsCam016446	NA	NA	NA	0.877193	0.019139	0.990431	0.009569	0.980861	0.009569	0.037545	0.018956	0.02825	37.6	29.7627	1	1	1	1	1	1	1	1	1	1	1	1	1	1	1	1	1	1	1	1	1	1	1	1	1	1	1	1	1	1	1	1
19235706	1	PUCA011184840.1	NA	NA	NA	NA	0.807018	0.010204	0.989796	0.010204	0.989796	0	0.0202	0.0202	0.0202	68.3333	54.5388	1	-	-	1	1	-	1	1	-	1	1	1	1	1	-	-	1	-	-	1	-	-	1	-	-	1	1	-	-	-	1	1
19235723	1	PUCA011479123.1	PsCam016446	NA	NA	NA	0.885965	0.009434	0.990566	0.009434	0.990566	0	0.01869	0.01869	0.01869	21.6667	28.293	1	1	1	1	1	1	1	-	1	1	1	1	1	1	1	1	1	1	1	-	1	1	1	1	1	1	1	1	1	1	1	1
19235724	1	PUCA010932141.1	PsCam010285	NA	NA	NA	0.986842	0.970588	0.05042	0.94958	0.029412	0.021008	0.057093	0.095756	0.076425	109.954	68.7143	0.990385	0	0	0	0	0	0	0	0	0	0	0	0	0	0	0	0	0	0	0	0	0	0	0	0	0	0	0	0	0	0	0
19235728	1	PUCA015109793.1	PsCam057269	PsCam057269_37899_3448	7	117.1	0.907895	0.023148	0.976852	0.023148	0.976852	0	0.045225	0.045225	0.045225	76.5	68.0644	1	1	1	1	1	1	1	1	1	1	1	1	1	1	1	1	1	1	1	1	1	1	1	1	1	1	1	1	1	1	1	1
19235777	1	PUCA013218973.1	PsCam057269	PsCam057269_37899_3448	7	117.1	0.907895	0.986047	0.013953	0.986047	0.013953	0	0.027518	0.027518	0.027518	13.5255	12.6667	1	0	0	0	0	0	0	0	0	0	0	0	0	0	0	0	0	0	0	0	0	0	0	0	0	0	0	0	0	0	0	0
19235948	1	PUCA012369153.1	PsCam048166	NA	NA	NA	0.982456	0.978632	0.021368	0.978632	0.021368	0	0.041822	0.041822	0.041822	59.1383	50	1	0	0	0	0	0	0	0	0	0	0	0	0	0	0	0	0	0	0	0	0	0	0	0	0	0	0	0	0	0	0	0
19235955	1	PUCA014323449.1	PsCam044830	PsCam044830_28583_715	2	17.1	0.95614	0.004386	0.995614	0.004386	0.995614	0	0.008733	0.008733	0.008733	73	62.452	1	1	1	1	1	1	1	1	1	1	1	1	1	1	1	1	1	1	1	1	1	1	1	1	1	1	1	1	1	1	1	1
19235956	1	PUCA011300036.1	NA	NA	NA	NA	0.894737	0.004695	0.995305	0.004695	0.995305	0	0.009346	0.009346	0.009346	37	29.6265	1	1	1	-	-	1	1	1	1	-	1	1	-	1	-	1	1	1	-	1	1	1	1	-	1	1	1	-	-	-	1	1
19235985	1	PUCA013067812.1	PsCam045902	PsCam045902_29485_399	1	53.8	0.864035	0.043902	0.960976	0.039024	0.956098	0.004878	0.08395	0.075003	0.079477	5.72727	5.35772	0.989362	1	1	1	1	-	0	1	1	1	1	1	1	1	1	1	1	1	-	1	1	1	1	1	1	1	0	1	1	1	1	1
19235986	1	PUCA013067812.1	PsCam045902	PsCam045902_29485_399	1	53.8	0.833333	0.005051	0.994949	0.005051	0.994949	0	0.01005	0.01005	0.01005	6	5.35772	1	1	1	1	1	-	-	1	1	1	1	1	1	1	1	1	1	1	-	1	1	1	1	1	1	1	-	1	1	1	1	1
19235987	1	PUCA010629726.1	NA	NA	NA	NA	0.951754	0.004405	0.995595	0.004405	0.995595	0	0.008772	0.008772	0.008772	31	24.1792	1	-	1	1	1	1	1	1	1	1	1	1	1	1	1	1	1	1	1	-	1	1	1	1	1	1	1	1	1	1	-	1
19235990	1	PUCA015297243.1	NA	NA	NA	NA	0.912281	0.013825	0.986175	0.013825	0.986175	0	0.027268	0.027268	0.027268	36.2	20.1731	1	1	1	1	1	1	1	1	1	1	1	1	1	1	1	-	-	1	1	1	1	1	1	1	1	1	1	1	1	1	1	1
19236004	1	PUCA010820305.1	PsCam036274	PsCam036274_21422_1454	4	111.6	0.947368	0.855263	0.157895	0.842105	0.144737	0.013158	0.247576	0.265928	0.256752	7.30612	7.48649	1	0	0	0	0	0	0	0	0	0	0	1	0	0	0	0	0	0	0	0	0	0	0	0	0	0	0	0	0	0	0	0
19236006	1	PUCA010895920.1	NA	NA	NA	NA	0.916667	0.004525	0.995475	0.004525	0.995475	0	0.009009	0.009009	0.009009	15.5	7.39706	1	1	1	1	1	1	1	1	1	1	1	1	1	1	1	1	1	1	1	1	1	1	1	1	1	1	1	1	1	1	1	1
19236026	1	PUCA013516827.1	NA	NA	NA	NA	0.964912	0.995633	0.004367	0.995633	0.004367	0	0.008695	0.008695	0.008695	45.3345	36	1	0	0	0	0	0	0	0	0	0	0	0	0	0	0	0	0	0	0	0	0	0	0	0	0	0	0	0	0	0	0	0
19236068	1	PUCA011021497.1	NA	NA	NA	NA	0.872807	0.023923	0.980861	0.019139	0.976077	0.004785	0.046702	0.037545	0.042124	27.3333	34.2213	1	1	1	1	1	1	-	-	1	1	1	1	1	1	1	1	1	1	1	-	1	1	1	-	1	1	1	1	1	1	-	1
19236069	1	PUCA011021497.1	NA	NA	NA	NA	0.859649	0.004854	0.995146	0.004854	0.995146	0	0.009662	0.009662	0.009662	22.5	34.2213	1	1	1	1	1	1	-	-	1	1	1	1	1	1	1	1	1	1	1	-	1	1	1	-	1	1	1	1	1	1	-	1
19236070	1	PUCA011021497.1	NA	NA	NA	NA	0.859649	0.004854	0.995146	0.004854	0.995146	0	0.009662	0.009662	0.009662	21	34.2213	1	1	1	1	1	1	-	-	1	1	1	1	1	1	1	1	1	1	1	-	1	1	1	-	1	1	1	1	1	1	-	1
19236081	1	PUCA014280731.1	PsCam042654	NA	NA	NA	0.934211	0.004505	0.995495	0.004505	0.995495	0	0.008968	0.008968	0.008968	56	47.4007	1	1	1	1	1	1	1	1	1	1	1	1	1	1	1	1	1	1	1	1	1	1	1	1	1	1	1	1	1	1	1	1
19236082	1	PUCA011394888.1	NA	NA	NA	NA	0.828947	0.005051	0.994949	0.005051	0.994949	0	0.01005	0.01005	0.01005	17	11.6411	1	1	1	1	1	1	1	1	1	1	1	1	1	1	1	1	1	1	1	1	1	1	1	1	1	1	1	1	1	1	1	1
19236083	1	PUCA011394888.1	NA	NA	NA	NA	0.828947	0.005051	0.994949	0.005051	0.994949	0	0.01005	0.01005	0.01005	19	11.6411	1	1	1	1	1	1	1	1	1	1	1	1	1	1	1	1	1	1	1	1	1	1	1	1	1	1	1	1	1	1	1	1
19236084	1	PUCA011394888.1	NA	NA	NA	NA	0.833333	0.01005	0.98995	0.01005	0.98995	0	0.019898	0.019898	0.019898	16.6667	11.6411	1	1	1	1	1	1	1	1	1	1	1	1	1	1	1	1	1	1	1	1	1	1	1	1	1	1	1	1	1	1	1	1
19236086	1	PUCA011442529.1	PsCam049688	PsCam049688_32311_302	2	41.8	0.960526	0.021645	0.978355	0.021645	0.978355	0	0.042353	0.042353	0.042353	9.2	11.9316	1	1	1	1	1	1	1	1	1	1	1	1	1	1	-	1	1	1	1	1	1	1	1	1	1	1	-	1	1	1	1	1
19236087	1	PUCA010659127.1	PsCam048816	PsCam048816_31469_1930	4	69.7	0.95614	0.004405	0.995595	0.004405	0.995595	0	0.008772	0.008772	0.008772	27	45.3085	1	1	1	1	1	1	1	1	1	1	1	1	1	1	1	1	1	1	1	1	1	1	1	1	1	1	1	1	1	1	1	1
19236101	1	PUCA010095749.1	PsCam025205	NA	NA	NA	0.850877	0.009901	0.990099	0.009901	0.990099	0	0.019606	0.019606	0.019606	15.5	22.7056	1	1	1	1	1	1	1	1	1	1	1	1	1	1	1	1	1	1	1	1	1	1	1	1	1	1	1	1	1	1	1	1
19236112	1	PUCA011140879.1	PsCam044214	PsCam044214_28123_1477	7	44	0.907895	0.004608	0.995392	0.004608	0.995392	0	0.009174	0.009174	0.009174	24	21.8178	1	1	1	1	1	1	1	1	1	1	1	1	1	1	1	1	1	1	1	1	1	1	1	1	1	1	1	1	1	1	1	1
19236113	1	PUCA013364988.1	NA	NA	NA	NA	0.899123	0.065728	0.943662	0.056338	0.934272	0.00939	0.122815	0.106328	0.114572	25.8	30.0643	0.99	2	1	1	1	1	1	0	1	1	1	1	0	0	1	1	1	1	0	1	1	1	1	1	1	1	1	1	1	1	1	1
19236118	1	PUCA010726977.1	PsCam039938	PsCam039938_24774_195	6	18.4	0.885965	0.018957	0.981043	0.018957	0.981043	0	0.037196	0.037196	0.037196	4.5	4.27381	1	1	1	1	1	1	1	1	1	1	1	1	1	1	1	1	1	1	1	1	1	1	1	1	1	-	1	1	1	1	1	1
19236120	1	PUCA010726977.1	PsCam039938	PsCam039938_24774_195	6	18.4	0.885965	0.018957	0.981043	0.018957	0.981043	0	0.037196	0.037196	0.037196	4.75	4.27381	1	1	1	1	1	1	1	1	1	1	1	1	1	1	1	1	1	1	1	1	1	1	1	1	1	-	1	1	1	1	1	1
19236125	1	PUCA013597311.1	PsCam004803	PsCam004803_3623_3220	3	124	0.811404	0.005155	0.994845	0.005155	0.994845	0	0.010256	0.010256	0.010256	53	42.3305	1	1	1	1	1	1	1	1	1	1	1	1	1	1	1	1	1	1	1	1	1	1	1	1	1	1	1	1	1	1	1	1
19236130	1	PUCA013136189.1	PsCam044918	PsCam044918_28660_475	3	119.8	0.95614	0.982456	0.017544	0.982456	0.017544	0	0.034472	0.034472	0.034472	7.77061	7	1	0	0	0	0	0	0	0	0	0	0	0	0	0	0	0	0	0	0	0	0	0	0	0	0	0	0	0	0	0	0	0
19236143	1	PUCA014549495.1	NA	NA	NA	NA	0.907895	0.00463	0.99537	0.00463	0.99537	0	0.009216	0.009216	0.009216	11	4.95076	1	1	1	1	1	1	1	1	1	1	1	1	1	1	1	1	1	1	1	1	1	1	-	1	1	1	1	1	1	1	1	1
19236147	1	PUCA013340650.1	NA	NA	NA	NA	0.881579	0.004762	0.995238	0.004762	0.995238	0	0.009478	0.009478	0.009478	17	10.2353	1	-	1	1	1	1	1	1	1	1	1	1	1	1	1	-	1	-	1	1	1	1	1	1	1	-	1	1	1	1	1	1
19236149	1	PUCA015163446.1	NA	NA	NA	NA	0.824561	0.010309	0.989691	0.010309	0.989691	0	0.020406	0.020406	0.020406	12.3333	8.52049	1	1	1	1	1	-	1	1	1	1	1	1	1	1	1	1	1	1	-	1	1	1	1	1	1	1	1	1	1	1	1	1
19236161	1	PUCA012285624.1	NA	NA	NA	NA	0.929825	0.004566	0.995434	0.004566	0.995434	0	0.009091	0.009091	0.009091	35	53.1314	1	1	1	1	1	1	1	1	1	1	1	1	1	1	1	1	1	1	1	1	1	1	1	1	1	1	1	1	1	1	1	1
19236163	1	PUCA010884464.1	NA	NA	NA	NA	0.837719	0.005	0.995	0.005	0.995	0	0.00995	0.00995	0.00995	28	18.4839	1	1	1	1	1	1	-	1	1	1	-	1	1	1	1	1	1	1	1	1	1	1	1	-	1	1	1	-	-	-	1	-
19236179	1	PUCA010659421.1	NA	NA	NA	NA	0.828947	0.015228	0.984772	0.015228	0.984772	0	0.029993	0.029993	0.029993	7.2	5.175	1	1	1	1	1	1	1	1	1	1	1	1	1	1	1	1	1	1	1	1	1	1	1	1	1	1	1	1	1	1	1	1
19236180	1	PUCA010659421.1	NA	NA	NA	NA	0.824561	0.010204	0.989796	0.010204	0.989796	0	0.0202	0.0202	0.0202	6.25	5.175	1	1	1	1	1	1	1	1	1	1	1	1	1	1	1	1	1	1	1	1	1	1	1	1	1	1	1	1	1	1	1	1
19236181	1	PUCA010659421.1	NA	NA	NA	NA	0.842105	0.044554	0.960396	0.039604	0.955446	0.00495	0.085139	0.076071	0.080605	6.45455	5.175	1	1	1	1	1	1	1	1	1	1	1	1	1	1	1	1	1	1	1	1	1	1	1	1	1	1	1	1	1	1	1	1
19236183	1	PUCA013401172.1	PsCam016898	PsCam016898_10504_479	7	22.8	0.881579	0.004785	0.995215	0.004785	0.995215	0	0.009524	0.009524	0.009524	29	20.1016	1	1	1	1	1	1	-	1	1	-	1	1	1	1	1	1	1	1	1	1	1	1	1	1	-	1	1	1	1	1	1	1
19236192	1	PUCA012675585.1	NA	NA	NA	NA	0.828947	0.005076	0.994924	0.005076	0.994924	0	0.010101	0.010101	0.010101	6	3.11765	1	1	1	1	1	1	1	1	1	1	1	-	1	1	-	1	1	1	1	1	1	1	1	1	1	1	-	1	1	1	1	1
19236193	1	PUCA012675585.1	NA	NA	NA	NA	0.837719	0.015075	0.984925	0.015075	0.984925	0	0.029696	0.029696	0.029696	5	3.11765	1	1	1	1	1	1	1	1	1	1	1	-	1	1	-	1	1	1	1	1	1	1	1	1	1	1	-	1	1	1	1	1
19236198	1	PUCA012648660.1	NA	NA	NA	NA	0.890351	0.004717	0.995283	0.004717	0.995283	0	0.009389	0.009389	0.009389	11	6.64751	1	1	1	1	1	1	1	1	1	1	1	1	1	1	1	1	1	1	1	1	1	1	1	1	1	1	1	1	1	1	1	1
19236206	1	PUCA010088833.1	PsCam035301	PsCam035301_20493_729	4	87.6	0.894737	0.014085	0.99061	0.00939	0.985915	0.004695	0.027772	0.018603	0.023188	8.75	8.9771	1	1	1	1	1	1	1	1	-	1	1	1	1	1	1	1	1	1	1	1	-	-	1	1	1	1	1	1	1	1	1	-
19236207	1	PUCA010088833.1	PsCam035301	PsCam035301_20493_729	4	87.6	0.894737	0.00939	0.99061	0.00939	0.99061	0	0.018603	0.018603	0.018603	10.3333	8.9771	1	1	1	1	1	1	1	1	-	1	1	1	1	1	1	1	1	1	1	1	-	-	1	1	1	1	1	1	1	1	1	-
19236213	1	PUCA013395026.1	NA	NA	NA	NA	0.877193	0.009524	0.990476	0.009524	0.990476	0	0.018866	0.018866	0.018866	19.75	17.9575	1	1	1	1	1	1	1	1	1	1	1	1	1	1	1	1	1	1	1	1	1	1	1	1	1	1	1	1	1	1	1	1
19236217	1	PUCA012870994.1	NA	NA	NA	NA	0.929825	0.004545	0.995455	0.004545	0.995455	0	0.00905	0.00905	0.00905	54.5	64.0812	1	1	1	1	1	1	1	1	1	1	1	1	1	1	1	1	1	1	1	1	1	1	1	1	1	1	1	1	1	1	1	1
19236218	1	PUCA012870994.1	NA	NA	NA	NA	0.929825	0.004545	0.995455	0.004545	0.995455	0	0.00905	0.00905	0.00905	53.5	64.0812	1	1	1	1	1	1	1	1	1	1	1	1	1	1	1	1	1	1	1	1	1	1	1	1	1	1	1	1	1	1	1	1
19236237	1	PUCA010714235.1	NA	NA	NA	NA	0.824561	0.010204	0.989796	0.010204	0.989796	0	0.0202	0.0202	0.0202	12	9.3444	1	-	1	1	-	1	1	1	1	1	-	-	1	1	1	1	1	1	-	1	1	1	1	1	1	1	1	1	1	1	1	1
19236255	1	PUCA013997510.1	NA	NA	NA	NA	0.820175	0.005128	0.994872	0.005128	0.994872	0	0.010204	0.010204	0.010204	8	6.49796	1	1	1	1	1	1	1	1	1	1	1	1	1	1	1	1	1	1	1	1	1	1	1	1	1	1	1	1	1	1	1	1
19236285	1	PUCA010473221.1	PsCam043262	PsCam043262_27282_425	-	-	0.881579	0.004739	0.995261	0.004739	0.995261	0	0.009434	0.009434	0.009434	73	48.3308	1	1	1	1	1	1	1	1	1	1	1	1	1	-	1	1	1	1	1	1	1	1	1	1	1	1	1	1	1	1	1	1
19236287	1	PUCA014334082.1	PsCam050048	PsCam050048_32656_424	2	59	0.833333	0.005051	0.994949	0.005051	0.994949	0	0.01005	0.01005	0.01005	14	8.49388	1	1	-	1	1	1	1	1	1	1	1	1	1	1	1	1	1	1	1	1	1	1	1	1	1	1	1	1	1	1	1	1
19236288	1	PUCA014334082.1	PsCam050048	PsCam050048_32656_424	2	59	0.837719	0.01005	0.98995	0.01005	0.98995	0	0.019898	0.019898	0.019898	12	8.49388	1	1	-	1	1	1	1	1	1	1	1	1	1	1	1	1	1	1	1	1	1	1	1	1	1	1	1	1	1	1	1	1
19236293	1	PUCA011513865.1	PsCam003825	NA	NA	NA	0.942982	0.004444	0.995556	0.004444	0.995556	0	0.008849	0.008849	0.008849	39	26.9022	1	1	1	1	1	1	1	1	1	1	1	1	1	1	1	1	1	-	1	1	1	1	1	1	1	1	1	1	-	1	1	1
19236300	1	PUCA015092280.1	NA	NA	NA	NA	0.868421	0.009662	0.990338	0.009662	0.990338	0	0.019137	0.019137	0.019137	37	26.4654	1	1	1	1	1	1	1	1	1	1	1	1	1	1	1	1	1	1	1	1	1	1	1	1	1	1	1	1	1	1	1	1
19236304	1	PUCA012116439.1	PsCam030089	PsCam030089_17890_2369	2	85.6	0.802632	0.005181	0.994819	0.005181	0.994819	0	0.010309	0.010309	0.010309	63	41.5489	1	1	1	1	1	1	1	1	1	1	-	1	-	1	1	1	1	-	1	-	1	1	1	1	1	1	-	1	1	1	-	1
19236307	1	PUCA013850765.1	NA	NA	NA	NA	0.824561	0.010152	0.989848	0.010152	0.989848	0	0.020098	0.020098	0.020098	13	10.2664	1	1	1	1	1	1	1	1	1	1	1	1	1	1	1	1	1	1	1	1	1	1	1	1	1	1	1	1	1	1	1	1
19236309	1	PUCA013850765.1	NA	NA	NA	NA	0.820175	0.005102	0.994898	0.005102	0.994898	0	0.010152	0.010152	0.010152	15	10.2664	1	1	1	1	1	1	1	1	1	1	1	1	1	1	1	1	1	1	1	1	1	1	1	1	1	1	1	1	1	1	1	1
19236310	1	PUCA015342602.1	NA	NA	NA	NA	0.807018	0.005236	0.994764	0.005236	0.994764	0	0.010416	0.010416	0.010416	5	3.3348	1	1	1	1	1	1	1	1	1	1	-	1	1	1	1	1	1	1	1	1	1	1	1	1	1	1	1	1	1	-	1	1
19236323	1	PUCA010378716.1	PsCam011120	PsCam011120_7540_1669	2	96	0.903509	0.95814	0.04186	0.95814	0.04186	0	0.080216	0.080216	0.080216	4.97244	3.81818	1	0	0	0	0	-	0	0	0	0	0	0	0	0	0	0	0	0	0	0	0	0	0	0	0	0	0	0	0	0	1	0
19236326	1	PUCA011629686.1	PsCam048822	PsCam048822_31475_1386	7	84.9	0.859649	0.038835	0.961165	0.038835	0.961165	0	0.074654	0.074654	0.074654	28.8889	26.8669	1	1	1	1	1	1	1	1	1	1	1	1	1	1	1	1	1	1	1	1	1	1	1	1	1	1	1	1	1	1	1	1
19236327	1	PUCA011629686.1	PsCam048822	PsCam048822_31475_1386	7	84.9	0.833333	0.01	0.99	0.01	0.99	0	0.0198	0.0198	0.0198	35.5	26.8669	1	1	1	1	1	1	1	1	1	1	1	1	1	1	1	1	1	1	1	1	1	1	1	1	1	1	1	1	1	1	1	1
19236334	1	PUCA015183505.1	NA	NA	NA	NA	0.890351	0.004695	0.995305	0.004695	0.995305	0	0.009346	0.009346	0.009346	8.5	5.70229	1	1	1	1	1	1	1	1	1	1	1	1	1	1	1	1	1	1	1	1	1	-	1	1	1	1	1	1	1	1	1	1
19236335	1	PUCA015258361.1	NA	NA	NA	NA	0.916667	0.009174	0.990826	0.009174	0.990826	0	0.01818	0.01818	0.01818	24.5	15.3838	1	1	1	1	1	1	1	1	1	1	1	1	1	1	1	1	1	1	1	1	1	1	1	1	1	1	1	1	1	1	1	1
19236336	1	PUCA015258361.1	NA	NA	NA	NA	0.916667	0.013761	0.990826	0.009174	0.986239	0.004587	0.027144	0.01818	0.022662	18.75	15.3838	1	1	1	1	1	1	1	1	1	1	1	1	1	1	1	1	1	1	1	1	1	1	1	1	1	1	1	1	1	1	1	1
19236341	1	PUCA011020457.1	NA	NA	NA	NA	0.947368	0.004464	0.995536	0.004464	0.995536	0	0.008889	0.008889	0.008889	30	18.4436	1	-	1	1	1	1	1	1	1	1	1	1	1	1	1	1	1	1	1	1	1	1	1	1	-	1	1	1	1	1	1	1
19236342	1	PUCA013990333.1	PsCam042354	PsCam042354_26425_2960	3	22.6	0.991228	0.983051	0.029661	0.970339	0.016949	0.012712	0.033324	0.057562	0.045443	38.2937	32.875	0.990196	0	0	0	0	0	0	0	0	0	0	0	0	0	0	0	0	0	0	0	0	0	0	0	0	0	0	0	0	0	0	0
19236347	1	PUCA012489900.1	PsCam038406	PsCam038406_23442_333	2	14.9	0.929825	0.004505	0.995495	0.004505	0.995495	0	0.008968	0.008968	0.008968	20	13.3454	1	1	1	1	1	1	-	1	1	1	1	1	1	1	1	1	1	1	1	1	1	1	1	1	1	1	1	1	1	1	1	1
19236348	1	PUCA012489900.1	PsCam038406	PsCam038406_23442_333	2	14.9	0.929825	0.004505	0.995495	0.004505	0.995495	0	0.008968	0.008968	0.008968	17	13.3454	1	1	1	1	1	1	-	1	1	1	1	1	1	1	1	1	1	1	1	1	1	1	1	1	1	1	1	1	1	1	1	1
19236349	1	PUCA012489900.1	PsCam038406	PsCam038406_23442_333	2	14.9	0.929825	0.004505	0.995495	0.004505	0.995495	0	0.008968	0.008968	0.008968	19.5	13.3454	1	1	1	1	1	1	-	1	1	1	1	1	1	1	1	1	1	1	1	1	1	1	1	1	1	1	1	1	1	1	1	1
19236381	1	PUCA012581301.1	PsCam027753	NA	NA	NA	0.846491	0.010152	0.994924	0.005076	0.989848	0.005076	0.020098	0.010101	0.0151	11.6667	10.3306	1	1	1	1	1	1	1	1	1	1	1	1	1	1	1	1	1	-	1	1	1	1	-	1	1	1	-	1	1	1	1	1
19236382	1	PUCA012581301.1	PsCam027753	NA	NA	NA	0.846491	0.005076	0.994924	0.005076	0.994924	0	0.010101	0.010101	0.010101	15	10.3306	1	1	1	1	1	1	1	1	1	1	1	1	1	1	1	1	1	-	1	1	1	1	-	1	1	1	-	1	1	1	1	1
19236401	1	PUCA013516822.1	PsCam038562	PsCam038562_23584_730	4	95.6	0.855263	0.00495	0.99505	0.00495	0.99505	0	0.009852	0.009852	0.009852	30	26.4269	1	1	1	1	1	1	1	1	1	1	1	1	1	1	1	1	1	1	1	1	1	1	1	1	1	1	1	1	1	1	1	1
19236409	1	PUCA015327471.1	PsCam034029	NA	NA	NA	0.912281	0.004587	0.995413	0.004587	0.995413	0	0.009132	0.009132	0.009132	9	5.48864	1	1	1	1	1	1	1	1	1	1	1	1	1	1	1	1	1	1	1	1	1	1	1	1	1	1	1	1	1	1	1	1
19236410	1	PUCA015327471.1	PsCam034029	NA	NA	NA	0.912281	0.004587	0.995413	0.004587	0.995413	0	0.009132	0.009132	0.009132	6	5.48864	1	1	1	1	1	1	1	1	1	1	1	1	1	1	1	1	1	1	1	1	1	1	1	1	1	1	1	1	1	1	1	1
19236411	1	PUCA015327471.1	PsCam034029	NA	NA	NA	0.912281	0.004587	0.995413	0.004587	0.995413	0	0.009132	0.009132	0.009132	9.5	5.48864	1	1	1	1	1	1	1	1	1	1	1	1	1	1	1	1	1	1	1	1	1	1	1	1	1	1	1	1	1	1	1	1
19236412	1	PUCA015327471.1	PsCam034029	NA	NA	NA	0.912281	0.004587	0.995413	0.004587	0.995413	0	0.009132	0.009132	0.009132	11	5.48864	1	1	1	1	1	1	1	1	1	1	1	1	1	1	1	1	1	1	1	1	1	1	1	1	1	1	1	1	1	1	1	1
19236421	1	PUCA012770820.1	PsCam049182	NA	NA	NA	0.842105	0.069307	0.935644	0.064356	0.930693	0.00495	0.129007	0.120429	0.124718	34.1111	30.7966	1	1	1	1	1	1	1	1	1	1	1	1	1	1	1	1	1	1	1	1	1	1	1	1	1	1	1	1	1	1	1	1
19236434	1	PUCA012370404.1	PsCam034818	PsCam034818_20178_1391	4	3.6	0.802632	0.062176	0.943005	0.056995	0.937824	0.005181	0.116621	0.107493	0.112057	13.5	13.1343	1	-	-	-	-	-	1	1	-	-	1	2	1	1	1	1	-	-	1	-	-	-	1	-	-	-	-	-	-	-	1	-
19236452	1	PUCA011822538.1	NA	NA	NA	NA	0.921053	0.004545	0.995455	0.004545	0.995455	0	0.00905	0.00905	0.00905	9	5.01866	1	1	1	1	1	1	1	1	1	1	1	1	1	1	1	1	1	1	1	1	1	1	1	1	1	1	1	1	1	-	1	1
19236463	1	PUCA013748642.1	NA	NA	NA	NA	0.890351	0.004739	0.995261	0.004739	0.995261	0	0.009434	0.009434	0.009434	12	5.64394	1	1	1	1	1	1	1	1	1	1	1	1	1	1	1	1	1	1	1	1	1	1	1	1	1	1	1	1	1	1	1	1
19236467	1	PUCA011159176.1	PsCam009646	PsCam009646_6442_6106	7	70.3	0.960526	0.004386	0.995614	0.004386	0.995614	0	0.008733	0.008733	0.008733	39	33.9715	1	1	1	1	1	1	1	1	1	1	1	1	1	1	1	1	1	1	1	1	1	1	1	1	1	1	1	1	1	1	1	1
19236474	1	PUCA013689357.1	PsCam050019	PsCam050019_32627_1292	6	67.2	0.938596	0.013575	0.986425	0.013575	0.986425	0	0.026781	0.026781	0.026781	7.66667	6.68613	1	1	1	1	1	1	1	1	1	1	1	1	1	1	1	1	1	1	1	1	1	1	1	1	1	1	1	1	1	1	1	1
[truncated: 9,421 more rows]
[truncated: 197 more columns]
