# Supplementary material for: Molecular Evidence for Two Domestication Events in the Pea Crop
Source: Genes (Basel). 2018 Nov 6;9(11):535. doi: 10.3390/genes9110535 (PMC6265838; doi:10.3390/genes9110535)
Supplement: Supplementary file 1 [file genes-09-00535-s001.zip › Table- S1.xlsx]

## Sheet: current dataset
Identification	Accession number	Source	Country of origin		Site	Seed coat traits (gty/pigmentation)	Seeds dormancy	clusters DAPC
Landrace	PI343972	USDA	Turkey		Efes	GTY/present	N	8	P. sativum- landraces
Landrace	TG2548	JIC	Georgia		Latali	gty/present	N	8	ORIGINS
Landrace	TG2426	JIC	Georgia		Mestia	gty/present	N	1	Middle East (Turkey-Syria-Israel)		13
Landrace	TG2558	JIC	Georgia		Lagami	gty/present	N	10	Caucasus region		13
Landrace	IPK476	IPK	Pakistan		Hindukush	gty/present	N	6	Europe		10
Landrace	ATC1044	AGB	India		NA	gty/present	N	6	China-India		9
Landrace	PI181958	USDA	Syria		Homs	gty/absent	N	6	Central Asia (Iran-Pakistan.Afghanistan-Nepal)		10
Landrace	VIR1541	VIR	Russia		Primorkij kraj	gty/absent	N	6	Ethiopia- N Africa		9
Landrace	JI1594	JIC	Ethiopia		NA	gty/present	N	6			64
Landrace	PI357292	USDA	Macedonia		Kiflica	gty/absent	N	3
Landrace	JI103	JIC	Afghanistan		Kunduz	gty/absent	N	3
Landrace	PI347422	USDA	India		Uttar Pradesh, Shikohabad	gty/absent	N	6
Landrace	PI181799	USDA	Lebanon		Chtura	gty/absent	N	6
Landrace	JI267	JIC	Greece		Kozani	gty/present	N	3
Landrace	JI2602	JIC	Libya		Ghat oasis	gty/absent	N	6
Landrace	CGN 3277	CGN	Pakistan		Hindukush	gty/absent	N	3
Landrace	JI2019	JIC	Nepal		Ladakh	gty/present	N	3
Landrace	JI1071	JIC	Turkey		Gelemis	gty/present	N	6
Landrace	JI1525	JIC	Greece		Prassia	gty/present	N	6
Landrace	WT23	PBN	Ethiopia		NA	gty/present	N	3
Landrace	JI1597	JIC	Ethiopia		NA	gty/present	N	6
Landrace	JI86	JIC	Afghanistan		NA	gty/present	N	6
Landrace	ATC6926	AGB	China		NA	gty/absent	N	3
Landrace	JI1837	JIC	Spain		Coalla, grado	gty/absent	N	6
Landrace	ARI00989	Greek genebank	Cyprus		NA	gty/present	N	6
Landrace	PI124478	USDA	Pakistan		Hyderabad, Sind State	gty/absent	N	3
Landrace	ATC7106	AGB	China		NA	gty/absent	N	6
Landrace	VIR1587	VIR	Russia		Sverdlovskaya obl.	gty/present	N	6
Landrace	JI3554	JIC	Italy		Aosta	gty/present	N	6
Landrace	BGJ22	Albanian genebank	Albania		NA	gty/present	N	3
Landrace	ATC7021	AGB	China		NA	gty/absent	N	6
Landrace	VIR2098	VIR	Armenia		NA	gty/present	N	6
Landrace	PI193835	USDA	Ethiopia		Addis Ababa	gty/present	N	6
Landrace	ATC7061	AGB	China		NA	gty/absent	N	3
Landrace	L0200201	CzNGB	Czech Republic		NA	gty/present	N	6
Landrace	JI1847	JIC	Iran		Tehran	gty/absent	N	6
Landrace	ATC4587	AGB	China		NA	gty/absent	N	3
Landrace	ATC6975	AGB	China		NA	gty/absent	N	3
Landrace	VIR2311	VIR	Georgia		NA	gty/present	N	6
Landrace	JI1834	JIC	Spain		Palomero Alto	gty/absent	N	6
Landrace	L0100028	CzNGB	Czech Republic		NA	gty/absent	N	6
Landrace	JI1108	JIC	Nepal		Keerau	gty/present	N	3
Landrace	JI1086	JIC	Turkey		Bagyurdu	gty/present	N	3
Landrace	VIR1246	VIR	Tadzikistan		NA	gty/present	N	3
Landrace	ATC4285	AGB	China		NA	gty/absent	N	3
Landrace	PI639969	USDA	Nepal		NA	gty/present	N	3
Landrace	TG2546	JIC	Georgia		Mestia	gty/present	N	3
Landrace	TG196	JIC	Georgia		NA	gty/absent	N	3
Landrace	ATC3237	AGB	China		NA	gty/absent	N	6
Landrace	TG2547	JIC	Georgia		Mestia	gty/present	N	3
Landrace	TG2549	JIC	Georgia		Mestia	gty/present	N	6
Landrace	PI358608	USDA	Ethiopia		Nazareth	gty/present	N	3
Landrace	POL20	PBN	Ethiopia		NA	gty/present	N	6
Landrace	IG65050	ICARDA	Iran		NA	gty/present	N	3
Landrace	IG52520	ICARDA	Turkey		Antakya	gty/absent	N	3
Landrace	IG52507	ICARDA	Turkey		Gaziantep	GTY/present	N	3
Landrace	UP_Arm2	CzNGB	Armenia		Chakaten	GTY/present	N	3
Landrace	IG52459	ICARDA	Morocco		NA	gty/present	N	3
Landrace	UP_Arm3	CzNGB	Armenia		Noravank	GTY/present	N	10
Landrace	IG52518	ICARDA	Turkey		Antakya	gty/present	N	3
Landrace	IG52504	ICARDA	Turkey		Urfa	gty/present	N	3
Landrace	IG52442	ICARDA	Syria		Aleppo	gty/present	N	3
Landrace	JI2105	JIC	Iran		Isfahan	gty/present	N	3
Landrace	IG52595	ICARDA	Algeria		Setif	gty/absent	N	3
				LAT	LONG
P.elatius	W62101	USDA	Turkey	37.7666	42.1166	GTY/present	D	1	P.elatius
P.elatius	JI1794	JIC	Israel	32.41	35.35	GTY/present	D	1	ORIGINS
P.elatius	W62107	USDA	Turkey	37.9167	41.1333	GTY/present	D	1	Middle East centre (Turkey, Syria, Israel, Jordan)	89
P.elatius	713	VIR/Novosibirsk	Israel	31.4275	34.7703	GTY/present	D	1	Europe (Western, Eastern Mediterranean, Hungary, Italy)	34
P.elatius	IG108291	ICARDA	Tunisia	36	9.38333	gty/present	D	1	Caucasus (Russia, Armenia, Georgia)	8
P.elatius	T15/4	Smýkal et al. 2018	Turkey	37.6149	37.0843	GTY/present	N	1	Northern Africa (Algeria, Morocco) 3	3
P.elatius	T15/10	Smýkal et al. 2018	Turkey	37.9282	39.0089	GTY/present	D	1		134
P.elatius	JI3276	JIC	Syria	39.267	9.111	GTY/present	D	1
P.elatius	T14/7	Smýkal et al. 2018	Turkey	38.35	43.0333	GTY/present	D	1
P.elatius	T15/2	Smýkal et al. 2018	Turkey	38.0096	39.2962	GTY/present	D	1
P.elatius	T15/9	Smýkal et al. 2018	Turkey	37.6387	37.6447	gty/present	D	1
P.elatius	T14/8	Smýkal et al. 2018	Turkey	39.7974	40.5184	GTY/present	N	1
P.elatius	PI639957	USDA	Turkey	37.8561	39.7398	GTY/present	D	1
P.elatius	IG52443	ICARDA	Syria	32.8306	36.575	GTY/present	D	1
P.elatius	T15/8	Smýkal et al. 2018	Turkey	37.9148	38.9806	gty/present	D	1
P.elatius	T14/6	Smýkal et al. 2018	Turkey	37.5348	40.8956	GTY/present	N	1
P.elatius	PI639960	USDA	Turkey	37.2847	38.7024	GTY/present	D	1
P.elatius	T15/7	Smýkal et al. 2018	Turkey	37.8391	38.3179	GTY/present	N	1
P.elatius	T14/5	Smýkal et al. 2018	Turkey	37.5556	42.4259	gty/present	N	1
P.elatius	PI343978	USDA	Turkey	38.4167	27.4312	GTY/present	D	1
P.elatius	PI639959	USDA	Turkey	37.7151	37.9722	GTY/present	D	1
P.elatius	T15/6	Smýkal et al. 2018	Turkey	37.6387	37.6447	GTY/present	D	1
P.elatius	T14/3	Smýkal et al. 2018	Turkey	37.5647	43.5292	GTY/present	N	1
P.elatius	PI639961	USDA	Turkey	37.05	37.1333	GTY/present	N	1
P.elatius	T14/4	Smýkal et al. 2018	Turkey	37.5648	43.5292	GTY/present	D	1
P.elatius	PI343979	USDA	Turkey	39.0818	43.7656	GTY/present	D	1
P.elatius	W6-2044	USDA	Turkey	37.3	40.6333	GTY/present	D	1
P.elatius	T15/3	Smýkal et al. 2018	Turkey	37.6149	37.0843	GTY/present	N	1
P.elatius	JI1030	JIC	Iran	34	56	gty/absent	N	6
P.elatius	JI1089	JIC	Turkey	36.32	36.19	gty/present	N	3
P.elatius	JI2629	JIC	Crimea	44.4	33.9833	GTY/present	D	10
P.elatius	IG111992	ICARDA	Morocco	32.0678	-6.52444	gty/absent	N	3
P.elatius	JI2559	JIC	Georgia	43.02	42.43	gty/present	N	3
P.elatius	UP_Srb	CzNGB	Serbia	42.3282	21.8977	GTY/present	N	5
P.elatius	JI3271	JIC	Italy	39.267	9.111	GTY/present	N	1
P.elatius	JI1853	JIC	Israel			gty/absent	N	3
P.elatius	IG52508	ICARDA	Turkey	37.5	36.3	GTY/present	D	3
P.elatius	721	VIR/Novosibirsk	Israel	32.6267	35.0085	GTY/present	D	3
P.elatius	W6-26112	USDA	Georgia	41.9036	44.0944	GTY/present	D	10
P.elatius	722	VIR/Novosibirsk	Israel	33.0767	35.2117	GTY/present	D	3
P.elatius	P016	VIR/Novosibirsk	Turkey	36.008	35.9998	gty/present	N	3
P.elatius	UP_Cauc	CzNGB	Russia	44.12	42.55	GTY/present	D	10
P.elatius	JI3511	JIC	Georgia	41.9043	44.0955	GTY/present	D	10
P.elatius	JI2201	JIC	Russia	45.01	38.58	GTY/absent	N	3
P.elatius	JI2546	JIC	Georgia	43.02	42.43	gty/present	N	3
P.elatius	JI1087	JIC	Turkey	36.12	29.38	gty/present	N	3
P.elatius	IG52596	ICARDA	Algeria	36.35		gty/present	N	3
P.elatius	P014	VIR/Novosibirsk	Turkey			gty/present	N	3
P.elatius	T14/10	Smýkal et al. 2018	Turkey	39.7726	40.3398	GTY/present	D	1
P.elatius	IG140562	ICARDA	Armenia	48.639	40.6833	GTY/present	D	10
P.elatius	UP_Arm1	CzNGB	Armenia	39.1348	46.4648	GTY/present	D	10
P.elatius	IG141436	ICARDA	Armenia	45.1625	40.9422	GTY/present	D	10
P.elatius	W6-19256	USDA	Bulgaria	43.3767	28.085	GTY/present	D	10
P.elatius	UP-Tur1	Smýkal et al. 2018	Turkey	35.7378	29.9681	GTY/present	D	10
P.elatius	PI343994	USDA	Turkey	37.007	30.3648	GTY/present	D	10
P.elatius	UP-Tur2	Smýkal et al. 2018	Turkey	36.5167	32.0667	GTY/present	D	10
P.elatius	PI343992	USDA	Turkey	37.47	28.9023	GTY/present	D	10
P.elatius	JI1075	JIC	Turkey			GTY/absent	N	10
P.elatius	IG140971	ICARDA	Armenia	45.9461	39.4378	GTY/present	N	10
P.elatius	P017	VIR/Novosibirsk	Turkey			GTY/present	D	10
P.elatius	IS19809	IGB	Israel	31.7661	35.163	GTY/present	D	10
P.elatius	IG52532	ICARDA	Turkey	38.35	41.817	GTY/present	D	5
P.elatius	IG64207	ICARDA	Jordan	30.9167	35.9167	GTY/present	D	8
P.elatius	IS18914	IGB	Israel	33.0894	35.616	GTY/present	D	8
P.elatius	JI2724	JIC	Spain	39.53		GTY/present	D	8
P.elatius	IG52414	ICARDA	Syria	35.6822	36.5328	GTY/present	N	8
P.elatius	IG140897	ICARDA	Armenia	39.6433	46.575	GTY/present	D	8
P.elatius	IS24324	IGB	Israel	33.0093	35.304	GTY/present	D	8
P.elatius	IS18912	IGB	Israel	33.0838	35.6189	GTY/present	D	8
P.elatius	IS18911	IGB	Israel	33.2161	35.6397	GTY/present	D	8
P.elatius	JI1074	JIC	Turkey	37.1	43.58	GTY/present	N	8
P.elatius	PI343975	USDA	Turkey	37.2367	27.6035	GTY/present	D	8
P.elatius	PI560059	USDA	Israel	33.0822	35.2166	GTY/present	N	5
P.elatius	PI343974	USDA	Turkey	37.3793	27.669	GTY/present	D	8
P.elatius	PI639955	USDA	Israel	33.0782	35.3148	GTY/present	D	8
P.elatius	PI343973	USDA	Turkey	37.8339	27.5083	GTY/present	D	8
P.elatius	PI560057	USDA	Portugal			GTY/present	D	8
P.elatius	JI262	JIC	Turkey	36.51	31.15	GTY/present	D	8
P.elatius	IS18915	IGB	Israel	32.8786	35.5085	GTY/present	D	8
P.elatius	PI343977	USDA	Turkey	37.8784	27.5533	GTY/present	D	8
P.elatius	IS18909	IGB	Israel	33.0042	35.2981	GTY/present	D	8
P.elatius	PI343976	USDA	Turkey	37.8261	27.4901	GTY/present	D	8
P.elatius	W626127	USDA	Turkey	41.7486	43.2044	GTY/present	D	5
P.elatius	W626109	USDA	Turkey	41.6019	44.5222	GTY/present	D	5
P.elatius	JI261	JIC	Turkey	36.07	33.17	GTY/present	D	5
P.elatius	711	VIR/Novosibirsk	Israel	31.7291	35.1765	GTY/present	D	5
P.elatius	T14/9	Smýkal et al. 2018	Turkey	39.7726	40.3398	GTY/present	D	5
P.elatius	PI344001	USDA	Turkey	36.9458	34.5689	GTY/present	D	5
P.elatius	T15/1	Smýkal et al. 2018	Turkey	38.0096	39.2962	GTY/present	D	5
P.elatius	T14/2	Smýkal et al. 2018	Turkey	37.2667	44.65	GTY/present	D	5
P.elatius	P013	VIR/Novosibirsk	Turkey	40.2532	36.5481	GTY/present	N	5
P.elatius	T15/5	Smýkal et al. 2018	Turkey	37.6165	37.0797	GTY/present	D	5
P.elatius	T15/11	Smýkal et al. 2018	Turkey			GTY/present	D	5
P.elatius	PI344002	USDA	Turkey	36.9698	34.5705	GTY/present	D	5
P.elatius	PIS1675	IPK	Italy	41.7272	18.2117	GTY/present	D	4
P.elatius	L100	VIR/Novosibirsk	Israel	31.1858	26.58	GTY/present	D	4
P.elatius	IS18908	IGB	Israel	33.1259	35.5514	GTY/present	D	4
P.elatius	PI344537	USDA	Italy	37.88	13.3729	GTY/present	D	4
P.elatius	IG52496	ICARDA	Turkey	37.25	37.2167	gty/present	N	4
P.elatius	IS22287	IGB	Israel	31.4802	35.1426	GTY/present	D	4
P.elatius	IG52565	ICARDA	Jordan	32.3	35.7833	GTY/present	N	4
P.elatius	IG64350	ICARDA	Algeria	36.55	01,03,2015	GTY/present	D	4
P.elatius	IS24337	IGB	Israel	33.0078	35.468	GTY/present	D	4
P.elatius	IS19864	IGB	Israel	31.7661	35.163	GTY/present	D	4
P.elatius	PI343999	USDA	Turkey			GTY/present	D	4
P.elatius	714	VIR/Novosibirsk	Israel	31.6857	34.9335	gty/present	D	4
P.elatius	IG52517	ICARDA	Turkey	36.25	36.2	GTY/present	D	4
P.elatius	IG119794	ICARDA	Spain	37.9473	-5.76283	GTY/present	D	4
P.elatius	PI639966	USDA	Turkey			GTY/present	D	4
P.elatius	PI560069	USDA	Israel	31.2135	34.6944	GTY/present	D	4
P.elatius	UP_HU2	CzNGB	Hungary	46.8411	17.4525	GTY/present	D	9
P.elatius	JI3558	JIC	Spain	41.3517	1.06139	GTY/present	D	9
P.elatius	PIS7475	IPK	Macedonia	41.876	21.4904	GTY/present	D	9
P.elatius	PI344006	USDA	Greece	41.188	24.1055	GTY/present	D	9
P.elatius	JI241	JIC	Israel	35.1	31.46	gty/present	N	9
P.elatius	PIS2850	IPK	Italy	44.3382	9.16074	GTY/present	D	9
P.elatius	PIS2845	IPK	Italy	37.6831	13.3831	GTY/present	D	9
P.elatius	PIS2844	IPK	Spain	40.3621	-5.82523	GTY/present	D	9
P.elatius	JI3557	JIC	Portugal	41.5	-6.48333	GTY/present	D	9
P.elatius	PIS7388	IPK	France	44.3947	2.06972	GTY/present	D	9
P.elatius	JI3553	JIC	France	43.383		GTY/present	D	9
P.elatius	PIS2853	IPK	Hungary	45.8551	18.419	GTY/present	D	9
P.elatius	IG52503	ICARDA	Turkey	37.6333	39.0333	gty/present	N	9
P.elatius	PI560058	USDA	Israel	32.572	34.9611	GTY/present	D	9
P.elatius	PI344011	USDA	Greece	40.2289	24.2251	GTY/present	D	9
P.elatius	PI344539	USDA	Italy	37.9981	13.2855	GTY/present	D	9
P.elatius	JI3533	JIC	Bulgaria	43.3767	28.085	GTY/present	D	9
P.elatius	PI344538	USDA	Italy	38.0499	13.445	GTY/present	D	9
P.elatius	JI1095	JIC	Greece	40.2348	24.2057	GTY/present	D	9
P.elatius	JI1092	JIC	Greece	40.2166	24.2401	GTY/present	D	9
P.elatius	PI344004	uSDA	Turkey	36.385	34.0361	GTY/present	D	9
P.elatius	UP-Hu1	CzNGB	Hungary	45.8551	18.419	GTY/present	D	9
P.elatius	PI560071	USDA	Israel	31.6548	34.931	GTY/present	D	1
P.elatius	PI560059	USDA	Israel	33.0822	35.2166	GTY/present	D	5
P.abyssinicum	PI358618	USDA	Ethiopia			gty/absent	N	7
P.abyssinicum	PI358617	USDA	Ethiopia			gty/absent	N	7
P.abyssinicum	VIR2759	VIR/Novosibirsk	Ethiopia			gty/present	N	7
P.abyssinicum	PI358607	USDA	Ethiopia			gty/absent	N	7
P.abyssinicum	JI1974	JIC	Ethiopia			gty/present	N	7
P.abyssinicum	POL5	PNGB	Ethiopia			gty/present	N	7
P.abyssinicum	PI358615	USDA	Ethiopia			gty/absent	N	7
P.abyssinicum	JI2385	JIC	Ethiopia			gty/present	N	7
P.abyssinicum	PI358613	USDA	Ethiopia			gty/absent	N	7
P.abyssinicum	L020523	CzNGB	Ethiopia			gty/present	N	7
P.fulvum	JI2534	JIC	Syria	32.48	36.48		D	2
P.fulvum	JI2528	JIC	Syria	35.57	36.32		D	2
P.fulvum	JI2527	JIC	Syria	32.49	36.36		D	2
P.fulvum	JI3268	JIC	Syria				D	2
P.fulvum	JI2518	JIC	Syria	36.08	36.34		D	2
P.fulvum	JI2473	JIC	Syria				D	2
P.fulvum	IG112136	ICARDA	Jordan				D	2
P.fulvum	JI2544	JIC	Syria	35.57	36.28		D	2
P.fulvum	JI2523	JIC	Syria	35.57	36.28		D	2
P.fulvum	PI595946	USDA	Turkey				D	2
P.fulvum	JI2538	JIC	Syria				D	2
P.fulvum	JI2517	JIC	Syria				D	2
P.fulvum	JI1010	JIC	Israel	31.36	34.54		D	2
P.fulvum	JI1011	JIC	Israel	32.36	34.88		D	2
P.fulvum	JI1006	JIC	Israel				D	2
P.fulvum	JI1796	JIC	Israel	31.46	35.1		D	2
P.fulvum	WL2140	VIR/Novosibirsk	Israel				D	2
P.fulvum	JI224	JIC	Israel	31.46	35.1		D	2
P.fulvum	JI2513	JIC	Syria	34.47	36.07		D	2
P.fulvum	JI2510	JIC	Syria				D	2
						Gty = rough surface	D = dormant (germination bellow 50%)
						gty= smooth testa	N = non-dormant (Germination over 80%)
Legend:
JIC - John Innes Center, Norwich, UK (https://www.seedstor.ac.uk)
USDA - United States Department of Agriculture, Pullman, USA (https://www.ars-grin.gov)
ICARDA - International Center for Agricultural Research in the Dry Areas, Beirut - Lebanon (https://www.cgiar.org)
VIR- Vavilov Institute, St. Petersburg, Russia (http://www.vir.nw.ru)
Novosibirsk - Siberian branch of Russian Academy of Sciences, Novosibirsk, Russia
PNGB - Polish National Genebank, Wiatrovo, Poland (https://bankgenow.edu.pl)
IPK- Leibniz Institute of Plant Genetics and Crop Plant Research, Gatersleben, Germany (http://www.ipk-gatersleben.de)
CzNGB - Czech National Genebank, Prague, Czech Republic (http://genbank.vurv.cz/genetic/resources)
IGB - Israel Plant Gene Bank, Bet-Dagan, Israel (https://igb.agri.gov.il)
AGB - Australian Grains Genebank, Horsham, Australia (http://www.seedpartnership.org.au/associates/agg)
CGN - The Centre fro Genetic Resources, The Netherlands (https://www.wur.nl/en/Research-Results/Statutory-research-tasks/Centre-for-Genetic-Resources-the-Netherlands)
Smýkal et al. 2018	PLoS ONE 2018, 13, e0194056, doi:10.1371/journal.pone.0194056.

## Sheet: Sci REports paper clusters
Accession number	Taxonomical status	Sci Reports 2017 clustering	current study DAPC clusters	disagreement
JI2534	P. fulvum	F	2
JI2528	P. fulvum	F	2
JI2527	P. fulvum	F	2
JI3268	P. fulvum	F	2
JI2518	P. fulvum	F	2
JI2473	P. fulvum	F	2
IG112136	P. fulvum	F	2
JI2544	P. fulvum	F	2
JI2523	P. fulvum	F	2
PI595946	P. fulvum	F	2
JI2573	P. fulvum	F	2
JI2517	P. fulvum	F	2
JI1010	P. fulvum	F	2
JI1011	P. fulvum	F	2
JI1006	P. fulvum	F	2
JI1796	P. fulvum	F	2
WL2140	P. fulvum	F	2
JI2513	P. fulvum	F	2
JI2510	P. fulvum	F	2
JI224	P. fulvum	F	2
IG64207	P. elatius	Q1	8
IG140897	P. elatius	Q1	8
IS18914	P. elatius	Q1	8
IS24324	P. elatius	Q1	8
IS18912	P. elatius	Q1	8
IS18911	P. elatius	Q1	8
IS18915	P. elatius	Q1	8
IS18909	P. elatius	Q1	8
JI2724	P. elatius	Q1	8
JI1074	P. elatius	Q1	8
JI262	P. elatius	Q1	8
PI343975	P. elatius	Q1	8
PI360059	P. elatius	Q1	5	1
PI343974	P. elatius	Q1	8
PI639955	P. elatius	Q1	8
PI343973	P. elatius	Q1	8
PI360057	P. elatius	Q1	8
PI343977	P. elatius	Q1	8
PI343976	P. elatius	Q1	8
UP_Hu2	P. elatius	Q2	9
UP_Serb	P. elatius	Q2	5	1
UP-Hu1	P. elatius	Q2	9
IG52414	P. elatius	Q2	8	1
IG52503	P. elatius	Q2	9
PIS7475	P. elatius	Q2	9
PIS2850	P. elatius	Q2	9
PIS2845	P. elatius	Q2	9
PIS2844	P. elatius	Q2	9
PIS7388	P. elatius	Q2	9
PIS2853	P. elatius	Q2	9
JI3558	P. elatius	Q2	9
JI3557	P. elatius	Q2	9
JI3553	P. elatius	Q2	9
JI3533	P. elatius	Q2	9
JI1095	P. elatius	Q2	9
JI1092	P. elatius	Q2	9
PI344006	P. elatius	Q2	9
PI560058	P. elatius	Q2	9
PI344011	P. elatius	Q2	9
PI344539	P. elatius	Q2	9
PI344538	P. elatius	Q2	9
PI344004	P. elatius	Q2	9
IG52565	P. elatius	Q3	4
IG52496	P. elatius	Q3	4
IG64350	P. elatius	Q3	4
IG119794	P. elatius	Q3	4
PIS1675	P. elatius	Q3	4
IS18908	P. elatius	Q3	4
IS22287	P. elatius	Q3	4
IS24337	P. elatius	Q3	4
IS19864	P. elatius	Q3	4
PI344537	P. elatius	Q3	4
PI343999	P. elatius	Q3	4
PI639966	P. elatius	Q3	4
PI560069	P. elatius	Q3	4
L100	P. elatius	Q3	4
714	P. elatius	Q3	4
UP_Arm1	P. elatius	Q4	10
UP_Arm2	Landrace	Q4	3	1
UP_Arm3	Landrace	Q4	3	1
UP-Tur1	P. elatius	Q4	10
UP_Cau	P. elatius	Q4	10
UP_Tur2	P. elatius	Q4	10
T14-10	P. elatius	Q4	1	1
IG140562	P. elatius	Q4	10
IG52442	Landrace	Q4	3	1
IG52520	Landrace	Q4	3	1
IG52507	Landrace	Q4	3	1
IG52532	P. elatius	Q4	5	1
IG52508	P. elatius	Q4	3	1
IG52459	Landrace	Q4	3	1
IG141436	P. elatius	Q4	10
IG52518	Landrace	Q4	3	1
IG52504	Landrace	Q4	3	1
IG140971	P. elatius	Q4	10
IG52595	Landrace	Q4	3	1
IG52596	P. elatius	Q4	3	1
JI2629	P. elatius	Q4	10
JI2559	P. elatius	Q4	3	1
JI3271	P. elatius	Q4	1	1
JI1030	P. elatius	Q4	6	1
JI1853	P. elatius	Q4	3	1
JI3511	P. elatius	Q4	10
JI1089	P. elatius	Q4	3	1
JI2201	P. elatius	Q4	3	1
JI2546	P. elatius	Q4	3	1
JI1075	P. elatius	Q4	10
JI1087	P. elatius	Q4	3	1
JI2105	Landrace	Q4	3	1
W6-26112	P. elatius	Q4	10
W6-19256	P. elatius	Q4	10
PI343994	P. elatius	Q4	10
PI343992	P. elatius	Q4	10
PI343979	P. elatius	Q4	1	1
721	P. elatius	Q4	3	1
722	P. elatius	Q4	3	1
P016	P. elatius	Q4	3	1
P017	P. elatius	Q4	10
P014	P. elatius	Q4	3	1
T15-4	P. elatius	Q5	1
T15-10	P. elatius	Q5	1
T14-7	P. elatius	Q5	1
T15-2	P. elatius	Q5	1
T15-9	P. elatius	Q5	1
T14-8	P. elatius	Q5	1
T15-8	P. elatius	Q5	1
T14-6	P. elatius	Q5	1
T15-7	P. elatius	Q5	1
T14-5	P. elatius	Q5	1
T15-6	P. elatius	Q5	1
T14-3	P. elatius	Q5	1
T15-5	P. elatius	Q5	1
T14-4	P. elatius	Q5	1
IG111992	P. elatius	Q5	3	1
IG108291	P. elatius	Q5	1
IG52443	P. elatius	Q5	1
IG52517	P. elatius	Q5	4	1
JI1794	P. elatius	Q5	1
JI241	P. elatius	Q5	9	1
JI3276	P. elatius	Q5	1
W6 2101	P. elatius	Q5	1
W6 2107	P. elatius	Q5	1
PI639960	P. elatius	Q5	1
PI343978	P. elatius	Q5	1
PI639959	P. elatius	Q5	1
PI344537	P. elatius	Q5	4	1
PI639961	P. elatius	Q5	1
W6 2044	P. elatius	Q5	1
PI639957	P. elatius	Q5	1	1
T14-9	P. elatius	Q6	5	1
T15-1	P. elatius	Q6	5	1
T14-2	P. elatius	Q6	5	1
T15-3	P. elatius	Q6	5	1
T15-11	P. elatius	Q6	5	1
JI261	P. elatius	Q6	5	1
W6 26127	P. elatius	Q6	5	1
W6 26109	P. elatius	Q6	5	1
PI344001	P. elatius	Q6	5	1
PI344002	P. elatius	Q6	5	1
711	P. elatius	Q6	5	1
P013	P. elatius	Q6	5	1
				47

## Sheet: PCO assignment
Stability	96	71	42	39	39	33
pf_JI2534	1	?	?	?	?	?	Pisum fulvum
pf_JI2528	1	?	?	?	?	?
pf_JI2527	1	?	?	?	?	?
pf_JI3268	1	?	?	?	?	?
pf_JI2518	1	?	?	?	?	?
pf_JI2473	1	?	?	?	?	?
pf_IG112136	1	?	?	?	?	?
pf_JI2544	1	?	?	?	?	?
pf_JI2523	1	?	?	?	?	?
pf_PI595946	1	?	?	?	?	?
pf_JI2538	1	?	?	?	?	?
pf_JI2517	1	?	?	?	?	?
pf_JI1010	1	?	?	?	?	?
pf_JI1011	1	?	?	?	?	?
pf_JI1006	1	?	?	?	?	?
pf_JI1796	1	?	?	?	?	?
pf_WL2140	1	?	?	?	?	?
pf_JI224	1	?	?	?	?	?
pf_JI2513	1	?	?	?	?	?
pf_JI2510	1	?	?	?	?	?
pa_PI358618	?	2	?	?	?	?	Pisum abyssinicum
pa_PI358617	?	2	?	?	?	?
pa_VIR2759	?	2	?	?	?	?
pa_PI358607	?	2	?	?	?	?
pa_JI1974	?	2	?	?	?	?
pa_POL5	?	2	?	?	?	?
pa_PI358615	?	2	?	?	?	?
pa_JI2385	?	2	?	?	?	?
pa_PI358613	?	2	?	?	?	?
pa_L020523	?	2	?	?	?	?
pe_W626127	?	?	3	?	?	?	Pisum elatius
pe_W626109	?	?	3	?	?	?
pe_JI261	?	?	3	?	?	?
pe_711	?	?	3	?	?	?
pe_T149	?	?	3	?	?	?
pe_PI344001	?	?	3	?	?	?
pe_T151	?	?	3	?	?	?
pe_T142	?	?	3	?	?	?
pe_PI560059	?	?	3	?	?	?
pe_P013	?	?	3	?	?	?
pe_T155	?	?	3	?	?	?
pe_T1511	?	?	3	?	?	?
pe_PI344002	?	?	3	?	?	?
pe_PIS1675	?	?	?	4	?	?
pe_L100	?	?	?	4	?	?
pe_IS18908	?	?	?	4	?	?
pe_IG52565	?	?	?	4	?	?
pe_PI344537	?	?	?	4	?	?
pe_IG52496	?	?	?	4	?	?
pe_IS22287	?	?	?	4	?	?
pe_IG64350	?	?	?	4	?	?
pe_IS24337	?	?	?	4	?	?
pe_PI343999	?	?	?	4	?	?
pe_IS19864	?	?	?	4	?	?
pe_714	?	?	?	4	?	?
pe_IG52517	?	?	?	4	?	?
pe_IG119794	?	?	?	4	?	?
pe_PI639966	?	?	?	4	?	?
pe_PI560069	?	?	?	4	?	?
pe_UPHu2	?	?	?	?	5	?
pe_JI3558	?	?	?	?	5	?
pe_PIS7475	?	?	?	?	5	?
pe_PI344006	?	?	?	?	5	?
pe_JI241	?	?	?	?	5	?
pe_PIS2850	?	?	?	?	5	?
pe_PIS2845	?	?	?	?	5	?
pe_PIS2844	?	?	?	?	5	?
pe_JI3557	?	?	?	?	5	?
pe_PIS7388	?	?	?	?	5	?
pe_JI3553	?	?	?	?	5	?
pe_PIS2853	?	?	?	?	5	?
pe_IG52503	?	?	?	?	5	?
pe_PI560058	?	?	?	?	5	?
pe_PI344011	?	?	?	?	5	?
pe_PI344539	?	?	?	?	5	?
pe_JI3533	?	?	?	?	5	?
pe_PI344538	?	?	?	?	5	?
pe_JI1095	?	?	?	?	5	?
pe_JI1092	?	?	?	?	5	?
pe_PI344004	?	?	?	?	5	?
pe_UPHu1	?	?	?	?	5	?
la_PI343972	?	?	?	?	?	6
la_TG2548	?	?	?	?	?	6
pe_IG64207	?	?	?	?	?	6
pe_IS18914	?	?	?	?	?	6
pe_JI2724	?	?	?	?	?	6
pe_IG52414	?	?	?	?	?	6
pe_IG140897	?	?	?	?	?	6
pe_IS24324	?	?	?	?	?	6
pe_IS18912	?	?	?	?	?	6
pe_IS18911	?	?	?	?	?	6
pe_JI1074	?	?	?	?	?	6
pe_PI343975	?	?	?	?	?	6
pe_PI360059	?	?	?	?	?	6
pe_PI343974	?	?	?	?	?	6
pe_PI639955	?	?	?	?	?	6
pe_PI343973	?	?	?	?	?	6
pe_PI560057	?	?	?	?	?	6
pe_JI262	?	?	?	?	?	6
pe_IS18915	?	?	?	?	?	6
pe_PI343977	?	?	?	?	?	6
pe_IS18909	?	?	?	?	?	6
pe_PI343976	?	?	?	?	?	6
la_IPK476	?	?	?	?	?	?	Pisum sativum (landraces)
la_ATC1044	?	?	?	?	?	?
la_PI181958	?	?	?	?	?	?
la_VIR1541	?	?	?	?	?	?
la_JI1594	?	?	?	?	?	?
la_PI357292	?	?	?	?	?	?
la_JI103	?	?	?	?	?	?
la_PI347422	?	?	?	?	?	?
la_PI181799	?	?	?	?	?	?
la_JI267	?	?	?	?	?	?
la_JI2602	?	?	?	?	?	?
la_CGN3277	?	?	?	?	?	?
la_JI2019	?	?	?	?	?	?
la_JI1071	?	?	?	?	?	?
la_JI1525	?	?	?	?	?	?
la_WT23	?	?	?	?	?	?
la_JI1597	?	?	?	?	?	?
la_JI86	?	?	?	?	?	?
la_ATC6926	?	?	?	?	?	?
la_JI1837	?	?	?	?	?	?
la_ARI00989	?	?	?	?	?	?
la_PI124478	?	?	?	?	?	?
la_ATC7106	?	?	?	?	?	?
la_VIR1587	?	?	?	?	?	?
la_JI3554	?	?	?	?	?	?
la_BGJ22	?	?	?	?	?	?
la_ATC7021	?	?	?	?	?	?
la_VIR2098	?	?	?	?	?	?
la_PI193835	?	?	?	?	?	?
la_ATC7061	?	?	?	?	?	?
la_L0200201	?	?	?	?	?	?
la_JI1847	?	?	?	?	?	?
la_ATC4587	?	?	?	?	?	?
la_ATC6975	?	?	?	?	?	?
la_VIR2311	?	?	?	?	?	?
la_JI1834	?	?	?	?	?	?
la_L0100028	?	?	?	?	?	?
la_JI1108	?	?	?	?	?	?
la_JI1086	?	?	?	?	?	?
la_VIR1246	?	?	?	?	?	?
la_ATC4285	?	?	?	?	?	?
la_PI639969	?	?	?	?	?	?
la_TG2546	?	?	?	?	?	?
la_TG2426	?	?	?	?	?	?
la_TG196	?	?	?	?	?	?
la_TG2558	?	?	?	?	?	?
la_ATC3237	?	?	?	?	?	?
la_TG2547	?	?	?	?	?	?
la_TG2549	?	?	?	?	?	?
la_PI358608	?	?	?	?	?	?
la_POL20	?	?	?	?	?	?
la_IG65050	?	?	?	?	?	?
la_IG52520	?	?	?	?	?	?
la_IG52507	?	?	?	?	?	?
la_UPArm2	?	?	?	?	?	?
la_IG52459	?	?	?	?	?	?
la_UPArm3	?	?	?	?	?	?
la_IG52518	?	?	?	?	?	?
la_IG52504	?	?	?	?	?	?
la_IG52442	?	?	?	?	?	?
la_JI2105	?	?	?	?	?	?
la_IG52595	?	?	?	?	?	?
pe_JI2629	?	?	?	?	?	?	Pisum elatius
pe_IG140562	?	?	?	?	?	?
pe_IG111992	?	?	?	?	?	?
pe_W62101	?	?	?	?	?	?
pe_JI1794	?	?	?	?	?	?
pe_JI2559	?	?	?	?	?	?
pe_UPSrb	?	?	?	?	?	?
pe_W62107	?	?	?	?	?	?
pe_JI3271	?	?	?	?	?	?
pe_IG52532	?	?	?	?	?	?
pe_JI1030	?	?	?	?	?	?
pe_JI1853	?	?	?	?	?	?
pe_UPArm1	?	?	?	?	?	?
pe_IG52508	?	?	?	?	?	?
pe_713	?	?	?	?	?	?
pe_721	?	?	?	?	?	?
pe_W626112	?	?	?	?	?	?
pe_PI560071	?	?	?	?	?	?
pe_IG141436	?	?	?	?	?	?
pe_IG108291	?	?	?	?	?	?
pe_722	?	?	?	?	?	?
pe_P016	?	?	?	?	?	?
pe_W619256	?	?	?	?	?	?
pe_T154	?	?	?	?	?	?
pe_T1510	?	?	?	?	?	?
pe_UPCauc	?	?	?	?	?	?
pe_UPTur1	?	?	?	?	?	?
pe_JI3276	?	?	?	?	?	?
pe_JI3511	?	?	?	?	?	?
pe_T147	?	?	?	?	?	?
pe_PI343994	?	?	?	?	?	?
pe_UPTur2	?	?	?	?	?	?
pe_JI1089	?	?	?	?	?	?
pe_JI2201	?	?	?	?	?	?
pe_T152	?	?	?	?	?	?
pe_T159	?	?	?	?	?	?
pe_T148	?	?	?	?	?	?
pe_PI343992	?	?	?	?	?	?
pe_PI639957	?	?	?	?	?	?
pe_IG52443	?	?	?	?	?	?
pe_JI2546	?	?	?	?	?	?
pe_JI1075	?	?	?	?	?	?
pe_JI1087	?	?	?	?	?	?
pe_T158	?	?	?	?	?	?
pe_T146	?	?	?	?	?	?
pe_PI639960	?	?	?	?	?	?
pe_T157	?	?	?	?	?	?
pe_T145	?	?	?	?	?	?
pe_PI343978	?	?	?	?	?	?
pe_PI639959	?	?	?	?	?	?
pe_IG140971	?	?	?	?	?	?
pe_P017	?	?	?	?	?	?
pe_T156	?	?	?	?	?	?
pe_T143	?	?	?	?	?	?
pe_PI639961	?	?	?	?	?	?
pe_T144	?	?	?	?	?	?
pe_IG52596	?	?	?	?	?	?
pe_PI343979	?	?	?	?	?	?
pe_IS19809	?	?	?	?	?	?
pe_W62044	?	?	?	?	?	?
pe_P014	?	?	?	?	?	?
pe_T153	?	?	?	?	?	?
pe_T1410	?	?	?	?	?	?
